# Supplementary material for: A metafluid with multistable density and internal energy states
Source: Nat Commun. 2022 Apr 5;13:1810. doi: 10.1038/s41467-022-29048-3 (PMC8983681; doi:10.1038/s41467-022-29048-3)
Supplement: Supplementary file 6 — Supplementary Software 1 [file 41467_2022_29048_MOESM6_ESM.zip]

Archive with 1 entries (1 files):
- SI Code - A metafluid with multistable density and internal energy states.nb
