# Supplementary material for: A metafluid with multistable density and internal energy states
Source: Nat Commun. 2022 Apr 5;13:1810. doi: 10.1038/s41467-022-29048-3 (PMC8983681; doi:10.1038/s41467-022-29048-3)
Supplement: Supplementary file 6 — Supplementary Software 1 [file 41467_2022_29048_MOESM6_ESM.zip › SI Code - A metafluid with multistable density and internal energy states.nb]

(* Content-type: application/vnd.wolfram.mathematica *)

(*** Wolfram Notebook File ***)
(* http://www.wolfram.com/nb *)

(* CreatedBy='Mathematica 12.0' *)

(*CacheID: 234*)
(* Internal cache information:
NotebookFileLineBreakTest
NotebookFileLineBreakTest
NotebookDataPosition[       158,          7]
NotebookDataLength[    841255,      15628]
NotebookOptionsPosition[    838285,      15564]
NotebookOutlinePosition[    838808,      15583]
CellTagsIndexPosition[    838765,      15580]
WindowFrame->Normal*)

(* Beginning of Notebook Content *)
Notebook[{

Cell[CellGroupData[{
Cell["\<\
A metafluid with multistable density and internal energy states\
\>", "Title",
 CellChangeTimes->{{3.7156945552213216`*^9, 3.715694555226322*^9}, 
   3.7249214097903423`*^9, {3.7249227354729905`*^9, 3.7249227384086704`*^9}, {
   3.7874139320858717`*^9, 3.7874139510994444`*^9}, {3.7874139829046464`*^9, 
   3.787413994632163*^9}, {3.8216833549732556`*^9, 
   3.821683374800051*^9}},ExpressionUUID->"f4707a6d-0168-4263-83ca-\
ed5402848edb"],

Cell[CellGroupData[{

Cell["Nomenclature", "Section",
 CellChangeTimes->{{3.724921430595231*^9, 3.724921447688385*^9}, {
  3.8216873410200562`*^9, 
  3.8216873490584035`*^9}},ExpressionUUID->"9c288fae-6e35-46f2-b80f-\
311d4947c316"],

Cell[TextData[{
 "This code presents analytic solution for the case of metafluid consists of \
multistable capsules and was used to generate the data for the simulation \
presented in Fig. 2-4 in the paper.\n\n",
 StyleBox["Nomenclature:",
  FontWeight->"Bold",
  FontVariations->{"Underline"->True}],
 "\n",
 StyleBox["n",
  FontWeight->"Bold",
  FontColor->RGBColor[0, 0, 1]],
 " -The number of bistable elements in each capsule.\n",
 StyleBox["\[CapitalPhi]",
  FontWeight->"Bold",
  FontColor->RGBColor[0, 0, 1]],
 " - number of capsules per-unit-mass.\n",
 StyleBox["vs1",
  FontWeight->"Bold",
  FontColor->RGBColor[0, 0, 1]],
 " -The volume of the element at snap-open pressure.\n",
 StyleBox["vs2",
  FontWeight->"Bold",
  FontColor->RGBColor[0, 0, 1]],
 " - The volume of the element at snap-close pressure.\n",
 StyleBox["k1",
  FontWeight->"Bold",
  FontColor->RGBColor[0, 0, 1]],
 " - Stiffness at phase 1.\n",
 StyleBox["k2",
  FontWeight->"Bold",
  FontColor->RGBColor[0, 0, 1]],
 " - Stiffness at phase 2.\n",
 StyleBox["psopen",
  FontWeight->"Bold",
  FontColor->RGBColor[0, 0, 1]],
 " -Snap-open pressure value.\n",
 StyleBox["psclose",
  FontWeight->"Bold",
  FontColor->RGBColor[0, 0, 1]],
 " -Snap-close pressure value.\n",
 StyleBox["pa",
  FontWeight->"Bold",
  FontColor->RGBColor[0, 0, 1]],
 " -Atmospheric pressure.\n",
 StyleBox["\[Gamma]",
  FontWeight->"Bold",
  FontColor->RGBColor[0, 0, 1]],
 " - Adiabatic index\n",
 StyleBox["per={n1,ns,n2}",
  FontWeight->"Bold",
  FontColor->RGBColor[0, 0, 1]],
 " - Number of elements in phase 1, spinodal and phase 2 respectively.\n",
 StyleBox["Vs",
  FontWeight->"Bold",
  FontColor->RGBColor[0, 0, 1]],
 " - The total volume of a single capsule.\n",
 Cell[BoxData[
  FormBox[
   SubscriptBox["U", "el"], TraditionalForm]],
  FontWeight->"Bold",
  FontColor->RGBColor[0., 0., 1.],ExpressionUUID->
  "e7b4574a-971e-47dc-ac20-3811ccafff44"],
 " - The elastic energy per unit mass.\n",
 Cell[BoxData[
  FormBox[
   SubscriptBox["U", "gas"], TraditionalForm]],
  FontWeight->"Bold",
  FontColor->RGBColor[0., 0., 1.],ExpressionUUID->
  "27f68ed8-a73f-4d92-b547-593f2bdcd5d8"],
 " - The gas energy per unit mass."
}], "Text",
 CellChangeTimes->{
  3.724921468432129*^9, {3.7249228403445845`*^9, 3.7249231691326976`*^9}, {
   3.7249243773728604`*^9, 3.724924404770337*^9}, {3.724925395407137*^9, 
   3.724925487261431*^9}, {3.7874052046319876`*^9, 3.787405528445941*^9}, {
   3.7874055671981792`*^9, 3.787406234058649*^9}, {3.787406271665969*^9, 
   3.7874064744749656`*^9}, {3.787406514334957*^9, 3.7874065302372313`*^9}, {
   3.7874066872928333`*^9, 3.7874071028264284`*^9}, {3.7874071402464*^9, 
   3.787407383262761*^9}, {3.7874074791147804`*^9, 3.7874074925539646`*^9}, {
   3.7874076285166035`*^9, 3.787407659070901*^9}, 3.787407696139057*^9, {
   3.7874077305077133`*^9, 3.787407762580263*^9}, {3.7874078517429857`*^9, 
   3.7874080184665413`*^9}, {3.787408050014682*^9, 3.78740805315114*^9}, {
   3.787408433744398*^9, 3.787408436788574*^9}, {3.7874122350083685`*^9, 
   3.78741255737027*^9}, 3.7874129715493693`*^9, 3.787413056634441*^9, 
   3.7874131387260685`*^9, {3.7874131738642592`*^9, 3.7874132448761253`*^9}, {
   3.7874142058470945`*^9, 3.7874142074312215`*^9}, {3.8216833883857307`*^9, 
   3.82168349159338*^9}, {3.821683528488273*^9, 3.8216836489651933`*^9}, {
   3.821683689107567*^9, 3.8216837768571725`*^9}, {3.821683815065005*^9, 
   3.821683913384606*^9}, {3.821684039356059*^9, 3.8216840454219637`*^9}, {
   3.8216841132047424`*^9, 3.821684134398505*^9}, {3.821684351109972*^9, 
   3.8216843532355137`*^9}, 3.821684626057625*^9, {3.8216871676098404`*^9, 
   3.821687275972059*^9}, {3.82168731169444*^9, 3.821687333843006*^9}, 
   3.830841553178576*^9},ExpressionUUID->"fe3041f7-ef9b-4a9c-9f3e-\
02353e1a0a02"]
}, Open  ]],

Cell[CellGroupData[{

Cell["Code", "Section",
 CellChangeTimes->{{3.7249215134871674`*^9, 
  3.7249215138654366`*^9}},ExpressionUUID->"67dbc837-5bff-4424-a76d-\
f418c5263aed"],

Cell[CellGroupData[{

Cell["Constants", "Subsection",
 CellChangeTimes->{{3.72492153476729*^9, 
  3.7249215413389587`*^9}},ExpressionUUID->"96128531-d9c3-4bc4-acee-\
606a210cefcb"],

Cell[BoxData[{
 RowBox[{
  RowBox[{"n", "=", "18"}], ";"}], "\[IndentingNewLine]", 
 RowBox[{
  RowBox[{"\[Gamma]", "=", 
   RowBox[{"7", "/", "5"}]}], ";"}], "\n", 
 RowBox[{
  RowBox[{"\[CapitalPhi]", "=", "16"}], ";"}], "\[IndentingNewLine]", 
 RowBox[{
  RowBox[{"pa", "=", "1"}], ";"}], "\n", 
 RowBox[{
  RowBox[{"vs1", "=", 
   RowBox[{"4", "/", "10"}]}], ";"}], "\n", 
 RowBox[{
  RowBox[{"vs2", "=", 
   RowBox[{"8", "/", "10"}]}], ";"}], "\[IndentingNewLine]", 
 RowBox[{
  RowBox[{"k1", "=", "10"}], ";"}], "\[IndentingNewLine]", 
 RowBox[{
  RowBox[{"k2", "=", "10"}], ";"}], "\n", 
 RowBox[{
  RowBox[{"psup", "=", 
   RowBox[{"25", "/", "100"}]}], ";"}], "\[IndentingNewLine]", 
 RowBox[{
  RowBox[{"psdown", "=", 
   RowBox[{
    RowBox[{"-", "25"}], "/", "100"}]}], ";"}], "\n", 
 RowBox[{
  RowBox[{
   RowBox[{"v0", "=", "6"}], ";"}], 
  RowBox[{"(*", 
   RowBox[{
    RowBox[{
     RowBox[{"(", 
      RowBox[{"n", "/", "2"}], ")"}], 
     RowBox[{"(", 
      RowBox[{"vs1", "+", "vs2"}], ")"}]}], ";"}], "*)"}]}]}], "Code",
 CellChangeTimes->{{3.715694352505727*^9, 3.715694366492527*^9}, {
   3.7156944711405125`*^9, 3.7156945115298223`*^9}, {3.7160994301852746`*^9, 
   3.716099432673417*^9}, {3.7249163553795886`*^9, 3.724916370607737*^9}, {
   3.724920337499405*^9, 3.7249203469931574`*^9}, {3.724921094025179*^9, 
   3.724921214785038*^9}, {3.724921249787006*^9, 3.7249213065443535`*^9}, {
   3.724921467471446*^9, 3.724921492532302*^9}, {3.724921552556933*^9, 
   3.7249215749383783`*^9}, {3.724921624124324*^9, 3.7249216499007745`*^9}, {
   3.724922692590577*^9, 3.724922713048129*^9}, {3.744347780936492*^9, 
   3.7443478024807315`*^9}, {3.744347915929474*^9, 3.7443479179296665`*^9}, {
   3.7443480519768925`*^9, 3.7443480769668236`*^9}, {3.744348180053585*^9, 
   3.7443481811707783`*^9}, {3.7443482216798463`*^9, 3.744348226161705*^9}, {
   3.7443485353772335`*^9, 3.744348535569459*^9}, {3.744348671290329*^9, 
   3.74434869506525*^9}, {3.7874075354786158`*^9, 3.787407537093407*^9}, {
   3.787407612959755*^9, 3.787407619717516*^9}, 3.7874098491715593`*^9, 
   3.787409991084928*^9, {3.7874100780709844`*^9, 3.7874100784729943`*^9}, {
   3.787410469182706*^9, 3.7874104694259996`*^9}, {3.7874114840174103`*^9, 
   3.787411486684692*^9}, 3.7874116386621323`*^9, {3.7874121340899315`*^9, 
   3.7874121345321636`*^9}, {3.787412187337889*^9, 3.787412187377434*^9}, {
   3.7874147043103533`*^9, 3.787414713013833*^9}, 3.8216840647628384`*^9, {
   3.82168415372478*^9, 3.8216841538901834`*^9}, {3.821684207954492*^9, 
   3.821684246491001*^9}, {3.821684360936653*^9, 3.82168436276784*^9}, 
   3.8216845859761753`*^9, {3.8216850366710415`*^9, 3.8216850426394577`*^9}, {
   3.8216852016010857`*^9, 3.821685203169094*^9}, {3.821686289544279*^9, 
   3.821686291574867*^9}, {3.821692038619253*^9, 3.821692050464325*^9}, {
   3.8216920973361073`*^9, 3.8216921047617984`*^9}},
 CellLabel->
  "In[724]:=",ExpressionUUID->"20748af6-8ff5-4832-bb8f-e5e83ba50ae1"]
}, Open  ]],

Cell[CellGroupData[{

Cell["Equilibrium and internal energy calculations", "Subsection",
 CellChangeTimes->{{3.72492153476729*^9, 3.7249215413389587`*^9}, {
  3.724921588572051*^9, 3.7249216024078856`*^9}, {3.787407799524855*^9, 
  3.7874078032923727`*^9}, {3.821684265136715*^9, 3.8216842695871716`*^9}, {
  3.8216869869714804`*^9, 
  3.8216870211435814`*^9}},ExpressionUUID->"bb30fb9c-f488-4410-ab95-\
d312f60647d2"],

Cell[BoxData[{
 RowBox[{
  RowBox[{"per", "=", 
   RowBox[{"Reverse", "[", 
    RowBox[{"Pick", "[", 
     RowBox[{
      RowBox[{"Tuples", "[", 
       RowBox[{
        RowBox[{"Range", "[", 
         RowBox[{"0", ",", "n"}], "]"}], ",", "3"}], "]"}], ",", 
      RowBox[{
       RowBox[{"Tuples", "[", 
        RowBox[{
         RowBox[{"Range", "[", 
          RowBox[{"0", ",", "n"}], "]"}], ",", "3"}], "]"}], ".", 
       RowBox[{"{", 
        RowBox[{"1", ",", "1", ",", "1"}], "}"}]}], ",", "n"}], "]"}], 
    "]"}]}], ";"}], "\[IndentingNewLine]", 
 RowBox[{
  RowBox[{"per", "=", 
   RowBox[{"Pick", "[", 
    RowBox[{"per", ",", 
     RowBox[{"Thread", "[", 
      RowBox[{
       RowBox[{"per", "\[LeftDoubleBracket]", 
        RowBox[{";;", ",", "2"}], "\[RightDoubleBracket]"}], "<", "2"}], 
      "]"}]}], "]"}]}], ";"}], "\[IndentingNewLine]", 
 RowBox[{
  RowBox[{"Nper", "=", 
   RowBox[{"Length", "[", "per", "]"}]}], ";"}], "\[IndentingNewLine]", 
 RowBox[{
  RowBox[{"perStable", "=", 
   RowBox[{"Pick", "[", 
    RowBox[{"per", ",", 
     RowBox[{"Thread", "[", 
      RowBox[{
       RowBox[{"per", "\[LeftDoubleBracket]", 
        RowBox[{";;", ",", "2"}], "\[RightDoubleBracket]"}], "\[Equal]", 
       "0"}], "]"}]}], "]"}]}], ";"}], "\[IndentingNewLine]", 
 RowBox[{
  RowBox[{"perUStable", "=", 
   RowBox[{"Pick", "[", 
    RowBox[{"per", ",", 
     RowBox[{"Thread", "[", 
      RowBox[{
       RowBox[{"per", "\[LeftDoubleBracket]", 
        RowBox[{";;", ",", "2"}], "\[RightDoubleBracket]"}], ">", "0"}], 
      "]"}]}], "]"}]}], ";"}], "\n", 
 RowBox[{
  RowBox[{"perStableIndex", "=", 
   RowBox[{"Table", "[", 
    RowBox[{
     RowBox[{"If", "[", 
      RowBox[{
       RowBox[{
        RowBox[{"per", "\[LeftDoubleBracket]", 
         RowBox[{"i", ",", "2"}], "\[RightDoubleBracket]"}], "\[Equal]", 
        "0"}], ",", "i", ",", "Nothing"}], "]"}], ",", 
     RowBox[{"{", 
      RowBox[{"i", ",", "1", ",", "Nper"}], "}"}]}], "]"}]}], 
  ";"}], "\[IndentingNewLine]", 
 RowBox[{
  RowBox[{"perUNStableIndex", "=", 
   RowBox[{"Table", "[", 
    RowBox[{
     RowBox[{"If", "[", 
      RowBox[{
       RowBox[{
        RowBox[{"per", "\[LeftDoubleBracket]", 
         RowBox[{"i", ",", "2"}], "\[RightDoubleBracket]"}], 
        "\[GreaterEqual]", " ", "1"}], ",", "i", ",", "Nothing"}], "]"}], ",", 
     RowBox[{"{", 
      RowBox[{"i", ",", "1", ",", "Nper"}], "}"}]}], "]"}]}], ";"}], "\n", 
 RowBox[{
  RowBox[{"ks", "=", 
   FractionBox[
    RowBox[{"psup", "-", "psdown"}], 
    RowBox[{"vs1", "-", "vs2"}]]}], ";"}], "\n", 
 RowBox[{
  RowBox[{
   RowBox[{"pI", "[", "v_", "]"}], ":=", 
   RowBox[{
    RowBox[{"k1", 
     RowBox[{"(", 
      RowBox[{"v", "-", "vs1"}], ")"}]}], "+", "psup"}]}], 
  ";"}], "\[IndentingNewLine]", 
 RowBox[{
  RowBox[{
   RowBox[{"ps", "[", "v_", "]"}], ":=", 
   RowBox[{
    RowBox[{"ks", 
     RowBox[{"(", 
      RowBox[{"v", "-", "vs1"}], ")"}]}], "+", "psup"}]}], 
  ";"}], "\[IndentingNewLine]", 
 RowBox[{
  RowBox[{
   RowBox[{"pII", "[", "v_", "]"}], ":=", 
   RowBox[{
    RowBox[{"k2", 
     RowBox[{"(", 
      RowBox[{"v", "-", "vs2"}], ")"}]}], "+", "psdown"}]}], ";"}], "\n", 
 RowBox[{
  RowBox[{
   RowBox[{
    RowBox[{"Peli", "[", 
     RowBox[{"i_", ",", "v_"}], "]"}], ":=", 
    RowBox[{"-", 
     RowBox[{"If", "[", 
      RowBox[{
       RowBox[{"i", "\[Equal]", "1"}], ",", 
       RowBox[{"pI", "[", "v", "]"}], ",", 
       RowBox[{"If", "[", 
        RowBox[{
         RowBox[{"i", "\[Equal]", "Nper"}], ",", 
         RowBox[{"pII", "[", "v", "]"}], ",", 
         RowBox[{"ps", "[", "v", "]"}]}], "]"}]}], "]"}]}]}], ";"}], 
  "\n"}], "\n", 
 RowBox[{
  RowBox[{"v1vs", "=", 
   RowBox[{"vv1", "/.", 
    RowBox[{"First", "[", 
     RowBox[{"Solve", "[", 
      RowBox[{
       RowBox[{
        RowBox[{"ps", "[", "v", "]"}], "\[Equal]", 
        RowBox[{"pI", "[", "vv1", "]"}]}], ",", "vv1"}], "]"}], "]"}]}]}], 
  ";"}], "\n", 
 RowBox[{
  RowBox[{"v2vs", "=", 
   RowBox[{"vv2", "/.", 
    RowBox[{"First", "[", 
     RowBox[{"Solve", "[", 
      RowBox[{
       RowBox[{
        RowBox[{"ps", "[", "v", "]"}], "\[Equal]", 
        RowBox[{"pII", "[", "vv2", "]"}]}], ",", "vv2"}], "]"}], "]"}]}]}], 
  ";"}], "\[IndentingNewLine]", 
 RowBox[{
  RowBox[{
   RowBox[{"v1s", "[", "vv_", "]"}], ":=", 
   RowBox[{"v1vs", "/.", 
    RowBox[{"{", 
     RowBox[{"v", "\[Rule]", "vv"}], "}"}]}]}], ";"}], "\[IndentingNewLine]", 
 RowBox[{
  RowBox[{
   RowBox[{"v2s", "[", "vv_", "]"}], ":=", 
   RowBox[{"v2vs", "/.", 
    RowBox[{"{", 
     RowBox[{"v", "\[Rule]", "vv"}], "}"}]}]}], ";"}], "\n", 
 RowBox[{
  RowBox[{
   RowBox[{"Vc", "[", 
    RowBox[{"i_", ",", "v_"}], "]"}], ":=", 
   RowBox[{"If", "[", 
    RowBox[{
     RowBox[{"Or", "[", 
      RowBox[{
       RowBox[{"i", "\[Equal]", "1"}], ",", 
       RowBox[{"i", "\[Equal]", "Nper"}]}], "]"}], ",", 
     RowBox[{"n", " ", "v"}], ",", 
     RowBox[{
      RowBox[{"per", "\[LeftDoubleBracket]", "i", "\[RightDoubleBracket]"}], 
      ".", 
      RowBox[{"{", 
       RowBox[{
        RowBox[{"v1s", "[", "v", "]"}], ",", "v", ",", 
        RowBox[{"v2s", "[", "v", "]"}]}], "}"}]}]}], "]"}]}], ";"}], "\n", 
 StyleBox[
  RowBox[{
   RowBox[{
    RowBox[{"Pgas", "[", 
     RowBox[{"V_", ",", "V00_"}], "]"}], ":=", 
    RowBox[{"pa", 
     RowBox[{"(", 
      SuperscriptBox[
       RowBox[{"(", 
        FractionBox["V00", "V"], ")"}], "\[Gamma]"], ")"}]}]}], ";"}], 
  "Code"], "\n", 
 RowBox[{
  RowBox[{
   RowBox[{
    StyleBox[
     RowBox[{"dPgas", "[", 
      RowBox[{"V_", ",", "V00_"}], "]"}], "Code"], 
    StyleBox[":=", "Code"], 
    RowBox[{
     StyleBox[
      RowBox[{
       RowBox[{
        RowBox[{"Derivative", "[", 
         RowBox[{"1", ",", "0"}], "]"}], "[", "Pgas", "]"}], "[", 
       RowBox[{"VV", ",", "V00"}], "]"}], "Code"], 
     StyleBox["/.", "Code"], 
     RowBox[{
      StyleBox["{", "Code"], 
      RowBox[{
       StyleBox["VV", "Code"], 
       StyleBox["\[Rule]", "Code"], "V"}], "}"}]}]}], 
   StyleBox[";", "Code"]}], "\n"}], "\n", 
 RowBox[{
  RowBox[{
   RowBox[{"Pitot", "[", 
    RowBox[{"i_", ",", "vv_", ",", "V00_"}], "]"}], ":=", 
   RowBox[{
    RowBox[{"Pgas", "[", 
     RowBox[{
      RowBox[{"Vc", "[", 
       RowBox[{"i", ",", "vv"}], "]"}], ",", "V00"}], "]"}], "+", 
    RowBox[{"Peli", "[", 
     RowBox[{"i", ",", "vv"}], "]"}]}]}], ";"}], "\n", 
 RowBox[{
  RowBox[{
   RowBox[{"kbar", "[", "i_", "]"}], ":=", 
   SuperscriptBox[
    RowBox[{"(", 
     RowBox[{
      RowBox[{"per", "\[LeftDoubleBracket]", "i", "\[RightDoubleBracket]"}], 
      ".", 
      RowBox[{"{", 
       RowBox[{
        StyleBox[
         FractionBox["1", "k1"], "Code"], ",", 
        FractionBox["1", "ks"], ",", 
        FractionBox["1", "k2"]}], "}"}]}], ")"}], 
    RowBox[{"-", "1"}]]}], ";"}], "\[IndentingNewLine]", 
 RowBox[{
  RowBox[{
   RowBox[{"kgbar", "[", 
    RowBox[{"l_", ",", "i_", ",", "v00_"}], "]"}], ":=", 
   RowBox[{
    RowBox[{"-", 
     RowBox[{"dPgas", "[", 
      RowBox[{
       RowBox[{"Vc", "[", 
        RowBox[{"i", ",", "l"}], "]"}], ",", "v00"}], "]"}]}], "+", 
    SuperscriptBox[
     RowBox[{"(", 
      RowBox[{
       RowBox[{"per", "\[LeftDoubleBracket]", "i", "\[RightDoubleBracket]"}], 
       ".", 
       RowBox[{"{", 
        RowBox[{
         FractionBox["1", "k1"], ",", 
         FractionBox["1", "ks"], ",", 
         FractionBox["1", "k2"]}], "}"}]}], ")"}], 
     RowBox[{"-", "1"}]]}]}], ";"}], "\n", 
 RowBox[{
  RowBox[{
   RowBox[{"stability", "[", 
    RowBox[{"i_", ",", "l_", ",", "v00_"}], "]"}], ":=", 
   RowBox[{"If", "[", 
    RowBox[{
     RowBox[{
      RowBox[{"per", "\[LeftDoubleBracket]", 
       RowBox[{"i", ",", "2"}], "\[RightDoubleBracket]"}], "\[Equal]", "0"}], 
     ",", "1", ",", 
     RowBox[{"If", "[", 
      RowBox[{
       RowBox[{
        RowBox[{"per", "\[LeftDoubleBracket]", 
         RowBox[{"i", ",", "2"}], "\[RightDoubleBracket]"}], ">", "1"}], ",", 
       "0", ",", 
       RowBox[{"If", "[", 
        RowBox[{
         RowBox[{
          RowBox[{"kbar", "[", "i", "]"}], "<", "0"}], ",", 
         RowBox[{"If", "[", 
          RowBox[{
           RowBox[{
            RowBox[{"kgbar", "[", 
             RowBox[{"l", ",", "i", ",", "v00"}], "]"}], ">", "0"}], ",", "1",
            ",", "0"}], "]"}], ",", "0"}], "]"}]}], "]"}]}], "]"}]}], 
  ";"}], "\n", 
 RowBox[{
  RowBox[{"vrange", "=", 
   RowBox[{"Join", "[", 
    RowBox[{
     RowBox[{"{", 
      RowBox[{"{", 
       RowBox[{
        RowBox[{"0.001", "vs1"}], ",", "vs1"}], "}"}], "}"}], ",", 
     RowBox[{"Table", "[", 
      RowBox[{
       RowBox[{"{", 
        RowBox[{"vs1", ",", "vs2"}], "}"}], ",", 
       RowBox[{"{", 
        RowBox[{"i", ",", "2", ",", 
         RowBox[{"Nper", "-", "1"}]}], "}"}]}], "]"}], ",", 
     RowBox[{"{", 
      RowBox[{"{", 
       RowBox[{"vs2", ",", 
        RowBox[{
         RowBox[{"2", "vs2"}], "+", "vs1"}]}], "}"}], "}"}]}], "]"}]}], 
  ";"}], "\n", 
 RowBox[{
  RowBox[{"UItemp", " ", "=", " ", 
   RowBox[{"Integrate", "[", 
    RowBox[{
     RowBox[{"pI", "[", "x", "]"}], ",", " ", 
     RowBox[{"{", 
      RowBox[{"x", ",", " ", "0", ",", " ", "v"}], "}"}]}], "]"}]}], 
  ";"}], "\n", 
 RowBox[{
  RowBox[{"Ustemp", " ", "=", " ", 
   RowBox[{"Integrate", "[", 
    RowBox[{
     RowBox[{"ps", "[", "x", "]"}], ",", " ", 
     RowBox[{"{", 
      RowBox[{"x", ",", " ", "0", ",", " ", "v"}], "}"}]}], "]"}]}], 
  ";"}], "\n", 
 RowBox[{
  RowBox[{"UIItemp", " ", "=", " ", 
   RowBox[{"Integrate", "[", 
    RowBox[{
     RowBox[{"pII", "[", "x", "]"}], ",", " ", 
     RowBox[{"{", 
      RowBox[{"x", ",", " ", "0", ",", "v"}], "}"}]}], "]"}]}], ";"}], "\n", 
 RowBox[{
  RowBox[{
   RowBox[{"UI", "[", "vv_", "]"}], " ", ":=", " ", 
   RowBox[{
    RowBox[{"(", 
     RowBox[{
      RowBox[{"(", "UItemp", ")"}], " ", "/.", " ", 
      RowBox[{"{", 
       RowBox[{"v", " ", "->", " ", "vv"}], "}"}]}], ")"}], " ", "-", " ", 
    RowBox[{"(", 
     RowBox[{"UItemp", " ", "/.", " ", 
      RowBox[{"{", 
       RowBox[{"v", " ", "->", " ", "vs1"}], "}"}]}], ")"}]}]}], ";"}], "\n", 
 RowBox[{
  RowBox[{
   RowBox[{"Us", "[", "vv_", "]"}], " ", ":=", " ", 
   RowBox[{
    RowBox[{"(", 
     RowBox[{"Ustemp", " ", "/.", " ", 
      RowBox[{"{", 
       RowBox[{"v", " ", "->", " ", "vv"}], "}"}]}], ")"}], " ", "-", " ", 
    RowBox[{"(", 
     RowBox[{"Ustemp", " ", "/.", " ", 
      RowBox[{"{", 
       RowBox[{"v", " ", "->", " ", "vs1"}], "}"}]}], ")"}], " ", "+", " ", 
    RowBox[{"UI", "[", "vs1", "]"}]}]}], ";"}], "\n", 
 RowBox[{
  RowBox[{
   RowBox[{"UII", "[", "vv_", "]"}], " ", ":=", " ", 
   RowBox[{
    RowBox[{"(", 
     RowBox[{"UIItemp", " ", "/.", " ", 
      RowBox[{"{", 
       RowBox[{"v", " ", "\[Rule]", "vv"}], "}"}]}], ")"}], " ", "-", " ", 
    RowBox[{"(", 
     RowBox[{"UIItemp", " ", "/.", " ", 
      RowBox[{"{", 
       RowBox[{"v", " ", "->", " ", "vs2"}], "}"}]}], ")"}], " ", "+", " ", 
    RowBox[{"Us", "[", "vs2", "]"}]}]}], ";"}], "\n", 
 RowBox[{
  RowBox[{
   StyleBox[
    RowBox[{"Uel", "[", 
     RowBox[{"i_", ",", "v_"}], "]"}], "Code"], 
   StyleBox[":=", "Code"], 
   RowBox[{
    RowBox[{"per", "\[LeftDoubleBracket]", "i", "\[RightDoubleBracket]"}], 
    ".", 
    RowBox[{"{", 
     RowBox[{
      RowBox[{"UI", "[", 
       RowBox[{"If", "[", 
        RowBox[{
         RowBox[{"i", "\[Equal]", "1"}], ",", "v", ",", 
         RowBox[{"v1s", "[", "v", "]"}]}], "]"}], "]"}], ",", 
      RowBox[{"Us", "[", "v", "]"}], ",", 
      RowBox[{"UII", "[", 
       RowBox[{"If", "[", 
        RowBox[{
         RowBox[{"i", "\[Equal]", "Nper"}], ",", "v", ",", 
         RowBox[{"v2s", "[", "v", "]"}]}], "]"}], "]"}]}], "}"}]}]}], 
  ";"}], "\n", 
 StyleBox[
  RowBox[{
   RowBox[{
    RowBox[{"Ugass", "[", 
     RowBox[{"vv_", ",", "V00_"}], "]"}], ":=", 
    RowBox[{
     RowBox[{"Integrate", "[", 
      RowBox[{
       RowBox[{"Pgas", "[", 
        RowBox[{"vv1", ",", "V00"}], "]"}], ",", "vv1"}], "]"}], "/.", 
     RowBox[{"{", 
      RowBox[{"vv1", "\[Rule]", "vv"}], "}"}]}]}], ";"}], "Code"], "\n", 
 StyleBox[
  RowBox[{
   RowBox[{
    RowBox[{
     RowBox[{"Ugas0", "[", "V00_", "]"}], ":=", 
     RowBox[{"Ugass", "[", 
      RowBox[{"V00", ",", "V00"}], "]"}]}], ";"}], " "}], "Code"], "\n", 
 StyleBox[
  RowBox[{
   RowBox[{
    RowBox[{"Ugas", "[", 
     RowBox[{"V_", ",", "V00_"}], "]"}], ":=", 
    RowBox[{
     RowBox[{"Ugass", "[", 
      RowBox[{"V", ",", "V00"}], "]"}], "-", 
     RowBox[{"Ugas0", "[", "V00", "]"}]}]}], ";"}], "Code"], "\n", 
 RowBox[{
  RowBox[{"Ufrange", "=", 
   RowBox[{"Join", "[", 
    RowBox[{
     RowBox[{"{", 
      RowBox[{"{", 
       RowBox[{
        RowBox[{"Pitot", "[", 
         RowBox[{"1", ",", "vs1", ",", "v0"}], "]"}], ",", "3"}], "}"}], 
      "}"}], ",", 
     RowBox[{"Table", "[", 
      RowBox[{
       RowBox[{"{", 
        RowBox[{
         RowBox[{"Pitot", "[", 
          RowBox[{"i", ",", "vs1", ",", "v0"}], "]"}], ",", 
         RowBox[{"Pitot", "[", 
          RowBox[{"i", ",", "vs2", ",", "v0"}], "]"}]}], "}"}], ",", 
       RowBox[{"{", 
        RowBox[{"i", ",", "2", ",", 
         RowBox[{"Nper", "-", "1"}]}], "}"}]}], "]"}], ",", 
     RowBox[{"{", 
      RowBox[{"{", 
       RowBox[{
        RowBox[{"Pitot", "[", 
         RowBox[{"Nper", ",", "vs2", ",", "v0"}], "]"}], ",", "2"}], "}"}], 
      "}"}]}], "]"}]}], ";"}], "\n", 
 RowBox[{
  RowBox[{
   RowBox[{"vVSp", "[", 
    RowBox[{"i_", ",", "p_", ",", "V00_"}], "]"}], ":=", 
   RowBox[{"Max", "[", 
    RowBox[{"v", "/.", 
     RowBox[{"NSolve", "[", 
      RowBox[{
       RowBox[{
        RowBox[{
         RowBox[{"Pitot", "[", 
          RowBox[{"i", ",", "v", ",", "V00"}], "]"}], "\[Equal]", "p"}], "&&", 
        RowBox[{
         RowBox[{"0.99", 
          RowBox[{"vrange", "\[LeftDoubleBracket]", 
           RowBox[{"i", ",", "1"}], "\[RightDoubleBracket]"}]}], 
         "\[LessEqual]", " ", "v", "\[LessEqual]", " ", 
         RowBox[{"1.1", 
          RowBox[{"vrange", "\[LeftDoubleBracket]", 
           RowBox[{"i", ",", "2"}], "\[RightDoubleBracket]"}]}]}]}], ",", 
       "v"}], "]"}]}], "]"}]}], ";"}], "\[IndentingNewLine]", 
 RowBox[{
  RowBox[{
   RowBox[{"Utot", "[", 
    RowBox[{"i_", ",", "p_", ",", "V00_"}], "]"}], ":=", 
   RowBox[{
    RowBox[{"Ugas", "[", 
     RowBox[{
      RowBox[{"Vc", "[", 
       RowBox[{"i", ",", 
        RowBox[{"vVSp", "[", 
         RowBox[{"i", ",", "p", ",", "V00"}], "]"}]}], "]"}], ",", "V00"}], 
     "]"}], "+", 
    StyleBox[
     RowBox[{"Uel", "[", 
      RowBox[{"i", ",", 
       RowBox[{"vVSp", "[", 
        RowBox[{"i", ",", "p", ",", "V00"}], "]"}]}], "]"}], "Code"], "-", 
    RowBox[{"p", 
     RowBox[{"(", 
      RowBox[{
       RowBox[{"Vc", "[", 
        RowBox[{"i", ",", 
         RowBox[{"vVSp", "[", 
          RowBox[{"i", ",", "p", ",", "V00"}], "]"}]}], "]"}], "-", 
       RowBox[{
        FractionBox["n", "2"], 
        RowBox[{"(", 
         RowBox[{"vs1", "+", "vs2"}], ")"}]}]}], ")"}]}]}]}], 
  ";"}], "\[IndentingNewLine]", 
 RowBox[{
  RowBox[{
   RowBox[{"UgasVSp", "[", 
    RowBox[{"i_", ",", "p_", ",", "V00_"}], "]"}], ":=", 
   RowBox[{
    RowBox[{"Ugas", "[", 
     RowBox[{
      RowBox[{"Vc", "[", 
       RowBox[{"i", ",", 
        RowBox[{"vVSp", "[", 
         RowBox[{"i", ",", "p", ",", "V00"}], "]"}]}], "]"}], ",", "V00"}], 
     "]"}], "-", 
    RowBox[{"p", 
     RowBox[{"(", 
      RowBox[{
       RowBox[{"Vc", "[", 
        RowBox[{"i", ",", 
         RowBox[{"vVSp", "[", 
          RowBox[{"i", ",", "p", ",", "V00"}], "]"}]}], "]"}], "-", 
       RowBox[{
        FractionBox["n", "2"], 
        RowBox[{"(", 
         RowBox[{"vs1", "+", "vs2"}], ")"}]}]}], ")"}]}]}]}], ";"}]}], "Code",
 CellChangeTimes->{{3.715694352505727*^9, 3.715694366492527*^9}, {
   3.7156944711405125`*^9, 3.7156945115298223`*^9}, {3.7160994301852746`*^9, 
   3.716099432673417*^9}, {3.7249163553795886`*^9, 3.724916370607737*^9}, {
   3.724920337499405*^9, 3.7249203469931574`*^9}, {3.724921094025179*^9, 
   3.724921214785038*^9}, {3.724921249787006*^9, 3.7249213065443535`*^9}, {
   3.724921467471446*^9, 3.724921492532302*^9}, {3.724921552556933*^9, 
   3.724921552579949*^9}, {3.7249215848684177`*^9, 3.7249215857290297`*^9}, 
   3.7249216160555887`*^9, {3.7249216642539635`*^9, 3.724921664621254*^9}, {
   3.724922118202156*^9, 3.724922123217723*^9}, 3.7874078061760883`*^9, {
   3.78741048363039*^9, 3.7874104882885036`*^9}, 3.787412050590767*^9, {
   3.8216840784448853`*^9, 3.821684093948074*^9}, {3.8216842756358695`*^9, 
   3.8216843055252905`*^9}, {3.821684336427289*^9, 3.821684338696707*^9}, {
   3.821684374052924*^9, 3.8216843931999316`*^9}, {3.8216849698065104`*^9, 
   3.821684971632205*^9}, 3.8216851893016396`*^9, {3.8216853891620245`*^9, 
   3.821685401581915*^9}, {3.8216868640532618`*^9, 3.821686874960331*^9}, {
   3.821687157250435*^9, 3.8216871576594267`*^9}, 
   3.848319982102466*^9},ExpressionUUID->"dadcfe7d-aea3-46ae-a54a-\
f67567bf810a"]
}, Open  ]]
}, Open  ]],

Cell[CellGroupData[{

Cell["Results", "Section",
 CellChangeTimes->{{3.7249220341549177`*^9, 
  3.724922035714017*^9}},ExpressionUUID->"cfd4d97c-7872-4b85-b95e-\
119bc4bad6de"],

Cell[CellGroupData[{

Cell["External pressure (p) Vs Equivalent density \[Rho]", "Subsection",
 CellChangeTimes->{{3.72492153476729*^9, 3.7249215413389587`*^9}, {
   3.7249219745521393`*^9, 3.7249219802061567`*^9}, {3.787409880828477*^9, 
   3.787409882417228*^9}, {3.7874117097680473`*^9, 3.7874117346037493`*^9}, 
   3.7874120423851194`*^9, {3.787412954921962*^9, 3.787412963685931*^9}, {
   3.821686885898912*^9, 
   3.8216869132403626`*^9}},ExpressionUUID->"88d65e6e-426f-446f-b874-\
28e218bb2fdc"],

Cell[CellGroupData[{

Cell[BoxData[{
 RowBox[{
  RowBox[{"plotrangePvs\[Rho]", "=", 
   RowBox[{"{", 
    RowBox[{
     RowBox[{"{", 
      RowBox[{"0.95", ",", "1.1"}], "}"}], ",", 
     RowBox[{"{", 
      RowBox[{"0", ",", "3"}], "}"}]}], "}"}]}], ";"}], "\n", 
 RowBox[{"plotFvsL", "=", 
  RowBox[{"Show", "[", 
   RowBox[{"Table", "[", 
    RowBox[{
     RowBox[{"ParametricPlot", "[", 
      RowBox[{
       RowBox[{"{", "\n", 
        RowBox[{
         RowBox[{"{", 
          RowBox[{
           FractionBox[
            RowBox[{" ", "3062"}], 
            RowBox[{"3072", "+", 
             RowBox[{"2", "\[CapitalPhi]", 
              RowBox[{"(", 
               RowBox[{
                RowBox[{"Vc", "[", 
                 RowBox[{"i", ",", "l"}], "]"}], "-", 
                RowBox[{"2", "v0"}]}], ")"}]}]}]], ",", 
           RowBox[{"Piecewise", "[", 
            RowBox[{
             RowBox[{"{", 
              RowBox[{"{", 
               RowBox[{
                RowBox[{
                 RowBox[{"Pitot", "[", 
                  RowBox[{"i", ",", "l", ",", "v0"}], "]"}], "+", "pa"}], ",", 
                RowBox[{
                 RowBox[{"stability", "[", 
                  RowBox[{"i", ",", "l", ",", "v0"}], "]"}], "\[Equal]", 
                 "1"}]}], "}"}], "}"}], ",", "None"}], "]"}]}], "}"}], ",", 
         "\n", 
         RowBox[{"{", 
          RowBox[{
           FractionBox[
            RowBox[{" ", "3062"}], 
            RowBox[{"3072", "+", 
             RowBox[{"2", "\[CapitalPhi]", 
              RowBox[{"(", 
               RowBox[{
                RowBox[{"Vc", "[", 
                 RowBox[{"i", ",", "l"}], "]"}], "-", 
                RowBox[{"2", "v0"}]}], ")"}]}]}]], ",", 
           RowBox[{"Piecewise", "[", 
            RowBox[{
             RowBox[{"{", 
              RowBox[{"{", 
               RowBox[{
                RowBox[{
                 RowBox[{"Pitot", "[", 
                  RowBox[{"i", ",", "l", ",", "v0"}], "]"}], "+", "pa"}], ",", 
                RowBox[{
                 RowBox[{"stability", "[", 
                  RowBox[{"i", ",", "l", ",", "v0"}], "]"}], "\[Equal]", 
                 "0"}]}], "}"}], "}"}], ",", "None"}], "]"}]}], "}"}]}], 
        "}"}], ",", 
       RowBox[{"{", 
        RowBox[{"l", ",", 
         RowBox[{"vrange", "\[LeftDoubleBracket]", 
          RowBox[{"i", ",", "1"}], "\[RightDoubleBracket]"}], ",", 
         RowBox[{"vrange", "\[LeftDoubleBracket]", 
          RowBox[{"i", ",", "2"}], "\[RightDoubleBracket]"}]}], "}"}], ",", 
       RowBox[{"PlotRange", "\[Rule]", "plotrangePvs\[Rho]"}], ",", 
       RowBox[{"PlotStyle", "\[Rule]", 
        RowBox[{"{", 
         RowBox[{
          RowBox[{"{", 
           RowBox[{"ColorData", "[", 
            RowBox[{"97", ",", "i"}], "]"}], "}"}], ",", 
          RowBox[{"{", 
           RowBox[{
            RowBox[{"ColorData", "[", 
             RowBox[{"97", ",", "i"}], "]"}], ",", "Dashed"}], "}"}]}], 
         "}"}]}], "\n", ",", 
       RowBox[{"AspectRatio", "\[Rule]", 
        RowBox[{"2", "/", "3"}]}], ",", 
       RowBox[{"AxesLabel", "\[Rule]", 
        RowBox[{"{", 
         RowBox[{
         "\"\<\!\(\*StyleBox[\\\"\[Rho]\\\",FontFamily->\\\"Times New Roman\\\
\",FontWeight->\\\"Bold\\\"]\)\>\"", ",", 
          "\"\<\!\(\*StyleBox[\\\"p\\\",FontFamily->\\\"Times New \
Roman\\\",FontWeight->\\\"Bold\\\",FontSlant->\\\"Italic\\\"]\)\!\(\*StyleBox[\
\\\"(\\\",FontFamily->\\\"Times New \
Roman\\\",FontWeight->\\\"Bold\\\",FontSlant->\\\"Italic\\\"]\)\!\(\*StyleBox[\
\\\"\[Rho]\\\",FontFamily->\\\"Times New \
Roman\\\",FontWeight->\\\"Bold\\\"]\)\!\(\*StyleBox[\\\")\\\",FontFamily->\\\"\
Times New Roman\\\",FontWeight->\\\"Bold\\\"]\)\>\""}], "}"}]}]}], "]"}], 
     "\n", ",", 
     RowBox[{"{", 
      RowBox[{"i", ",", "1", ",", "Nper"}], "}"}]}], "]"}], 
   "]"}]}], "\n"}], "Code",
 CellChangeTimes->{{3.715694352505727*^9, 3.715694366492527*^9}, {
   3.7156944711405125`*^9, 3.7156945115298223`*^9}, {3.7160994301852746`*^9, 
   3.716099432673417*^9}, {3.7249163553795886`*^9, 3.724916370607737*^9}, {
   3.724920337499405*^9, 3.7249203469931574`*^9}, {3.724921094025179*^9, 
   3.724921214785038*^9}, {3.724921249787006*^9, 3.7249213065443535`*^9}, {
   3.724921467471446*^9, 3.724921492532302*^9}, {3.724921552556933*^9, 
   3.724921552579949*^9}, {3.72492163635104*^9, 3.7249216480984783`*^9}, {
   3.7249219833353825`*^9, 3.7249219873892865`*^9}, {3.724922723041236*^9, 
   3.724922723043237*^9}, 3.7443480923563933`*^9, 3.7443489065366335`*^9, 
   3.74434899950084*^9, {3.7874086257470384`*^9, 3.7874086430545893`*^9}, 
   3.7874098110233727`*^9, {3.7874098687434225`*^9, 3.7874098715651145`*^9}, {
   3.787409931886433*^9, 3.787409933405337*^9}, {3.787410104743365*^9, 
   3.78741014140473*^9}, {3.7874107987232275`*^9, 3.7874108227500305`*^9}, {
   3.7874108742760544`*^9, 3.7874108919066753`*^9}, {3.7874114616144915`*^9, 
   3.7874114625327215`*^9}, {3.787411512418343*^9, 3.7874115181730895`*^9}, {
   3.787411619118656*^9, 3.787411628601695*^9}, {3.7874119113114433`*^9, 
   3.7874119278700347`*^9}, {3.7874133202310467`*^9, 3.787413362094046*^9}, {
   3.787413448447019*^9, 3.787413451761946*^9}, {3.7874134840630493`*^9, 
   3.78741350116438*^9}, {3.7874135562642484`*^9, 3.7874137594150457`*^9}, 
   3.7874137952368603`*^9, {3.787413826817975*^9, 3.787413838021649*^9}, {
   3.8216868255927057`*^9, 3.8216868468025494`*^9}, {3.821686955281438*^9, 
   3.821686958684739*^9}, {3.8216919905757666`*^9, 3.821692005724065*^9}, {
   3.8216921192611036`*^9, 3.821692216107358*^9}},
 CellLabel->
  "In[773]:=",ExpressionUUID->"ee746965-8f93-4269-8e55-9854b7a46e06"],

Cell[BoxData[
 GraphicsBox[{{{{}, {}, 
     TagBox[
      {RGBColor[0.368417, 0.506779, 0.709798], AbsoluteThickness[1.6], 
       Opacity[1.], FaceForm[Opacity[0.3]], LineBox[CompressedData["
1:eJwV1nc8ll0YB3ArI2UrW1YZ2SMe41xWIXuXR9mZ2bxRmeXJSJIooTRkFEJJ
eTWNJFQavLwRyijPfSseSt7z/nV/vp9z/jif+/zOdV0yfpHOgSxMTEybmJmY
/v+aGF00STMgkURvzWTlWheou98Y98XeGN4RZZf2CDp8pU6YYYcI0UYVilqh
g8qiJIf90jtjjmd3E7BaOvexYv/qHmF771YP3iI8MZP6JGoIWG+XVq6Byre6
W59jf1xlc79kdwOuJvY8vI49lti1dNrlKmivd/udxA6qec09ybgM20N0uA5h
N3v7XN8vXw72TdwNe7D5u4vsXNhKIWXE3kMR26dX8fJycAnk/bv2hxN7zfG+
iYzuebBpF6ma2UWiFiaTkhiXc5AdU+HwAvteeSRloeksyKwVMGqwFT3feYXY
FMD4fvqVHOxCLpYrsZvPQMWptr3h2BP6v2vt5/JALYv+0xabl9TnsFjNAT+n
s5dVsSOL0+0dTbJh83TFXh7stYx7jU/qacBuLrr8XY9E9zl7vG2tskAq6E9l
P/YiRTemheUkqNg5ODRg12xPFbs2nAnrP7l/n8G+9fzr16iXGRB1QKc6GvuA
J41pw1A6OGV2uztjR8S6l3QQaRAf2M2mje1p4c7juy0Nmta1mwSxlXOFjVYP
pMKoI7ffD10SFahmKv7tkQLd7vb8Q9ibzvWU7+I+Dtp/bY0+j23Wrfv4UEsy
UPPLZBKxS9zXy8mqJCh2zn/tgX0jb2y4o/YItHXMZ+hj302oXbDq+AsuvG3R
FcUOc/EY1xpPBK782S8rOiQq1XoRYcWXCP/OZ18cxnZmmMrF700Avmwe5kvY
jvHJX+0m4kDoOdF8FLsgJL3A2SgOXl+EEG/sKjunedGKWOjbLPNGCvtsfD8t
8mgM3L1xh7aujffLx9LGf0ZD3WC9ySfsaSmD7OH4aBAdmq+9gt0YWTl5MysK
KNU7/dOxM/wzlltFoqCD/YOYP/aRbSFWWd6RYOMWnSOP3XZevkFmMAJWTQ9a
bMDWu7ZPIW9rBATVt65NaZHI0NXUtTUwHJ6w3o6uwmYe+bJM2xoGB6etd9Kw
u3wrc32SQmGzqdOXYOwid/7q/Z9DYNmt8oAy9rRgfmJQZzCEPrZzvqVJohhp
5uej3UHw7Jx2ZA62IKNunnVvEFyuLM4NwW7//VZ7dDAQhvyGuxWwNw6/yLgz
HwC1vPe/sGI71WQ7GacGwNqcMMeEBolsM1MUSrYGgLCizZ5y7MXsX+rMTv7g
kS4TfBT7XaKtWyvpBwLMiaf2Y+uNCC6cKfYDwudS3xbsxia/KcFZXzDzHvDK
VyfRI5XJksHbPmByuiQ1Avsvg8WBxUAfaOwbu74XO/jx9EVzaR9YCp8iOLDH
yJkyaY2DIPBpOD9VjURLKYmu6uANT3cVth7Adr7WSm16SYVvWT3jRthuUw/f
76dSoY69QXdFlUQ6dU91SjO9YEEj4HM0toTa1YfjP/fBkXVuPsf/1+/ncySU
7IOMBk1jNew+zir5A8b7QKJ+qWR2J4nS1xqj3ud5Am0wyN0fuyQ3dvPBPR5g
cGjtpCm2fC4lJXnVHeJ7+FulsTO4ay5S693h0tcm8X9USGQZbTynJeUOQxaj
X12xWS42rbXxuIEs6Supjb1Qx6mU8coVNrkHOPNjK5x9fbAm3xWe60209ynj
+5+0UZ8XdgUh3icXd2PPUXY/U9N0ga4W3nB9JRKJWqx6uJY6gZXorikR7OR/
Cj2/RzqBC9F7YEWRROeKPPfZWDqB9JKxSxt2qi41VJd0BGMhc1Mj7CeFd1y9
XB3h/uhQuwQ2w6WqI0vNEUiud5S1HThvZ3SnXbgcoTFNSu9vbJbYWdsjaQ4g
3dCvCdh3FfVDR8PtQcepr3EbdkOoy9sIZXugmOtrMWMrn0a8nDN2oMfvrvNk
O4n4nDY2mIXYQcuWRmML7Fjnczf04m3B8N1EgJUCrm8jv2qf3LWB3uTmOUXs
8VtpTpnpNvDMfjGGC3s4cEmM1cEGNse1pr+Qx+9F1FZYadYaxo/5VNliy8ZG
vLqjaA1vyxQ2OMmRaFb5pMr00z3wN2/PWU3sjHaNhakLe6Ak5+M2AexHE6qZ
UVF7gFJiavJGFt9vR/lmCek9oNGletwNm/vtnO2p9N2wKTdOYL8Mvo/rDT6v
DlqC+chtC0Ns6qcNhsImlsD1zilRAtvDJeziIwlL+PJ8cHRsG4lsen44mIxY
QIHr/Xp/bOaqFvdqqgUoeykcipAm0fn1DUFLkeZgHjJTYY/9pejSwICLORQz
b/mojl3xknONscscrnXftCWlSDQZOD6mymwO7AnN+onYXoeDvnAVmwHlqJ98
miTOr9DN6bJ+U8jVue3vh22raj0weM8U3rv5XTXHHqv0YJhdNgWuXlZ5dmzJ
lWLax2hTeGCpopwjgfsnKa76aKsp+NRutCkSJ9HKq8cLTyMARu/8fl8tSiID
3rQ/1ckmILSkkk3D1nOZp55xM4HFziGjQ9irk/3Kb9VNQIzjwlV5bMj8xhw5
ZQx890YTKkRIJNS/17nf1RikT3rrFG0l0aen0e4G5kawGKTzPRbbNIVIDpE1
Au3aEzedsT8+FJKaYjaCAJdiKT7syp1da22PDeHBhwS+nC0kkhb+wd9lYQgD
wfLcacK4v3Z9lrzkQYFF88svD2L/UdriLWJIAXfP86dNsGs6rh94LUUBN1lC
8LcQzuO9Y/W/pw3gGOEjn4i9cUl8/5YkAxBR30GNECSRtZZK6PMafUh+ZLhj
P///84mp6IDmLpi5NqlmiK1lQ9lrJLkLbjQv60lgO3gKt/Rx7oJMO6rVGB+e
JzIT6g980gM5JekoP2wJpco1tQI9SKs59SaUF88XLreHKCu6UP1tYiZ5M4nY
wnKSOz/pgKN43x8q9hsukSSdAR3YriEjZIK99Ptza3uHDnxk5wAm7PI3gz+3
VejAvzt7LmVuIpHU5ZY8uYM6cC1FITSPG7+Xer1Lk5+14V6AumsFF87Dwbzd
b/9owZu8rk/HsHsudKmL0LWgr2skgop92P+TbNy4FhT4/3VKFNtKN9Ei9pkW
/Ps9rbOQk0RxtNVQWo4W8Ky88aBx/J+XDs5PklpQx+r7PnoDrhcMR1XCSRPu
8SXEOmLnP9tq/NZSE45/YOdTx940xOPfY6AJtLxSm3k2XH8OT7vOyGiCs1nB
8yDsIsPQil+kBgQcq33txYrrc1Z7uXWJBizE0Kx3M+P8aQmMUkbVQS645owC
dukj7i6vHnW4Ymv+gQ07eCORXtyiDvs+fgx+yoT7A6lXduC0Ooy0XcgHbIO3
k40KpuogfshvkbJOoDdl3nfCatUgrmGDkMYagTgE/+icLVAFrptMobzY4Zk9
Cg2pqrBmHPPo+28C1fA91PocqQoE5f7hW9jzvmzsNHtV8NB6N6CM7Xe8LLh7
kyrITljXKvwiEGn5hmTN2wk3rrDfF18hUNY5sYr4UhXwVXxlv8Yg0HBWQfhc
ngqMl/+eHMPO7Mmfi0xVAVaX0wKV2Kc5n1VcC1SB2+WZMYrYoCvh0aahAtdW
2yx1lwn06FuzbUaPMuxLBQOHnwTaDdKdS2zKoL1pYkQDO+Vu8WGRFSUo3T17
XAB76lGR8u5vSkD/W61z6AeBBFSnC58PKUFLZtY+Knbi7T9azlVKYFGWUBiy
iPdbvbYrtFWCmz1GrpkEgZ6tRTKZVijC9RHOeH/spOAqgYlCRbjibXfeDNuK
VW/hNE0RLKvQMBO2i+FiO3eMIrzh7Dl0jE4gwa87W/Mt8fqT8AsJCwSifbXv
bPy+A7x+T7mHfCOQ/R1Fn1mrHcBK4aU4zhAo8FfycbrodjAAzhua2DtOO++o
4N8O9bdCBASxy2zZZ1y5tgPb3cD5oa8ECo39UzDEUIBBU7PrXtjLP4OSlD8o
QHxMjvKhLwT6sS38g1iJAriWO2QcnyJQZb+c57CEAiylK0fcHieQ2lH9l3L6
8nC/tir3DHZce3JdkqY8pNbQ6mKw/4odP/VOWR72yiZ808OeMO6VL5OUB9Fn
f2I7PhGIaZCFEsgqD+tizwsH/iVQdpr3z5F+OWAOF5FaHCXQ3dm7y8bhcnAr
PtzbYBg7no+to1EWaprquJVeE2hEiMF5214Glgqiw6pfEOhs676fNJ1tIDec
0pb/hEAqr+UcqZ5SoOZ1VOpqG4GulxyPO1EoASRdsciyiUAP3QcXsiTEYfOP
vREOtQR6WfrqTGe9KBCnTmV8uUog2QFLx3fJIiC6Krv9aymBfGMui+Tt3QpO
N7LFhM8RqH/6xc1Wgy0g9XTq7qtcAgU9kH8gaCcMsVc4bMhMAimPdWuuewtB
dfBi85Vj+P/sEu+fyxWEHYtGg8kJBLpRbg7RvQJg2z8Djw/j8w1t6X3GJgBJ
Hb3sBYcIJCMkbVbqyg+W5ypN+g7i/N+HmyfK+UBsz9MkHU8C8TTHrzt+4YXt
8TSavBOBHBc4Pwi18IC107R/ujWB/olrW9oWvxl8LV9YB5sRiOqJdtW5bgLm
iorriYYEet/pYphmxg1D6SmSS9oEuvz9oUCzzEZ4Ozih9msngTzkPkhfFeeC
7RaGkVEKBDp+f40xxM4JA8KzJ8KkCCTW4banZCMHBPTyBOdvJZCwYENEhQg7
iDcuP5Lnw/kcrCcvbt0AbtSkkyZcBNJ72cYdtpMN9j/eNfCCmUCpGuyXjbRY
4YrxP9qpq3R0z0s7axlYoNI3sbh1kY5KvOYeJ/kzw0ctj86AeTo63J99bC6B
CaISXSiFU3QU8yp8OYCyju5yhDjPjNFRkIXpFfLcGrIsS45qfk9HO+37a70G
f6HaMM0jTIN09EphYOCrxipSjlcunhigo0tP35XWK60i8zt5Lc+wpS56dCTI
rqKgv88u0rCfSVJ52YVW0elP5+P4sYO4UgcUl1fQAe8T2bL9dDTu/brjePsK
+vh0boNlHx1t63hwIcxmBXUxtmvuwJYSLgJj8xVULfaSyoVdPVtmxGu0guIl
XFv6XtKRUeh77WbVFZQ2vD/MHdvWQlKChX8F8bqYzh3qpSMWi8b2W+8ZaMxe
TNIGm8sovzZzgIEChbwddmKrZ7N/8+phoFeL0i30F3RktUQN5X7AQHGdF08c
wTbu/bb3cDkDhb1+3OaFHfht+M2eYgZKP+9MN8aG3xduy5xhoN0mjVQWbM8J
Zeq7NAbKk0wpnOyho8vOvWqNSQykVHf3RSf2nfFhl9xYBpr54sFSjf11EXoP
hTNQySs/Sg621PLkOfNABvoP1CzzXw==
        "]]},
      Annotation[#, "Charting`Private`Tag$797723#1"]& ]}, {}}, {{{}, {}, {}, 
     TagBox[
      {RGBColor[0.880722, 0.611041, 0.142051], AbsoluteThickness[1.6], 
       Opacity[1.], Dashing[{Small, Small}], FaceForm[Opacity[0.3]], 
       LineBox[CompressedData["
1:eJwV0ms01HkYB/Df1qStXI52i4omqrVp5eQkuUzP31QotwqJMiu5rl0z0lrr
uKTilBFGdYrj0vXsRjNDto0al0XRYCS5M61i2dD5ly5zNfvsi+d8z+d8X3zf
PBZh3IMRCwgh3nj/51VZmBP/KQ3mn8cv7YpQQO7LwvEcdMfmzVtUaMM93bm5
6CdrqlsrIxUgNHB9LUCrtp5Tm0crIO7yhpyraMtD7pGKHxRgnK4evY1mJaz2
EPIUkP1oKqMR7VS5hmWSooBWeaP0I9rjSevMdIECJNKWwBgpDXnsvpW8Fuyt
zdi9aM6gc1nlewXc1Ei/gnYaLojFiw3WKeFhcOzrKnRW/QV/twNKCPJhGpl3
0CDLyDF2TleCKL7XUYB2OSW+ZFClhN+LvLwWdtJwYOgyRzOmhKaEvNqf0MvB
5/ptIxUkWn1rNYb+JlvbZuOqgqaMibdeMhpmD8bPcLkqGOlaUfInusi88Ghn
sQp4mZNem7pouJtKOpfKVPCzZWnAJXT+3y67vtCoIFOsd+zLZzTkTE3eGLBR
w9IaT79kdAr/ZG07Rw2HR21KxtH73/3Sl5ijhn1pK6YDu2koqGEvYtSr4Yzr
XF4zet3H8FqPGTXQlVOOO57T8I+DOo63VgOvwlnScvT6Dd/nVvtqoDxlZ+WK
HhrCthnbCFM1sHbwbvF59J3oMW22WAMrS5nyj+gQ/ayna+Ua2HTvOiP0BQ2M
fONPHcu0wEuV2/Wgs5bUZoSytCBcJ/9jZy/uS08vvBOrhSRBOVSjr1CbR/pL
tCA7SYs39tHQEDCZZdGlBT5ffCIffe09YxVTq4Wxf/OB0U9DJo+wGLbzMJa7
i8NDJ+WkNhSHzIOVjHlsCF1RdmSBL38eWm7Gcr0HaNCYeBu+kczD177ushq0
f+ORWIfpedDwbznaDNIwfk4kiDPXgV7V1IdC9KH+eymBXjpw3Td4kTFEw3Pf
iu6gZB2wZEVUEjo/edbW/a4OMvt1zuPo2G7OzokhHSTw9roFDdNQk98seqBH
qNWs8m0d6FU/isTnmYRqMDrOcxjBf16//Nfq7YRKHA6UVKA95YHve3wJVdep
9jcdpcEtNn3aM4pQFtsjnp1Gtwn7du9PI5S0MyjkE/pgXNmc5xVCzbo/tA+T
416a38VSEaGGRX4m4WhhhX2dnphQ9hmzigg0d3DfZBzaOtpSEoOOdDZ0gUpC
rQcBOx59zl45+bKKUDHGZ3xPoXUToXst7hOK7fEgphT9yi/N7tYjQr0043he
Q2sFTWH6EkK9ObrI5gY66p3jxZNoP2YAfRvtZNr0YXcdoSKFykQh+rDljocT
9YSqfXvorATN15f4WDUR6ngyI7IeXT9odzoPnRZ/z70RnT0wcv8zetkNo2Ut
aD2u1LytmVBn9bsE7WhDM306+jGh/ppLT+hEFxeYbexGn3DbGtCFnmGHBjs+
IdR3Wy6b9qAn/TMeL2kllEOzu+oFuqSGo45H329WDfehrYO5W4fQv9mK6gbQ
BU7VUew2QhkuDisbQo8GW5eWo/8Dq2yMGw==
        "]]},
      Annotation[#, "Charting`Private`Tag$797750#2"]& ]}, {}}, {{{}, {}, 
     TagBox[
      {RGBColor[0.560181, 0.691569, 0.194885], AbsoluteThickness[1.6], 
       Opacity[1.], FaceForm[Opacity[0.3]], LineBox[CompressedData["
1:eJwV03801WccB/BHmyFWK1Hb2qQk1GpWajX6PKnRktIqUVKuECchtymVs+ic
NZMod/pxMCocoohELi7Xb4uuWzfk1vRjRXjyY1/3l+8+/fGcz3mdzx+f87w/
z2MpCPs5YAohxB3Ph3quSRoUUcLAMENITfw5mEzquiNEpx6IrZahr2cP81Ho
0XmBcPkABxfLLS7FoIcu3VpnHcjB7JjzTX+gVzq7edBgDvbGFthmo5U++SJh
GAfup16860YnKJwkvSc46A9aFbWhlEEOW5hWnMJBd6nRPtu7DNoXVO4QtXDw
iSbfnkcL+vI9xrQczGxz/7ejjIHX+1q1/9IJOHo7PLrkHgMTzuK26YEJyLkV
PXq2nIHfSSup458TsCfAaUtYBYO/OmOGctsmYJ9Xzrlt9xlk+i/zWjRFBXaN
QwVWldgX+JrNXaGCmWr7UiMxgxgXp65dISo4xUuuPEOTd/EhhmkqsFUp9hVV
4bw3bsuaHqhAVvTpDFE1gzkeR/plH6vBt/P61eAaBv8FqfZuXaWGaadF5h4S
BrVKL4MvDqshMqvkyHe1DOS10uTxa2pY021zTb+OwdskmgqP1cAHOjb3o6tX
hxo8NdHADX1TSY2UwU9ZmdtfgQasDVuLc+sZxE+/GbkhSgOrlC1xCQ0MTizP
bbhToIFcRZSlXyODZUEZFxKea0C6zrPKtYnB66efpVfP1oJcuWmhRTOD24by
8N1uWnA65h04gi6UR5tOidGCgrbkK1oYZKRc8DMs1cLUCu+7Ba0MDj2sMoh8
o4WOnPPNojYGedpoHubpoHJtwr3jfzOYL9Mr/HKXDsweJQZtecBgMFY82yte
B+KyeCuHdgZHa35P1Eh0EOkylm7SwWBjiuWIblwHa/8ZHX6GznqoCTO2nYQe
m3k76h8yKO5bXXZm/yT46NWEX5XhfkQPqHfKJHC87HpcJ+abFXQyrW0SrrhX
JvrIGTiHjpv/oMeD8+Ft7vaPGOh6jg/0reDhyeZUmzmPGQi9i0P5Qzx4tt4q
GUYPXxQei8jkwUzR6NelwH1skrv7dPOwJ9XxVdUTfF9LfquzNSLUrdN3lqiL
wdeHwGLLAkJXXn4efKob/4fpjIQiIHTJ0oiDnj0MfPuKSh13E2prY/n94qeY
r7nMZLOQUN/x8OUzexlMPclbpiURKlnTLHuLXn9Z+No0n9DsmgbRINpIvt4m
Hm02Vu/1Hu1gqgwhNwkV+TcrJ9CkOnLkHXpNwMt+AyXet9DKuKGQ0FljIR9Z
oyc11wTHigkddK1wEKAdhjzyessJdTg9OBGADt+bpL+jglC7g/Mrg9EDnVf9
WtALINk5Am3Omc8tu09o8Iy4rb+i01TpV5LEhDpvLAtOR2ca68TrJYQO+Oh/
k4XOExPrCvR2i53sBlpP1ZH4bS2hgQWqXwrQi5YoBF/VEVo+5HmmEh1y8MQs
TkpoTESxaw16cOPL2NB6Qo2zphtLP3j085EX6DMm7cmtaF3zgKyjgdAjLvY7
29H79c9ucG38kLdoTif62eL3d8Xo0jp1z2N09o+L7FY0ETrNQJDRje7dbZee
h/4feWiQEg==
        "]]},
      Annotation[#, "Charting`Private`Tag$797777#1"]& ]}, {}}, {{{}, {}, {}, 
     TagBox[
      {RGBColor[0.922526, 0.385626, 0.209179], AbsoluteThickness[1.6], 
       Opacity[1.], Dashing[{Small, Small}], FaceForm[Opacity[0.3]], 
       LineBox[CompressedData["
1:eJwV0ns0lAkUAPBPu9qIds56hCmpXazHrqJYPfZ+dmkQOzvKc9GypJVSTOXR
zkGKWTRahyWZIhxOsfIIeZfHJI9SmljVEqnWTp8TPmNee/vjnnt+f9x77j33
bg6N9gpfRRCEJ8aHnCXqjjhRT8GaK1xS6xcaTD4a1o5Ft8+qZjrQyuyxOi76
x6rOjNgwGkrL36lOo0Nrp8Tj4TTkNG/K56EHWypiKg/ToM8TiDLQC2l7avce
oyEopcqiHB34WuCfHE+D528v58bR6ZLVbrSAhvq3+n6eDRT86TLkV9VJw62A
NrsmNG/StchaQsPOkSWZyS0K6KZ9vf1Gy+D2OOP6H2j2zMjj7fuW4VSlX78c
vcSp9I6IWwa1G1kPoxspqDsqjTlUuQyclraef9DLtuy+1LFlmDg3Ze7eRMGQ
r2d35GopJFq1x7aij32+5GLsIIVPF99YmzdTIAAnzYIwKWgK+x4K0F+oLjja
XpTC++GSELXbFDxYXz1S0CUFR/2coCPop0rTV30SKcxFZbk8R19iaZj0bFoB
eWGxIbuFgnf26kaT7BV4MZXm14R2Xcpsv3NmBbRFvamWrRTwHV7GcatWQGeP
HTMX7aFeyv13fAU2x6++uqaNAhFHxLLTkoG7ZRwjAd0bbFZYsFsG/6WMvHmJ
3uEsDej+VQaS7dO1Pu0UPH86P9t5SQY3NRynu9DrtpadTBbJwHffpMqygwJN
sfmNg4syMDrB1ypC11VHljDM5EBMOiR90kmBvfdQT+p+OTC/X5hJQKvnCo8P
pMpBrTTKfg7dfDDX2LZBDlbJ5XPeXbhfiIFxwJQcXtz9Nk+EXkkRlPjoKEBN
+32p3R0KqJYkDT0nBXAjDYouow1CeLnUUQVIcqb56+7if1xsvFosVMAPa7PH
49CthGO9zoAC3J0okzl0vgetG6hQQL4Xv9+3m4KYbButcCsl3DczCOpCK6Mi
Jn/3U4LZlvJXdj0UiH8e/zidrwQfn69HhOiuQeYL50YlMFk9DZ/1UhBcuOHv
sddKmDdtSUlFczwM9DINVZBZFFYjQfMDWzcq9qrgjFW0OKSPAqfhewdYcSpY
JzkfPIgOg/Uz7HIVCMU1g/YiCqYrCkTcRyoo3nDeoRLdT8/OO64iSIaOJaF7
D+91oeMbA0OC7Hun/kwP7bEg9eehve2nmtejvThBidPoReJyLBP9dkHYXmNE
kM6ZurNb0DdpbZbbBoLcm2g4tA0tyis8mLCJIAdaYi6zP/TPTfhrwpQgsx/9
FM9Bnzo0OvqdGUHaeLv47EebsPzlFWh5riHDF83dNeF20pwgn2n3nQ1GX1Af
fqVtQZDiJzuOHEWz7h/+EqxxvkxT12h0Hn2AU4auua5negJtSkYmrP2KIFXm
9HMummHBGBSjFfodXmfQwmg37nEbgoxg1trw0CE5POETdDW/TCsJnT42Idq9
lSCfXsvqPfuh/oGuscY2grzNTrl2Di1PlrhGoxPDTyeloQP952NH0cyZqCA+
esln45VdtgSZPxS6MwMtSIzpL0b/D1kJguo=
        "]]},
      Annotation[#, "Charting`Private`Tag$797804#2"]& ]}, {}}, {{{}, {}, 
     TagBox[
      {RGBColor[0.528488, 0.470624, 0.701351], AbsoluteThickness[1.6], 
       Opacity[1.], FaceForm[Opacity[0.3]], LineBox[CompressedData["
1:eJwV0mlQk2cQB/B3PJhUhSAhICqVyF1oMYCtoMO+Hig4InJJbTiUilIrFsFR
aETBizhCQKZyFKwEATkkBhKkIFaMF+JRtRXBqUETlaJinxYMud+uH3Z2fh+e
Z3Z2/7yUH6JTp1AUFYH1sScV5CcVniFQ2+faoDqkhQ6NoLYYfe+17Yaaw1rY
JvrqdSmaw5cathzRwkDzf+mV6GdJ+qhXR7XAis3ObUD3tz1ivRNpIX7J1epe
dGvfqXK9WAu6iPC/JtBNKYeCuFVaKH3in5xYQ0C1aF7JerkWeAtOz6QlBHxT
mOmqEfw/K6WPU0sgt/PVefOcSXBsi87UoEO27Rzih0+C0W7GvetnCTxPEJSJ
cich8t/QgPI6ArYpKz5Nl07CpjsZ64X1BLSuNfK9mknIsGz/WtBAwDVnjV2Z
ow56n7xL8z1HoHTZ5U46TAftTHEAu5FA3i87JZxcHaQrgqZo0LwFjDhDqoOW
Ckl3exOBodbA3ucqHWTlLvH/qZmAVbZix36OHtzVpsZtLQTcKhaKz6zSw9ug
uZq15wkkuXEfkBw9BBrKWT6tBH7OuybdKNXDQWW4lwntfNZPsHxYD3dyjtkO
Swm88V55MtHeALvu7SLtFwi42LSFmEMN4MuzP10hI7DwwfylD4UG4IcGB/zY
hvPPVS7rkhkgbO4nPevacd4EmzGe2gBFUx868OUE9irE+UpHI3AFii1WCgKK
uM5kdbgROqwsJU/QrK3RORyhEbyZxPLuDgLvugJn5smM0JQzIRJfJHBd3cj9
Tm2EmzmP4/Z0Elj5kltYMscEi12usTb+SuAV103ZH2GCv8+/kHh1EWicSBMe
OGiCihPH51l3E/Bbnpq5p8MERvkf2Wp0bOim3eoRE0yLse6UXyKQbdMStNnJ
DI9mkadlPQQmCkts3SLNIKsuerbjMgH+kSskId8Mi+pn9G/4jYC5QDh9uNMM
IusLpZ5XCKTf/qf8zzdmiHqUHGxAZ4SEBQ7Nt0DgS6eHql7My0VvK58YC2j2
zgDFVcwXw148dtQC469X1FQpCXxge40wPRZge/irD1zD/Yj5m1zHLZBpt1ob
fR33uf60Su7OwEnx2JSgGwTqCn7/ojKBgW+euw2zbxJwgKix0WIGjgtGy9To
+x4veGFKBpyfpq+7dYvAvqI7aYyOgcgu8d3qPsxnbdZWtgNFN43PPlaDfv92
tDIfHfS4DOrQqpipD8bRlLi+vQUNZQtCBh0pOnxgoKIbvaTYwpM4UfQNpSh1
EJ1WJ2AFOFO0Leczyv423sfSExnvRtFxX6q7HNGxj2srb6M/UNVZ89AZRb4v
l7pT9KpC+5GFaOjyEbp4UPRqodN9Pnp785Bs1JOi717KrI5EH43QB+/3oWi/
uNCNMehvOS7F79GmU0628eil899qNvtS9DPrW4eT0InsXcWhn1P0wMDi79PR
Hp5e7238KFrWwnXfjRbJdq/JRzOek6o9aF1rsmQcbXa4Er0fLXb2jh9cRNHS
4/Wz8tCmqmnytXyKHjxbdPMwmnXuCPsyWpi6L68APbiqaaefP0VX3E8JPvHx
vTCzX4L+HxVqdxs=
        "]]},
      Annotation[#, "Charting`Private`Tag$797831#1"]& ]}, {}}, {{{}, {}, {}, 
     TagBox[
      {RGBColor[0.772079, 0.431554, 0.102387], AbsoluteThickness[1.6], 
       Opacity[1.], Dashing[{Small, Small}], FaceForm[Opacity[0.3]], 
       LineBox[CompressedData["
1:eJwV02lQ01cQAPDUIociSLWOVlFQqhxK5EoAaxdHoGAEaUUJE+VSiaByDVaE
BoZLMnJEEKhUNEA0BBAE5aimVAhgGUHRiljAYqytHG3hL9rc4XX98GbnNzs7
uzO7zzoq/ptji2g0WgC+DzEsLzOsQEhBTf8m8USWAtIL4mhF6D+/3fRKkK2A
ttecGgE6l75v3a4cBUTzmW9K0Fky+4uiXAWM1M+fqkD/lDmfdZyvAOPgFJ4Y
zVf2xs4XKiDEvbuyC+0QnMoxrFCAKsD/xXv0tbOsbsebCnD2mraLrsL+VnP0
L14qINNnWDOEzlDQwixNldB5PLWTWU0BTfro7QZ3JTB7PL+WoK805QjkXCWY
VJhzLWoo6Ehx2ZtcqgTPQ0b7stHhe6ck93uVMCK1snuHlsjONnm+V8J51+U5
HBEFhelNWzOtVGB49OStQbRZLcMkL0gF3DRdBOMaBeXv6EvCeSrQPYyhXUVf
kkmWsutUkPFzbrLZdQoiVJu2WIyqgL9ByD2Ddt5sIru8WA2TP8Zvn0avjjlm
Memmhgske4YtpiCSzxHvP6YGbkLIxm50wVqReXGxGqpkDk7OtRSoJG5vBd1q
OG5p2XkZvf5IRlD4rBquFK2xNpNQMPw29j61XgMpK+Wn09FdlTl7RYEaSEvJ
9p1E92bTqz9P08COSzyKXUfBoIHvs9gGDcjSWj7tQSv6/DIyftPAYa8Ye4d6
7P8Vk99qoIVt30nXVNZ/2KeI0eiqBcFu8+zFDRTIH29uTI7UglWlUf8ZtOWM
7UlaiRaMJmZ0k2gxuD290a0FeqWgPugGBeqOVYFbZrXASrRxk6FH/Zzl0et1
kNDxnLm1kYIKxrR9MksHdU/odqXoEumX3OozOvi+QqoyaKJg4E7nudJaHVB3
t0EcelfcbEPwsA4s+L8flaOXDG44NG6gh+r6IRrrJuavXmt1dNbDybX/nr+N
nrjY21MdpoeG/sL/bJopME02pr8o0kP6E8azIrRfeVz+H1I9GLfElX/Ugvfw
ciXV/I8e8nkevknokYJ7bOG6BcgafBAzjrYfK3rP9l+AHw64JwTcoiBIrkwa
P7sAkyf6pzvQjh5Rvba1C/AqVxRkdZsC1oOS0LKnC9DtW3W5GL3V7bFk4GMC
PXdz2Vr0pbEYs8HtBGpetW3Xo1MDNYZlTgQGEt4YEzRJekgOOxNQ/uJ3Z1Er
/o9fd8zPuWB96CefLUFbLfMYW8EksGfpnfHVaJfT7e2cnQT04uBwBrrHp6/6
b38C3s+Lme5o1xVNNa17CIzGD5l7oh+1j4p4LAIzo6yuneiNuWqxeQCBtmJ/
ax80I5zT7BJEwOgC+/V+tM3yuqG0gwTcfCqlB9AvBu8Ne4cQaI2SXwxB5yWt
GVvGJiAcifHmoCN4ZX8JQwkwazKvR6FX3WomPYcITFb0846ivZ5PGBYeJjCl
Nj8Yje6b3Wd2MAznmxcaxqLz1RrLqXACD/OnJk6gbedcN7dEELAodOo4hR4e
b3FMjSRQq0gVxKPvdiUyd0cRKOzv5SaijYXJXqZHCPwPxwSUhQ==
        "]]},
      Annotation[#, "Charting`Private`Tag$797858#2"]& ]}, {}}, {{{}, {}, 
     TagBox[
      {RGBColor[0.363898, 0.618501, 0.782349], AbsoluteThickness[1.6], 
       Opacity[1.], FaceForm[Opacity[0.3]], LineBox[CompressedData["
1:eJwV0nlM02cYB3BEgeIFLnOasqhooghYnEM5VvMVnEArDpBDmCKzOIudWMDO
g4rBLUxFELQenCvUik6YYi2bVRRQKIjnRO7JBAlip+YV05Ze/PbujydPPsmT
PEced4F44/f2dnZ2G2j8nyMPSxP6cwmatmdsV9/R46u5gWcGqPPCJTMzGvS4
OWZ6Okj9oZ2l8WnUQ5qRFTZKbV/2xqW6SQ92ucxPT11rf7y5slmPA3LrbJfj
BOqsSF5Bux4jiU0dwdQ9Myc3ibr0sOlmR1+mXor3Oxe91+N6ws6HuXkE81QN
a0vcDeDtmiPdkk9QonV9fS3KAB3XsMDzBIEx2zthMNuAUeGx9c4FBIb9RfPc
1Abwz6mqeqkrPrrVfHxlQE7mpdxbhQQacWNpzxwj6kUiYfFJgjvdBYIuvhGT
9C/EKacInNfmdqdlGpG9LNCRJyPY6FsXy75ixLLQ9hb2aYJJGa6SpAEjVjp4
HRilPtvXuuHWjHGkBGY0tJ4hUHYc7PQIGkfdusWeRWcJckafDfikj4Pl0++V
eY5guTCwmX9hHE2PrQvjiwh4gkdZWT3j6OMpA5YUE+xVR2SHskyo8P3hrVMJ
QcihUo4H14Tkcf/6Xupf8qQs+S4Tek+Eed8uJcgXxXRyKk0Y9nhbUFZG8PRl
3FjncxNksVXTUssJxJ7dOlcHM0Y72r0jfiUo3NijFQaYoZr/U/JCOcH5+m2x
USIzPrxrOfqBevdEzFBEiRlTFx6Kf1ZBwN6zNSj1sRncdIO/spJAu3yujc2Y
cUrh1HZEQTAldlj/5ksLbKnrQoXnCfYp/l78RGhBhDjymZ+SoDR1b1BwkQW6
ffNnsS8Q7Ffzb/Q+tCClYlXCO2r2vdgBm82ClWvS8uqr6H5LR1pXcqzgZ2bu
L79I8Pkse68zAiuSqo0p4kv0f2IH7x2SWaFy3vVZ9G8E09e/FZ5qs+L2z/db
llwmsCvebeaYrSiPS906Th0ZFVcz4GnD7fZ5mr5qem+HkepbSTbo3/W5Xqkh
eH31rsP8kzaMxXRwZL8TdL04lqjSUvv/4Se5QhC8NcT3W4sNjm+U/iFXCSya
HbU53hM4eNnJwbOWzseerRzeRj3lX+0EdeV7y2CLbALaLMXuJ9cIvLR1ozea
J6Bzfj1yTUWgcAv/Z8g0gYDVDyJyrhM814Un53kx6HxqZI5S86ZZgkTeDCQO
i2vzqDltKvewZQwaoo64nqY+ysXwZB8Gyr2JfymoIz999KN0BYPisU3RjdSb
LzW3iwIY3LuZE2+hPq3ZzuWHMniQNsJiqO2l8VyPMAbG1jCNvZrg6uRNqx15
tD7hE/ZUam6hJPgunwF/mqZ/LnVa2YqEwG8Y2KpiklZRr6m7e8MzlkGv+IlL
IHV0hPA+K46Brnd942rq2pA5/SPUdSd57uuouzKKJ52PZ+BUGP8qmnqodclm
ty0M1IKXsk3U4dEeEhO1vGvn15upfY74nuhOZOCnOHxBQK2fkdYiS2IwanKJ
20Fds0c+lP4d7T8mdxRRSy/22UVuYzAr/4s/U6kfqtwXcAQM8tuahenULLlk
zfRkBv8BXDuRaw==
        "]]},
      Annotation[#, "Charting`Private`Tag$797885#1"]& ]}, {}}, {{{}, {}, {}, 
     TagBox[
      {RGBColor[1, 0.75, 0], AbsoluteThickness[1.6], Opacity[1.], 
       Dashing[{Small, Small}], FaceForm[Opacity[0.3]], 
       LineBox[CompressedData["
1:eJwV0ns0lHkcBnBKpFUatInFStp00alNFquvU67tFoPKLbe02m2Idxs11TRG
oVWkJJRJpE3CJDapDE46xbZyNF3OpNktXUTWm/adGTPv/Oy3P57znM95/n0c
E3eFbp9iYGCwAfO5Q8T7I5/n0dCZRCU1yxgIrY5SD6CpxZkV29oZ8LL2LFai
fYuvKSw6GLg5PtH3Eh0fk81N72RgPyUMHEK/kr3yce1iwEZS5M6gUwOFC2u6
GRBUsHPMj9KwwtRtZrmcgbdbOx+tRT9yfhB4eJgBUQ9j0vR5H0tfYWyjAg8w
6bc9RkMtuVWW5K+CtO6hk1noR1PNxG/TVdDko5o1jj78WDfVtlIFcZcbHKLy
aSCzOzKX/KUCo4GSDz3oO1TNnDFWBfucrl/1KKDho8Pz+CdL1PBTqd/0SnRM
+lrbsi1qaJSvt+Mcp+GZRHTUPFcNe5Id7wrQh9JkCxKa1OCVOJr4Dzp2zbt3
j5VqyI7htQcX0jBuEs6SmRpIasmrb0ErnkVfneKpgbP98dGLTtBgGFLgdutn
DZwPPDF5Gu3awLcrKdXArT3frCJofsXZLzd0aaB13U2X1JM0BLeOZN34pIFq
Q0vpE/T74m039A4TkNqYqgoookFZSwY1wRPg+qbu2xZ0yY01fnNFE/Auhz9p
f4qGeqvZyllXJsBvJLfgOHrg+zGLNsUEnDE8fEWDLoqpcfM10cIMZ8e2uGIa
Wnol2tGVWvA0Dyh6iBYPrpzcmKiFC+x8lftpGnpDAhOOFGghdDjf/jJaknb6
N4FMC0k7J72sS2jQKk0L80e1sC135LUI/atwR6xgng4Sw+vDabSHWa7ELkgH
f5gHBUeW0nA1VB5RxtdBsnGtdweadpNHuVfqwDLf4b/lZTQY1zXyC/p0kLDb
a1Upmh7m7b3N6mBoOuVteoaGT9dj7auXslAVU/+QQt9fKotNjGShaNHqTQq0
r2Jz89psFi5QNhfXn8X/xEVHvmhmIc+y90AT2ni5teHGlywI37x2cC6nISuZ
yRZw9NASJL1+Cv0hwj/uno8enim+kLPoAMrq3DBPD/L5VrIUCQ0WjaUp3eV6
CJo20/UpelxnECbs1gN3c0bhmnP495TG0VBGD10zHnQ0oEv3Lut5vYBACecF
f24FDUP3yr7+gUvAkFBB89DVmSPJnFACy7mmdrZoo4W7pU/RT5a4d9mjAz0X
Q1I4gYhrJRYL0bwqlwThFgIBRjzpKvQi7wypdCuB1tsJ77nof/U/8q1+IaAU
G7WFoTtnHbyjQPfUXyrchI53ecup3EmA9Rhzj0Q3iKKly1II3HU6lBOPtuhR
fPBPI2DmLXPahT5ftZQSZBDoSE1Wp6EH2nrvwB4CYML5k0Jnf7w0x3gvgXLe
dioD3X5xsvWkgIB8umWnEJ0a7Tut7gCBF2ntp0RoSVhFBCUk0Ai8HWJ0zs4V
dd8dJHCbc888G72aaMPuigiMW/EHc9B9+1bWHM0kwBx0ajmCfmhTyXLFBLqC
+/Py0F/97c+1ziIQmyuOPYauuu/0uxL9Pzcljms=
        "]]},
      Annotation[#, "Charting`Private`Tag$797912#2"]& ]}, {}}, {{{}, {}, 
     TagBox[
      {RGBColor[0.647624, 0.37816, 0.614037], AbsoluteThickness[1.6], Opacity[
       1.], FaceForm[Opacity[0.3]], LineBox[CompressedData["
1:eJwV0n9QzHkYB/A9Qlyi4kJqxjbtUZFcl+THu9MZKpbKSXVIiq5W3ZRabVtt
xbbVplK0SGjMqo1Sd+R3xaYjQxqaDZvDXDqKT9x3f7Tt13388cwzr5nnj2ee
9zMvOikkdhyHw9lA62sX9sVWbksjCL+v+6fXhoHTNV5XFHUux8KnzJZBY98g
u4taGCYvDLJjUPT0993x1AP7rD3bZjAIaCv5UUj98Z4mr86egSR68pNS6lM3
ZX5iRwbD/e9t1NSvNYLvuAsYJP+9t8xVSBCqYr2S/BhUHeh5abmfIPAZW2VK
pvPlljIN9ZY8j9veNQx27NnkeTadoLurvkDezSC/WftDjohgjr85WzNOh03R
BUUbMwg6E3flPvbUIaI5z89DTPDivSrhdowOqbYuhimZBPYpiscPj+owIcuW
o6FuEIRkSTt0SCkKi7+cRXD7Gm+dj0GHPsd9XGk2wXE7q9SK7/UIusHXBEsI
qq39wqZs0cPfV8AsyiFIfONXKJbp4fq8PtJM3bViKKyyRY87ecsWanMJtCfs
1158p8eq1Q7slTwC8fw/e97MNeBdYKCd9ABB/AKew60gA0Ze9yhiDhIM/sF/
rsgy4IJ5SZSXlKBtzrq42Q0GpKi+nJiZTzBdXhZc9coAyyz+00/U7uHjY5bN
MKKv92hQu4ygbLA+RORvxC2rncvPFBAMMw+mtqUZIQpWxSYXErSGPKivVRqx
pk8iQxFB6ZLdkrqnRujk3Quc5DQPnn9Jk+UoiLif84G6zk0kj/AZhVopinhU
TOBSVam2Eozi5bRVDecPEXirJnppqkfBdX25JKOE7qMUHVz9cBTabTxElhKo
RQnKK9+YsPjAo3T3Mpr/YreaB54mqFNr64zUuSPMXX2UCUdWztutOUzg6i3e
4FlhQkirz/racoIZUm71RLUJ7xZOulNQQbDROiBpSE/nBz5H/XqE4HS3tVEw
fwxCl+WfXI8SzLUqdrLYOgbfjhWzv60kkCqGUxqKxrA/vDT6BXV2hjly5PoY
zofcXNOqIODwL6kCyBhyOl87Vh8jeLbT1HzV2fz1P+0SjxOkhKdPbQs1Y5tK
d27jCYIA7s26/nwznMJ3hXGrCDYrLIWHr5jhYd2hI9Q/D9Vfjxw0IzPG1ffx
SQJlE9fBby6Lmb1ny2uqCbYmtMe2rGfx9tJJXyX1aXf125INLGoXK17VUR+7
fiY+js9CpyvzaKIu3zGcPHsTi8G7iq5W6rOFncUZoSwmpH4er6Ue6CgeQgSL
Shttqv0pel9lBf/eHhYewZMdHagnLfry/kwci163pWon6tCENYWi31hsba60
5VHLXGLvuSWwWGshaPSijon5FHwokcXVGzv/DaYW7A2Uh6ayuH/hXOkv1APt
KUvd01iMLfu4NJx6+U/pbyyELDqc86RR1Be1s1Zd3s/CauUt5yTq7RH15lli
Fphk05VMHdRzuXGEukoQm5xGfaixOvp+JosnlnbtmdT8lvFdGdksmiCIy6He
SySSzRIWN2w6px2k5p1/5r0wh8V/Wc4tMuq7I9M/TMhlsT0/Z7ucuuYvZ2U/
9f8+O4fT
        "]]},
      Annotation[#, "Charting`Private`Tag$797939#1"]& ]}, {}}, {{{}, {}, {}, 
     TagBox[
      {RGBColor[0.571589, 0.586483, 0.], AbsoluteThickness[1.6], Opacity[1.], 
       Dashing[{Small, Small}], FaceForm[Opacity[0.3]], 
       LineBox[CompressedData["
1:eJwV0nsw1XkUAHDpmoh1lTzSbSeDWMne65HN1p6Sam/JivVIc7MoWnksrVce
aV2S8pgkEVaTxDLuemTzqivvFGq9bdbYih3il+1331/2+OPMmc+cmTPnzDmG
fmGu55SVlJROYKzl6PFzebwoCk49F70b2UTDB8MjHB/0e5PPIvmbafi8aWff
D2h7rgPDSpsGwfjciv9afU7VKGMLDdeHfwoIQnfmbfA7pEcDV5hlG42uZva9
E7BoSPJTG8pGs7ghjGum2H9qflMHemrJtvjr/TTUf9nDto6mQK0iceHbYBrc
WvrFBWiWio6W/R0aOLkPm5RiKAjd3RPj0k7Dp0SmURi6KPioiLlMQ6XkotUI
ekI3cqx2uwhI/vm5w7EUZBs12a06icCMmVNQhw4P0d0YHieCt6P85a2XKCg1
Tn3RWSYCl01Hl9PQZ6MZ2R3DIljUsc6j0DHKfNWydWJ4PrXVziOOgidLsoQq
CzGUPVZL6kBzS5KieKfFoPUnHbwrnoJCjczfqVQxCCXz6++iZ7rvjVk2iOE+
78Bt1QQK9HeOW9x8K4byf073haJbnFWOjzIlUFfYVvkGPX3s1lT3NxLIXXGx
PJxIQSAvZTU/SAI3t+3mPUIPTR5Zr18gAX3vj6lGlym4qfxGo7lHAkonyk+m
ozWLyr+ATxLYxVzslaKfdbXXhRlJwZ+VNuObRIG3kKN95TsplMS+/NSNjlqq
UzRckgJ741+P9lyhwGtYPplfIQXT35i6xej6pSw93rAU6v/V3Kn5C/anOY0v
GTLYkrKdHY82uJGm628tg1ueBmMz6P29Q65jZ2RwtNWY45pMwfdZzsnyDBmE
K102bUKziw+6rTTKwOFDpe4OPgWHkmkfk3cyGK7c8TgT/ery3wsybTlU726g
aXSm5dYiAchhbjD3/bkUCro82w9oh8mhdUEU0Y92SJzpcr8rB72KerFNKgW6
9os+LV1ySBBI2KVoS3ZD3GtaDhoHMxgaV/HfArTkXYYKuC2vzIhH13ppXrxw
UgG3/rvOnEfHx1pb2SQpYORtsrlrGgU7vBNfTVQqwPcpV9GG5p6uX+FMKnCO
tADzaxQM/JrUG7CBwMc/uD3Z6OOB3h5PrQi4qOjMrKIdI/cxen0J9B8yywlM
x3unxb4UZBBwN7D1+xEdVGM9cTGTgKGHA+cC2ix726xdFoEMwhsIRQsifl4n
zCZQo16gHoVmTB/7ajCHwDETEz4f3axIr6byCTxwvhp5D21zhNfKKSNg3l/i
eB/Nyh0YoNHS2ibtB+jNNWEzjQ8JRFUt1ZSjtdz2qjpUEFg8c2ZRgA5xW3Z3
rSIganMOfIJWnpVLI2oJWNwO3SNEO/KOM+3qCFQPZKo8Q2+v6jGWo+9EDN7v
RIeOOLkkPyKgHOM1/QLdER5XkfOYQGFUnKAfPSXcK/RsJMCfKE4cRLsumoxu
ayKw7/V71tDa/rNXVUqbCWgEqC8Mo2V1hHW+BffxYTePotX97tlYtBLIa3VP
H1+bfznCiUK7XIk7NYluOxtxtv4Jgf8B2SSN1g==
        "]]},
      Annotation[#, "Charting`Private`Tag$797966#2"]& ]}, {}}, {{{}, {}, 
     TagBox[
      {RGBColor[0.915, 0.3325, 0.2125], AbsoluteThickness[1.6], Opacity[1.], 
       FaceForm[Opacity[0.3]], LineBox[CompressedData["
1:eJwV0Hs4FXYcx3FJ66L1WFmpebLoSGGO7lT7FFFhkiw5iz3lcJpLLuXguMsl
qcwkZ4XpcrRkcVyeosty1iornNpBuqpGM6XfOPfj17Pf/vg+3+f1fL9/vRfs
ifEPMzYyMvqKzf+76Uktb+YeAgMUfxUkKSHIOpr3KfOMopf8DclKRO+OabBg
LnMIHNAyx8tXTrNirglOeSNIUSIjQtFiz2z56jzxSFfCtchrrgfzpdsls41z
lHCusu5LZI4qa68XFSlhMSV71zPmYoGbVXS1EvUdmvyWUAJPX/f+ZY+UOFLq
5JzPJ2ieIFza/JEKJaYrB/zCCEyk1eLty1U42N14xz6c4MLT1E29YSronm2z
0TJ/yODOMT+uQlPqbmm3gOBiVtyZVbdV2MPt8q7bS+A6tVuTpFHBNLucJ/qO
YJqGvo3jqOErf1C1I4Ig/+Yy0fZANcLWGHYujCQQaQ4NDOeqMdx20WKEWZ7W
WVbVqMZD/wrz9ijWZ4rJNQyoMUqep5VGEyT9u2LN8VkaWHQGL9q/j0D/brhB
4aGB9+BYn08MgfjRXeeliRqoDLNVc2IJpG3Xhe4SDTY6xH6tZPa35da49Wqw
uGroM1kcwdCI3SPlJC3eW1bYn45n97AlhSdWa1FwqNwtdT+BdebO/oAILXwX
k9bNBwie940U3hKz/82ZWbYJBK/EPnc497QQbB6rVjF7PXibu0qvxdDxrs6b
QoKFLYfX8+10yPTs2FKRyPq9sS7J4emw6eiH+ZFJBNUb3GTbC3Qw5gR6eyUT
1P9qs9Limg4zpv6SwhER/CPlibTvdBhWCyaMMq/bdr0/11IPB6etr7tSCHo8
EhqnbdXD+amdxU+pBIVCsz/WpOsR1DTPJyKNYOLVY8q8Wj1q533+0jOd4Epi
aP2953poAsJvmWcQnHTpGW392IAQk7vTlcy0YnmhZL0BJGCs6lYmwYpvyn5z
iTWg2H3v0uIsgshzP5a+qTQgLXnIMSabYH7jJd0PDwzovpIc++VB1ksW7jRo
NI68Uc4CqxyCfYE9nauXj0NR1yg3MA/yP4xKwsfhFCyUteeyfqdqTFpKx2HG
DV90IY8gIC7oRcfdcfCTZ95Pzicwd4tqyteOw3ZXXYTnIQIZd64dbxGF1Zmo
rIUFBCmukjYuj8I2dPGfY8xm9vejawooShVmcRrm8ntfZKQfpjA81s0wMJOi
TcX+hRTSarmX8WGC9pOnLuuPULxwKZaZMXsFdU73/p7CwS+kwZF5QBTaN3yC
otPdrkTAfFlwwOB4jmLBDjfnSGYHcbWNsYTiKA3u2sfcerbIp4dZanrSVMhs
HZpXlX6ewovDyclh1tpM3tZVQyHxzU84zSxt5ilipRS6htZZEmbxFjrZo4FC
WPte+jNzpXng2rmNFCMhISN1zKYC7vm2Jgp1m6/gBvPNSlHuzCsUl7qOTZIx
vz7Se2OQWRwvP/s787r+YW1rC4Vx0s7++8znOlxjQq9S5DyuTJczu+5PuLjq
GsXah4OWCuY5pYK/Ta9TLPmWe7WXeaLLJ7b9zH5ZKUFPmNv48fymGxT/AX0J
k1k=
        "]]},
      Annotation[#, "Charting`Private`Tag$797993#1"]& ]}, {}}, {{{}, {}, {}, 
     TagBox[
      {RGBColor[0.40082222609352647`, 0.5220066643438841, 0.85], 
       AbsoluteThickness[1.6], Opacity[1.], Dashing[{Small, Small}], FaceForm[
       Opacity[0.3]], LineBox[CompressedData["
1:eJwV0mtMkwcUBmDWOCpQlEtFiIYqEAEBtaCW4cbBKhEEhzZSKXIRFBnajmsR
h5UhDegS7uNitzKcTqKDTqpMcUg2oM50ytAh5ZYxLxREhS/Se78Pd/xx8ub5
cU7eH2d9ejYvg2ZjY7MP50PemmhPdEknwALDLy8U6WAXXU64onfQ3tpvP62D
zNLK8lXo+xoW+zlalJatdEfTe/+RhBXrIG9ouz0L/c3XBe6vJTooOTHcHYCe
8JXxYst0EFa91yMSHcgrGl9RpQN2q9fYKXSmoi7028s6qGdf1U6j94gkwfBE
B/q+ZEXsUQKYqyK3DVM6OJqnKez84CDifbWfHjJC6v/2PEbA7ujpiTd8PSjl
gmdStOc677SQc3poPZMqXUTrg/+KW9Oph66aC35HMgjQ2i0GbpzSg11ZpVSF
FroW7/eyN4C2gZEfcpwA5eHR2J5QA+h2qt1laIaoMBmOGcBHJu5dQm/xFphm
qwwwzx4ynswk4HyLamzrPQOMBEXMPEar3tWLsmYN0PJL0smILwiYe73px4jV
Rng182ChHV0eJj8fHmmE7hEPf5cs3K/16vHJMULNU56pBH02pYGmaDGCH/9p
sRa9pFWns9RGuHorvDH+BAHVGZuDt5qN0JtUdqMPnRItq8v2NQHXYUrid5IA
rjLlpzqeCcpsU180ojfJye8EpSbw0gqsFLphrNJpeYcJ0h4anY8KCXhCJXVM
akwQOL7wxxA68Nxca7ytGWbecrw5IgIWK5zau9jo8VHPq+h/hWeEd4+YwS+z
xMP1SwLW51w7O11lBqVs10AR+hZLEm7sNkOCXm4/g17n7hOgmDWD1/Rpm8+z
CaBF9VfHMC1AO+CtU6If/6oeX4Fft9DcLF2XQ0BiStqDUyILZHcf6y9HF/q7
qu43W6B3r/UHPVoQH6L67U8LhHTFbEzOJaA4+rK8cdEC7N36zj60blIT2uRp
hfSJ1tEteQT8/v1oXPg+KwT2j/3chH5o5zasLrKCdYjJoucTYCP25Sy1WaFk
I6OmAM2drz1/aMQKGwaS2sfROw+mjTZ8REJQ43xWdAEBRStjpMVbSBDd+fTJ
DfRSZq4hMomEm3scOW5iAgziK9ptFSTIS/nhUnSumK941EUC78rmhTl029Py
wehnJDzaOtD9Bh0l8l9yeE6Cu79AOo9eK3wXNIhe+5nU4x36+iVjJe8lCS9c
pnaZ0QnkYNzhGRIuiNua6YUEnCY6x4VvSVjjXsb1QSs0sY41ZhIGvHwcN6Bd
8u7t5FlIiKhVaXzRy8oPFjKt2PeinSgA/d9aw1QzifcSGpuC0eVu9K5L70lw
qep7E4Hm3z1y/ObHFNBGsm5z0XXBn8jFthQ8KHU+txtdFRQ6zKFTMLwsfXUU
mqm4xu1ZToHhDp0bh859lbhe5UBBI0vJOIBWV2QKKhgUMOaSNDy0pENWG+1I
wdnrN4V8NLe2gDa4goKvWlM5Ceii/Wt21KykINbiQEtEH7o4m89zokB/+87D
w+gc4WQ705mCU2MZTclogdowPYL+H9FdfIA=
        "]]},
      Annotation[#, "Charting`Private`Tag$798020#2"]& ]}, {}}, {{{}, {}, 
     TagBox[
      {RGBColor[0.9728288904374106, 0.621644452187053, 0.07336199581899142], 
       AbsoluteThickness[1.6], Opacity[1.], FaceForm[Opacity[0.3]], 
       LineBox[CompressedData["
1:eJwV0XtUzHkYBvBBukm2RDbVdnNakw2zIVKPTSSqqSm2m5kmMyVUo7tNdaZc
ouRWbl3IcatF6KK1bMl1rWKFdKR2I5uQb+Y+8xu73/3jOc/5/PWe8z6OcSk8
8VgWixVE838PzhC8UwcRFLOL9nZ+kqEyZ+tEhvrMgsraQiKDq1HF3H+pW0JM
bnuOyvBL68st44MJBPUjmpOfZRhs3mhqSR0Y/TYxSyGD5sYdNzfq6bziKAed
DLLv41LWUt8fuJaXaiiH8O1i7U3ql+PYXdZ2clwrqTSt5BLU3/twcH6wHAfc
3K4nhBAY4AjLZqscTQrHgtmhBNcsODW2tXKIjgoCjXkEYfsyvZU9cmTGejU8
oW6qsl550EiBxWcCnC6GEWS3lO0xXqiAeXPA2e3h9H5hcHVVogKkzvN28GoC
4zkPnskPKdDp5zPy7RqCJU3ZL2bcV2Bk+uMLcurH5cYx05QKOGWW5l3/kcCH
P1M401mJtPNsYXkEwbHl3remhCvhb972VBBJEDI1NLpdqkTjcwe+VxSBUWVC
xaoGJfrSPbWW0QQb0kRfZK+VGDpx2KmX+u3Cs97RFir8+ds5cXMMgSLxbscJ
XxVsD1RxCtYSOB3zKDklUcE5Z6G9gE9QalUg23lShUTJPRtPAcEDd43L7i4V
TE/lVY6NJSj6XGwfMEaNv4cf/tBHbSY+99M7jhruk3oTfxYSJLRcHl4mVOPS
DrPq9DiCN9XV11tL1Tjw7ow2eB1BeAf7nG2bGnwL0TMbEcHcRW3wGFHjD8+C
XhW1H6szao6DBpu7uKOPxXSvLLtdK0M18OUW5lfEE1h1e7+3y9eA5WWKrAQC
flp5TfclDaQpezL81hM8rN3RGdCvAefTh8aJiQT+zLqyF2ZaHDfIYA9Rx50u
38r10eL0uEjLxg0ER9uXCnM3aZF9jO+xfyPdL2XGYFm1Fq9UoXcFmwgu9klr
4jq0qKuLFLCTCOYMFZYE6rTIlwoXGCYT1ClSVY7f6aD4eOGnLuqmh12W56N1
GDNLx7qSQjA5ibfIuVSHoIaRvSUSgvac7rCrrTpIyvjbIzYT2BTdKfzyUYf3
9R3t81IJYuPtbng4MPj9VoDIII3+51abjx2XQW/8HpNH1HtXr5rqmMvghttl
XV06QdIC1eiUegbLRfODsjMImJ7MLb++YhAzzn0ghzredcXT4j4G++a6ZuVT
l0qvzI7pZ7Day75mB3V4Mm+I+YuBxOAbRRn17trWWJ83DDqTNlZdpt55Oiz5
5jAD3qnZn4apTzZKmXsqBtNmRm4boXZIz91wRM3A1nvb15+pG59Y9qzXMHht
2b9UQ52eb9piomOwK+PsEaNMgmZr99xVXxhMn1bo60I9y3+lyyMDPbD/Trcr
dZH9QMXx8Xo0HDVJcqNO6ptsJTHUY1fEocMcahf2MkMLYz0sS9s/LKG2Su0f
5U3Q477UosCPOtzcP9nZTI+nBnHWK6gHrq54L6NWthj5cqlDltn8U2auh9lw
TDePWsQZFosn6ZFX17BpDTUH4YPzvtIjUDthbBQ1VxIhNrTQI6tHfHgtdeQD
5eBz6v8Abqxzwg==
        "]]},
      Annotation[#, "Charting`Private`Tag$798047#1"]& ]}, {}}, {{{}, {}, {}, 
     TagBox[
      {RGBColor[0.736782672705901, 0.358, 0.5030266573755369], 
       AbsoluteThickness[1.6], Opacity[1.], Dashing[{Small, Small}], FaceForm[
       Opacity[0.3]], LineBox[CompressedData["
1:eJwV0Xs41QccBnDL5WiFlM2xFa3cwnTI6jyUFyFKdHEquRSVLi5H5TSSEfXM
rayTnhQtWqMlapU8PSm1lCmOdS+XZS4JmZ+d+zk/2rc/vs/7fJ73v/f7TYxw
zbZJOjo6K+k+Zb/NpkHVSgb5DjmFklEpDC4mpGnIFm4VWamMFKVpB4xYclRm
u8h6TAo7TonLR7Jtz+GI/f9JcbOhI1U/mIHn0wEHW7kU/TfiPp9OnlL++nG6
Rgr17QeOjuTiLqHlt/oySBfECCPJjepsg4KvZPi9LUX4iFzwUbC9N0CGpsn5
HrwQBoYNoxYOyTJE2y8xKiK7iPjdxT/LkF7julFnFYM9YUXD5S0y+NVP7N5G
vu82rjillMFEyjF4RrZwzRE72cphVG9a5rmawQVrUczAWjkEZx7o/kJOPtff
9dMPcoy0jPSZrGHw3jQo4MUlOXQN7QpFZK+H4QsMX8vxuN7Z8w25b/jr8ZhJ
CjTsbY/zW8vgsL7tjDCeAnnee6IvkpNyfNYtCVdgpLbypXkog/pFu11v5yrQ
7Tt1dTbZLPeB8bY6BZxP8cQD5Ou91+5p/lHgu5PzQkMFDKya6hKdpikRHBXY
eZO8/XnmwxUeSpjK+e/s1jEwb22O5exSQrenT3ac3BouHRo6qYQ0I/dPFflI
RNW9W38o8bJ1oVXsegb+9pql88aUkLzzcW8hcydmf8ieqYJX/qsNvA0M/Frv
WBosUyFpWYW2lGxwND3KRqSCA786elIYg13K5/EuZSqYLR8MSiJfXlrwul1C
NjNZ3El+MeP+WBWrwlVzjHhtZNBsEZKx006NSG2ndQ05h3e+rVGgRrfP8Cyz
cAa+wqOxUw+q8VnxZYsUck1MWkhalRrNxjPO9JHjR3Q35bxRgyu62x0YwWAI
HeEH9TTwGORU15F9pwufcBdokHVkgm8ZSXufqNQvjdLA+Ri/KYss9g9O8M/V
YGED3o6SfU7/dq2wTgO3vtZaQRSDsFFxZGOPBlfO2Zg3kuPTzdyLTbVwTp2T
xtvEIE/3RuJxaFFQvq/0BLkpvOJC6i4tmv+WBOpuZhB0jJ/xsVgLnzu913aS
dZ4JHJMatRCv32ElIc9kjf/ijGrRws7lekQzWOzalopZLEqcklvKyO5OXSXR
ASxcZWXic2RZ7wR/TiALe0vJhvPkozbeL3vIi07N668kewXYmW5dwaLTsX+8
5lPP3Z8TG8wi6n7i/NvkhCD39LhQFtb1j8VvyNWe9hmizSzG2/TCOshfciNm
L4xm4e7vadVF5uVduacg94Rdreomr3O/pZeyhcXArLONA5/8an3B/lgWw9x8
hZzMja8pz4hn8cXaR/VKsqfhB1+vBBa/jk7OVpMzfZe/10lkoQ7JMxkn88/u
mJ8lZCGsLrTXi6H/DDk1HNrDQqJ58q8++UCRcIvfXhZFF81qOeTInqccg2QW
ApcS7ynk5Djtqh9FLFYbvuUYkYsr78qX7WNR6z1XYkyOz604bfg9i4Nd24um
kbeaVqOZfL3j0sbpZA2e9+WmsPgfoPRyaA==
        "]]},
      Annotation[#, "Charting`Private`Tag$798074#2"]& ]}, {}}, {{{}, {}, 
     TagBox[
      {RGBColor[0.28026441037696703`, 0.715, 0.4292089322474965], 
       AbsoluteThickness[1.6], Opacity[1.], FaceForm[Opacity[0.3]], 
       LineBox[CompressedData["
1:eJwV0ns01GkYB3ArUaZF0qAtFSmzjWpzq1l8oyGFxi1yv0VpFRExe1KJLoZU
u7WLOsNu2NimEkqxZwvJqa1tamXdtqMtRWe9mou5/Gjf/njOcz5/Pc9znu/S
hLSgJF0dHR1/Wp96aI55iQmPYIX1kiyXLBlsB0ouz6PeeHn9kVHqmH0z77Op
Jb+JSy5myzB3jWp6IXVxRWDtjBwZSqbH0jnUXIHf0BOhDJkv52zzpE7giiN2
HZahu9XBaj+1yLGruEwkg/H0/MYX1PfDCl4wVTIc0je9fvVrOv9byR2RlHrA
LiPXlaDAeoQZ+SiDbplVINwIbr3k+ydx5RBFdhqy3Qnq/JXJV6LkYN3QLxii
nu1y+o+7J+Xoiu3pvwmC2zahrJ9uy2H/ZlZwyQaCGb1hfT+PyjHrqUthiAdB
uS6vL91cgdSArnKuJ8HhnClDlo8Cwzz1LiV11/rzg2lZCjSZ9QW2biQIXZJs
o6hSoIb31Po7PsE6fb8JH6kC65Pe1kZ6EVT9zucnf1SgZ4bCwsmbYEeeBS94
jRJmjk41hpsIRuuvr4yPU0L8Vj78lHppLTvXpUSJ6uo8kzofgukLLc+G2pS4
2cEdy9xM8Co3W+4/poT+KdHtrVsIOrOlm0oXTmI4P/aSrS+BY1Cjz4TfJAov
SZz/o+YyFgOWwkl0CorvdfkRGC3ZsIBdP4lHpYXys/703r2mAb29kxh75uga
sZVg+V+Pp1pmqrCiwyF/rYBAHvzuYbqzCkqjuykMddmISfT7RBXsRMeCXwQQ
HDdP9XQ/p4JTSlGIJJBgaA/H6VqnCjXG+z5kBxFkzKv85fUHFQ5y0n8ICCa4
F2mp/WCjxir+RM8XIQQqljG3PVANL9643SvqvvufLW/IUyNBr/vYnW00L3qr
jguvqlEbfU5YGEoQbbr9qN6gGvYTK/Liwgj6F4xzUow02Pl803z77QS++yXt
p1w1qDKzaVNQL6+/0C1N0cBs9ZncJ+EEbg1b58rKNVgolHeURxDsruBNSR9o
YH1mwO5AJM1Xc6nwtEaD5mVzxIIogmUPJg32rNQi0UEotowmiGmr7DcI16LY
JLxNTp0/u3D8SJEW82TGiXdjaB5YP5a13NJid5oHuyiWQHz8mszojRYXqhvG
EuPof+a487zMGTQcjOevjidou5Fx08WLwSqPoj/XUp/w4RA9bwaGpxqjnKnP
n47nSKnH2j/PcqN23hx2MdWHQXKltNqXuqo9TFTly8BqUY3BLuoh9rVDrCAG
Fdz9jyqpnVi93f/EMLCzerz9EvVZ+0emV2IZuJRxXtdS++V6RgnjGAysfD0l
oa6vaCJmCQxi2veubqOuy2xevCWJwbLWh2f/pv5SYnu+8RsGPG/3xYPUzdbu
I0dSGQyHN9S/pH6l7V0n2MNgZJG4Y4RaPnpu8N1eur+FSKmg7rGxt1+cwaB6
fPZRNbW3bXj+e2q1oMh4itrgskFvSyaDtCuldnoJBALv9wUhWQy+rzNrMqDm
77QeWJrNYNtXFR4s6h2W/Q7j1E0eNo+NPjmOXdx6gEFj/68RptQaPP/3ZA6D
/wECLG4N
        "]]},
      Annotation[#, "Charting`Private`Tag$798101#1"]& ]}, {}}, {{{}, {}, {}, 
     TagBox[
      {RGBColor[0.838355547812947, 0.44746667828057946`, 0.0208888695323676], 
       AbsoluteThickness[1.6], Opacity[1.], Dashing[{Small, Small}], FaceForm[
       Opacity[0.3]], LineBox[CompressedData["
1:eJwV0Hs41XccB3C01bNlOspQLum4LU2HzFqYD0oZEYZZJB0lViIcHEJPkuog
1kUo9uSsskpLyk5udTaOKFk1xy131iH86nduzrfYZ3+8n/fz+uP9z3sNO9Z/
n4aampo35v8OStHLYzhQYMk04Wzk0MA47m+wHL03xW3PMNq8P69yBZq8Tfbm
JdEQdvjjFl20ka+hxWAyDdo2ynlD9MFGz+4TqTTkzU/FrUVPnnN26cqkIWFI
M9ANPVibZcw5TcPjejvjRPQJrwKdu+U0fK19X2cInbp3T5/wKQ0RjQ9eb3HE
vS6ktyhpqGevE11D2+t6+tFMKRwvtdZc4USBofaHkhpfKYhcC62T0XbyXdzo
NCnoVx25P4rmhLd/drdSCo9C7Tx9vqWAZe5DmYuloOZrKriDHg1vMM5Vl4FW
49MCI2cKKG52QA5LBuzCVZuPoTlLg+5wdsogQ/LRwhi6+EjS8rzjMiha9Y+Z
L1Bg9myybVO1DBivLcxq0M2mWeyefhm0XgnIN3GhQBDveFZrqRzyTDI1eOga
cevYwW/kwLRZtGMGzW4ybW9gy8Gi6fySna4ULMmtvswvkEOY9lRRI3pMsGsw
vU4O4vit59e5UVBaxPadlsghM8H60gV0trPgcbaeAuxjbnFVaH+LiEiGmwKM
B/Y3R26mwOoX2xzbOAVwzpr+245+J57gbylVwJNMR23WFgo6kvQyjjYr4MX0
g99K0PmsvvXf0woQOa1cuYBO0ykr1DNWQvzRLsUBdwqkTRcYCduVcF24Y7AL
XRXZHaXgKsFlU0aJw1YKrldWmMfwlXBzEkRX0T4e/oGpz5XA+nK1aOk2Cq58
4i5M+aCEh2a8jkPo26eVgnLLOTBwqvXoRZ9y7OaGBc7BtSsD55w9KChkxVhp
HZ2DxPSGgBvoT9cHSwKr5oBptDDO+I6C1bNUXH7PHExEhmYkol1yhqNmF6kg
rb+cN4QevW3f8tpWBUx9ZrS7JwW6Xl+UPQ9VwWL/rPpq9GySgWkgTwWf54Tr
GXtRcOyHvI1qAhUoNvi5HkO3yUY4paMqkIiDRmbQ0fO36p5pEwjmiv0CtlNQ
Wx+rIXUiEMKsENWi7d53n3DZT8A6qPqeqTcFjA91ByzOE/i5Uv/wSXRDaIv6
+yYC915ObziNrnIv9Kh7SKAz/E8pD71EkXwm9RGB6dLYlDPo2JqLRnNCAm2X
n2ReQF/lWzrKmwmwOi/m89FWt9PSqHYCXIp78yE6l7HAGBcTeOEQckiI/unR
5hB+N4G1E042f6GFW/m/RvQQaN2tXiNCR3T+4TDSS6BvIL+uAy2XsCIHXxGI
0Kxv60dr8oKEPaMETkZW5A6gX/0erFU8RuDGGp7PEPqrO0k7g8cJSB6EPB9F
S90W010TBPy46r2T6LB7CeYvJQSi+qZK36DfCQLiz04SSC/r2jWD1rnk1+Q/
RaBi263ht+h0VdmPf7/Bf6yLK2j0qeTZqwXTBFoSs/fJ0PwXIdIdMwS6DOMt
Fej1y8Zcl80SGDffLVGieVYnz3Sg/wMSaoUZ
        "]]},
      Annotation[#, "Charting`Private`Tag$798128#2"]& ]}, {}}, {{{}, {}, 
     TagBox[
      {RGBColor[0.5833680111493557, 0.4126186601628758, 0.8290799721266107], 
       AbsoluteThickness[1.6], Opacity[1.], FaceForm[Opacity[0.3]], 
       LineBox[CompressedData["
1:eJwV0XdQ02cYB/DgqgInZ+0hh5OKEIYguwj6lRFBZUlrxWIEibMWgkU5QhUn
VwoyBA+9UlEkUIZQnJVRDg4HIiMSCVgQARs0oPianfwYff3juec+/zzP873H
IoYfvn8Wi8UKpvW5a6zf5kZYEdyJW2nWOk8BXlz3n5HUK0SX9gi+UEA63Niw
h/oEP6jEdr4C9mEFo/uo1bFnXTIXKPB6S8z6o9T2eQu+DTdW4MBt9shv1O9a
UwsHFilQv/uycz31NfdNBz8tU2Ct96RkuTWB+6hJ01IXBcaeW7QqqFUc1lUH
ngK1u7qu1bMJjo18zzXNUWD3oZrCUzYE+7rkHasaFDCN9g/9zpYgvHEic3xc
gXwuGTa3I/jZxoqTbqYE69wKWzl1W/QO17FAJdJyp39/ZE+wMHTGNzZJiSfO
h2XpawlS3AvCW4RKuFSYyqMdCHItOlv6XygRv2Gqh+1I8KSvp/axgQqhL+Wv
3lMPPbTvFa9V4aeXXcLmdQQxThEnhVwVrssSfNOcCA7JHtzanK7CzsOiG1HO
BF4fLGOq6lQ4OlPHdnEh6POOqHYfU6H148BpLXVqcsqvOaZq3PBPvt7pSjB2
YXpxzWY1LnIns/Pd6D11osprCWr4+XRv5bsTZH2pk+8QqmFonmLj70EgPFOZ
4/BCDTE/UWz4Df3f0AtHCUuDvvKs4BHqwcuTTRwnDTwP/pFT6UlgV17dcW6P
Bo8duuXx6wkef7JY8yZdg4qrvTYBXgQ5dR3VRvUabBnZscbEmyBzdkG5wTsN
fjFK0b2lTtTyB5vNtChVh000bCAoiJgZKA7UYvzrWcXnNhIMO1e5hx/XYvV1
O7dI0Lw+W5e1l2ixcEP/ectNBJZLp0WLxFqk700lMurUTXEeSTNasJ/u2tjk
Q7B8m5ug0lGHeclunDRfep/Pjwnlu3W4fWqJ814/Atb9YO7xTB2uBAh77PwJ
tLdInFG9Dh/j4/Pk1G14N9T8Vocg/ZRXG4fAoSKqMMBMjzJpdX7eZgJT4wRe
PkcP1l9zhmIDCFwf5OXeS9Sj2WcVxz+QIKy/6qaqVI+vbtfuNN5CcPqHvKIp
sR756udcKbV3o5jfO4dBKM/QpGYrgXnJkTNJzgz8PIJ7E7cRlIWwQz2jGAit
2i+HBBHcXz+X15HNoKhseHpJMEGaJPmC9T8MZNLIs0upx48Mmsup5aW9c1dS
r35YU97QyCDwrtjYitrsaVHr9iYG7MlX5q7U9oJ7RidaGJz38fIIo56/uLRU
9JRBbrnZ0TTqB17NjskSBqLoFmUGteHMrHb/XgYfCvhJ2dTJ0juHTPoYtF1t
P5VP3WLNKxa+ZOAoupIlpD4g0SzvGmAgIIKbTZ/nn560tnzDwGbUe91D6oDX
Ts8mqFujDO4+oSYXJXG1/zHoH8yq76S+NBX7d8goA55xQ9sA9TPfnmCBjEGl
RUbIELX+YqrSb4zmr4vsfvN5f1BJwcJxBtsFBv+OUW9c5DJe/J7ByUIJd4Ka
WVWUF/eBQXFA1fAn6tiyFG/PCQaPjqXuV1EXVDyTzv7IQLomSqalzrBNy+6k
/h9bTY56
        "]]},
      Annotation[#, "Charting`Private`Tag$798155#1"]& ]}, {}}, {{{}, {}, {}, 
     TagBox[
      {RGBColor[0.8996399512215667, 0.7463488834690629, 0.], 
       AbsoluteThickness[1.6], Opacity[1.], Dashing[{Small, Small}], FaceForm[
       Opacity[0.3]], LineBox[CompressedData["
1:eJwVzns41XccB/Czs/O4nMbSWRJRshyZ6bgsNPmcmkh1QsqSy2kHZ4a5q3TR
tsbK9eQeGUliXUz1rDway4nIcttmKtGJbKL8zn7n/vU87eOP9/N+Xs/nj8/b
WpS4J5rJYDAEmMVWc/8p2m9Lwc2E1WY9ejTkXAqzPIC2WkiyTtanITJh+HIo
esTsD3tzAxpeytrvRqBnGb2b4w1pcAiomo5avEuORS19j4YJP9GmZPSrUXJr
vwkN4ht2L86gxXtjRTMWNLSFlTu3oSsFhvNsJxoKknba2HIpuM8eUo9F0CB7
3cPMQedlke6GMzQ0m34tn0WX2Dndq7xJw0WRp3OwHQXFehM8KxkNHO87B1vR
e35RrT+3RAHXSOCLD9dT0JK1dvCihwJsdielFqAL9+xrHRUrgAUr5BRa6Phm
jnVWAZ1CtjTUngLqZBfnXrsCJCL5Nx3o8wKj6LQZBRSfdhFYf0SBKzu1NZCj
BB35NyEXPfdyhU8HXwmra9OPvUEPl/3XbhOnBD1uzHiIAwW7Hw00mp1TQv5N
ToAUXbDG97pbtxIyKlKurPuYgof+dUIBpQRFWXSEBP1tZm0vbakC4dbDOhot
apxsl2xXQfIyk3mhIwW8o9ca2g+pgApTyHvRQYdbSkzrVeAvHRxz2EDBVW7K
71H9KqgPirauQL+6+gC8F1TwPDlcsIDOMPrx6UquGprnU7MjeLjHwuPTlYFq
6A+JM+9Fjxh5W/2UqYb3jRpLHJwoOKX6YIbXpIbLla2xFWjn+8kpfn+rYbnc
dzfTmYLfPC0f57I0cN5SZRqN1lVfmpI6aqBIv8lzEP2kKkibH6YBlx3TPq4u
uEczLxH8oIHJ0PTwMnTJBkbnxhYNFHY7DTNcKRg8UrrtxrgG2DEH7KPQRQZM
to2hFlqc62UDaDEzINzWTQuef0qPuX5Cwa7vpvqtRFrgD3VZl6PdjUgnP08L
Xwg5dsyNFPB/fihRtmrh8KzpUjG6/85pj5opLcj9Q0OG0aRMon26TAcChuy6
pxsFf2V3BG/l68ChVjlVgy6p9vKrjtVBVePxE0vcKYgJaa/NrdDBQMCCMhE9
NsKPTZDqIKNBkjGMztYF5hx9rYNTDfcObvagYJX3SKi5BYG6wj7bC2hVQumB
69sIqMn+qTr0OoHx8XgfArIH0xfq0Rrjmmp7XwIZme9aNqLvexnIGrYTaBNv
4TSjmz7XxtTsJHDBZuDtXbTlreATkkACff7Oj0fRtz9j3EkJJ8Bt7it7gt7A
OzTGiyCwKiF67xjanc16Zx49wq4cmEB7nf5yR9xBArkd+t3Ti/9uCcYjIwkY
mypvKNDi5eXsfV8RsEgsSVKh+Yw8HieWQBfX1VGDvvSsIngIPXc7rYmgdyXr
6gTxBIqDdDXMTRT0sJ55+iQS+L7pfDgLfSXvbCQriQBHCBZ66HLDiJxOtOFM
VpkhWjrpNeqVQiDx1/V7l6DrtgS9XUCnyR+ZGKF7S0/atqUSMM1KGTBGZz2X
CjLSCAQfWZG/FM1duybdLZ3A/33GaCI=
        "]]},
      Annotation[#, "Charting`Private`Tag$798182#2"]& ]}, {}}, {{{}, {}, 
     TagBox[
      {RGBColor[0.8439466852489265, 0.3467106629502147, 0.3309221912517893], 
       AbsoluteThickness[1.6], Opacity[1.], FaceForm[Opacity[0.3]], 
       LineBox[CompressedData["
1:eJwV0H001XcABvCbXkQnS7jykte83XDzljL1eO0M3UNy0m5kSyUVdxU7pFm1
bm+XEron0eqaSmuWWGXutVRoJS/RMaG1WKat5evnvv+kfffHc57zOef563Hc
IorfZsDhcAQ0//dsr9CY7oUEzZLvFUOVDEKqFBt7qedp9uYWfMcgPmLl9j7q
c8bZy4OrGExNBxwaok7ju94sv8wgb/OqO2PUicXB14TVDBrbvnGeYUbw1dOg
qv4aBoMh41M+1H194tZnDQwuc0LrS6h7PcpvdXQyMB/QXkwzJ3jYHanPmmZw
IM/jrJcFQaPo0Q0NbxL+T5obx6lDftog/nbDJHj3ZOn3uQTnLU6XT4kn8eh0
ue0xSwK9tzghoG4Ss7IvJSUtItDOGLZ0HZ6EufZIp5cVgd2FD8KPTZVoiJ4d
MkF9x3LhTt4qJbjuIeGt1gTJz1LFPbuVuCHvCJfYEBR+mcxJKFOi+H71HoEt
wXDWSSddixItRj0BDosJ4pqL4jYqldhn+Jb5k9rpeZphkYMK63MsoxvtCD6S
XKo4HKfCODHqltgTPOk3X1X2tQo9IxnRsQ4EC7Q7jh67rsIDZWmqsyPBC2mU
3GdQhZa1I5lvqFcaO7nXG6qR63vXttmJoHR1inAiUI18l1pNsTOBVXWycH2a
Gha3QpoTlxAsjeBdl5RQH7Ba5uVCcNJc99uhB2r0CMMlSurrn5q+EhA1siJf
mzS40j9MxjuDbTXYY5+5usCNwPilXc3fMRpEXhpMiHcn4DQEHszI0eCv6Clr
Dw+C/UbBbrXVGrz0Xjhvivp9RY09t1+Dc92HXzTzCOSVD2ziZmmx+0TqVulS
goMzGZMYfy3Uwtj2ZE/6R8nSAqvPtZi75EyioxdB28Yf04wLtTg3NFKhos54
zN3UpNBC5NTbJPeme+6H0bA3WuwXysqL+QRh/Ns5EisdFrk1xG9aRjCWkely
ZY0Ob6dFXg4+BHU//Dw2vFeHsdLaRyrqlnVjQyOVOlh33A9q8iWQ2siYW106
DJn57TnrR+Dpd54v4OgR6tv6JN2f4JR9om7OMj0Ea0u1/ACC6MjUP4qS9Lh4
+8S7OcsJHjua814V6BH+fntdF/VyjXb+jEY98FouLQ0kOGyQlxM2qscR7kjU
zhUEA9Ky/BguC7VxbpvPSoLjfQHWzuEsJnK3hgZQP7s3nPIPtVvaOsUK6sZ/
312uj2DxiYJfB2q+qYtfxBoWeeumLwiomfa58duiWBxwH8lOpy4MqpVdjWVR
ebrdVUY9ISg67pnE4tXDUVkVtZ7LG1BS5+bPXFxN3Sly9mxKZiHfHmp2g7p1
wP+pIIWFzLnrg4JaONhjL9rCoj3W93k/tX/9+86bO1jYZm5LGKJuqjzjuj+d
RZ/x+a6X1O1R4vywnSwkdw3bRqm3/Crh9+5iYcJV1SmpXTospMpMFq1u/t5a
6l2/XCUKEYu3d7KusdQ2eWUx4i9YlKzXXzQIIqj+rMKAu5eFWQps5lDnn6rZ
/Du10Rux1Ii67oyd/Mo+FvsmOkznU9/bPW4pymKxIceycAG1m5NDdmA2i/8A
qq9qRg==
        "]]},
      Annotation[#, "Charting`Private`Tag$798209#1"]& ]}, {}}, {{{}, {}, {}, 
     TagBox[
      {RGBColor[0.28240003484173815`, 0.6090799721266095, 0.7538800418100857],
        AbsoluteThickness[1.6], Opacity[1.], Dashing[{Small, Small}], 
       FaceForm[Opacity[0.3]], LineBox[CompressedData["
1:eJwV0mlQUwccBPBgDVqqMuMBEjkDiopUYbwRNq0HyhEpeARNYbwgjlWoZSqK
KKIIYgQGW6aeeCA4IAIVESvlEhWLWhCqoFA5tOWQ8MjxkrwHsf9+2Nn5fd1Z
p+1RwbvGCASCQMr/LXT/yr9xMoPq0/kV7dfUSH5oamoiPyueZZZ0XQ1JToWs
mVyLktXuOWoEr1oW8Yo87uLwi/gbaoyYFh1rJ/sGO3Tb31QjLsz7Xi/ZqvXL
L7YVqvHb4+POZlMY8HIHxYd7aryVDI14kF8OSgNVz9So7kkZuEB+3PL6YSqn
hl2qts1EXljfrRDP1CAsaUF7+FQGdaVbJn+QatDrGmf7lFwcGNPueViDg6NH
trpNY2Dxz8fsuFwNMqoS2n4mBw1sLl3fosH96KI9JvKNfFWX1EyLw3EH+HAr
Bjf/NDWtddMi5mRkw1NypfnQ+hcyLUJ9w36ZZ81AcOBojPS4FqZieewZ8s7P
Tx8y3tLCe0LuOZZcnS33W/BGCzaqo0w2ncFIY3bqtrE65HyUWj0ki9NVj+w9
dVic7XLKzYYB19mpNw/XQZNdzyrJ62Xrtvel6DAlvzGPJUfc6xTKynSojZoa
Eipi0Lo65VF1pw7ur259XUdOO5XF3J3EIjjWa7X7DAZ5NspPf3mxKN39XpJO
/vFixvDQLhZFdyYmGslXfIPTss6y8Hn7+wO5LYPAmKXDiytZQO49rpJc1eVp
Mutl8aRu2zlXOwbnbDy0odP00DWqxalkq6SJsQXQ47aPjVZLVla6Tk/dq8dx
6+9ef2vPoB9hsWfP62G9xqKkihxvCpiXVafHsT27m+c4MAipsfKepdajIilh
QEneKhCdKLI1QOJ3aaqKXNzrHbRjjQHf781O3uzIINiprjznBwNq92HoPvmP
Dlv7d5cMuD337lUXJwYihWhDXoMB1ScWrk0hl1j0KBSsAcvy/D/1keWWNaoQ
RyPiS8LGbBDTvxTmJ58HGtGcGW4oI9uVXq1BrBHL5ki9xM609/y+lZJcI/bb
e6afJjfNWCrd02zET+O7WgbJ52NjqtNGjSjozlfIXBj0pGdUSNw4WCYWDD4g
10SyZgMbOcwQH0y0m8lgQYB9ZtVRDt3lyRHJZMXAcpW4kENMdMnyfrLHO37z
kdccim+bawfIY9OiD3u1cpjtLy8cJK/rM14xkBsuj3ccJs/L9evf/4ZDV/Eu
oYGslLyPj+zgsDvBo1E4i4HUw3AzqIfD/eeWEU5kYWPOJOchDtebox2cyWeU
RYs6yQ1LXra6kGtHX8gvMRzaRVn+s8krPvkXWKs58P5ij/nkK0k+6yboOPhu
CRhZQR5qE57ScRwWrbpz14e8UCAv+ZXnsFMpipKQ17x73BY1wuHkkv6uleS2
+jdz+0c5dBjOPPEjM0H8878FPFpb9AkB5JZVevaCGY9pltuXS8lZmnGOoWN4
bLq8pPAbcnli5P7mz3hs0VyLCCFf3FF2IWMsj6u5kxw3kiMFokeBQh5u5Yfa
NpFloZkqC3Meetd/M2XkO/scpteT/wOIq3tV
        "]]},
      Annotation[#, "Charting`Private`Tag$798236#2"]& ]}, {}}, {{{}, {}, 
     TagBox[
      {RGBColor[0.9324333565611593, 0.5282889043741062, 0.0921900209050434], 
       AbsoluteThickness[1.6], Opacity[1.], FaceForm[Opacity[0.3]], 
       LineBox[CompressedData["
1:eJwV0HlM03cYBnCqoIJySMUxREoZCPVCdAYDjgevWCnFyAQ7j1QJYMR4YUGZ
J1iJDJjiiVVKQBEyQMGjmUSO6KwHVhiHCKUqHuAx4Nu7/VVhX/948+aTPE/y
5uUm7IpNGmNnZyek830/LWhmD40MozLNnePJ10G7z9PXQJ1Qt0KqpN5ZvnU2
Qy2XVH6SrNIh9e2kFeNGh/Fc6HLn3ygdnj5OTfehdq8JickV6tCzrqo7hnqb
N8kZidUh88SLkhvUvV2xgR826cBvOHZ5kR1BvPNn6829OjBm9zwnFoGlnS3+
WqrD2Y6CsufUrW63tTNadEirybH8OYbgij/zKZ3RocSkrxKPJZjds2RpOk+P
96Xfsv3sCR6IgtnxcXpUlsxRGqkDlFMNH6R6fFkQFfnQgYDFy8m/dEuPwoiL
6uxxBMILv76b91qPvwKr34jGE0QLHvH2uRggvnLTfvoEAlX5GdXlMAOsQ35i
DfXhl6btA0kGBPDVgdcdCbKshd3vzhoQp58/cY8Tvfd2yseGJgPCV53YvHwi
QYvjs0PRxID6q/cG2ZMI7E6GJ476GKGI5BZ0Une5qQNPRRmRGu5fWe5MoK7k
bezIMGLuYY/u7S40n/LEyVRmBKt3S2akK0FHQv5Ac6cRtTF94sluBF6zZK+U
9iY8ruwSdlD71/Yel88zYbS2ra58MsHpG6uFszabMDFl5Ocd7gSJZ5zEZ/NM
+KBqfTOXTXAsJKKR+7cJw90L3VhTCHi50uCkAROueeziP6TulI9wpGwz2iTW
8TIPgp427/7flpmh+aWUSZlKcLs4RrQ21YzBijLtnB8IiMxvP09uxnymTMLy
JEhrn5KiUJnhevmuVUn9pTCjeDpjhovzpuoTPxLEEXlVRYAFR9Lyteu9CGQc
bvZ/ay1oLE5dwJlGoNmS2eqYacEM61VHA/X12E133tRY0H40Ul3nTXBvmrzo
lMaCHePruw9NJ8hzCfFJdLRCUMTZs8aHwInFXqxbZMWrfOnoVA5B01YvqSjJ
iiDj+ZmD1E6FRRG/n7PiUrmDtNGXwLv+k6nxHytaZLqWY1z6v85+Uy+xQjGw
rF7kR/DtoylD4ctAcV8p4/xEUBh/si1ZyOBB7qTSt9Si/qrlYRkMAqrXrFb4
EzRX8fjNFQzSd4s/HgggeM8uiJjfyWBJsHr9EWr+TFWuhVqTLFJlUStrN3Q3
vGCQF7nuZg71Uu/daYKXDHqKkg9eoC4uTK9NVDNwZT1zu0UdxNgWXehjINld
G/aZenaD6fjXQQZBgo3Vg9TRWqnm/hCDZvkEXy11aFfSwpxhBn01SQ4W6ooH
nH4PLYNtR0NaHWYQ/CGSCIINDO6qXJO51FkoDUhgaD+07aU/Nf/8xqwgG4Ne
r/OCIOonTdteD1HbBH4hwdQRFw/KDnxjsHJ99NfF1NUF0inn7GxIzPPaFUnt
3NS5dwPLhuzQz33LqCvaMtq5Y2zQWPIfRVG3VtWduT7WBg/XhLAY6sP71xkk
9jbEy0Or13zPz1sZF+5gQ8k1F984anFXjoI1zgZz4MBpEfWtnRzPx9T/A6pa
fnI=
        "]]},
      Annotation[#, "Charting`Private`Tag$798263#1"]& ]}, {}}, {{{}, {}, {}, 
     TagBox[
      {RGBColor[0.6753413537738198, 0.3589675436319385, 0.5991466155654507], 
       AbsoluteThickness[1.6], Opacity[1.], Dashing[{Small, Small}], FaceForm[
       Opacity[0.3]], LineBox[CompressedData["
1:eJwV0X9Q03UYB/DxYyCODcMWJDlBuKDAnyFKkM80UAGhhdY40BMBUZmnAwVG
4S/gdChHLpSfIgySiXAyUWYwShFvgixKgkyCIHJiIvDlu41tH0V7/OO5973+
e9/78Ug4FL3HmsFgROK9zQeynoVTr6ehId15iesWGm6oZ96fQd+dvHfrNnom
09XdgF5kkyfYG0bDQcVeP4Lm2PnkqMJpSBtzDLV7Mw3XxPZPt0fS8KArLYOH
fmj0VMqiaRgUNj6OQo8r+iNZO2k4Kf1D3oR+NOXW9DqVhqBsxw4+gwI7VUry
gSoaiux6OmrQU5q8TX920/DrAD1obUXBKHP8v0N6GlgJX/FEaB/Pf8YL3fVQ
EM9P1aLzWK6jDeF6mLOJnl5jTUFq1uKdAoke1Gt9TlWig59kNrlf1sNnHJHv
a3QisfRM9erhbxF5lWxDAQuO14S80kPQoz1DXWieUvNx6YcGGKg/8ruPLQXy
ijKhi8AAg0NTpnNoomtN4x01gDZ+5Uc0eqN22QJPhQEsnG5pHJOCEuOMpqnf
ANcT4hmd6H1udf77rIwgENbmetpRIOEp9Yt9jaDxTwwoQNtGbbDeEWME4Yr1
hkl0oHlrWEmOEehNuWNCe+yjbWLFKY3wTVHss9vo1qCcI+HDRqiXrzC7z6Ng
OVP/b4D9LLyKKA48g36uMDIb/WchO2Z/3gv0WH04l7drFub+atBtdaAgZURS
qpbOQrSoOqsFbe+VYzvWMgvxiya4LvMp4PQ3+DFHZ2Fkol93At1WIUy5zjaB
zpCvfYZ+0vdyef6nJng5mtkWxqLAq3k6e2eSCW5F+A03o0O/ULqqZSaYCZfa
cR0p4MvNntx2E8h0BaHpaOnChpxynQlWb5a0DaNr/I8l1zubYTfP6A9sCrI5
qtM3g80wfDP06RX00SpZXFiKGa4WX7jI4lCwjlEcPXjeDKvaPfYdQJdaUs4W
/2yGXkWtaAAd1bqhaWjCDBYu+/BaJ/z/5sBO3nsWWH8t9oYc7dz6HfX8cwus
+YXvMH8B7scpOzwmtkDXD9O7RWhrtmPzQLkFDNUNhn70iNe2kG1dFnAKvpS/
9h0KtpeHZmppC5zyZX5Sig5gih+IPyCgXFLhYuVMQW+57mpVGAGdo2AuAf0u
zTB3HyZQm5DdnIQ+7z3EP3WEQBi3fm8yet2O7vyN6QQiZDZ9+9FdnY/d1BkE
/J6014nR877v4zdmEfjWyBccQ6+K8yosPE7A435hbRn6hEd4wLazBGzbNDEV
6EV1e046FRDoc3jDrkS3rizS9qD97ogl1ejxGK/EkEICU6djIhVoQniyNTIC
zbmBppvoKFU65VJCIDo0s1GFdmm5HtyPHkls2f0jOvanN9JzpQQ6bq3WqtHu
Ew89HMoJXG5bJb+Lvt8RtZ1cxD0S076+hxY6u8lVlQSu7L/B0rztd9AymXaJ
QFJBQEY3mr3lxemJKgLe9RLfHvQ1DWNAUU3g0VL1qBa940vvpUlyApmWuQu9
aMGzXYfcawgwl22I+A195+zV9iH0/5PbcYo=
        "]]},
      Annotation[#, "Charting`Private`Tag$798290#2"]& ]}, {}}, {{{}, {}, 
     TagBox[
      {RGBColor[0.5407932311309059, 0.715, 0.09762679674248334], 
       AbsoluteThickness[1.6], Opacity[1.], FaceForm[Opacity[0.3]], 
       LineBox[CompressedData["
1:eJwV0XtUjHkYB/CphJKJbCHSbTnYyLVdqf1GSpcNo1Tr7KitsGyrQaVOg111
OETF2hpJhWo3JNqYbmykhsyx23WL1jQo1+33NvPOOzOvZH/7x3O+5/PH85zv
OY9zTMLGraYCgSCEzv95S3ouWNZDIL+fum+TbhjxTGJgIbVrulelKTcMv9J1
a0uo9xR99rKSOrl9vO81aphkR1gahjHiKfO8Tz370E7PP/hh1Pi5zjdQ93kn
jZ8n0ODPoDeWkb0E/U2q5hFLDR5u9uqY+pigLMyzpcRJg1bvdS3yJwQeHtqu
s+s1cKzyXu/1D4Go9GvH1DQNFgabiWufEuSndBBpmQY9agdVeD/BQtEVr3ld
GjwQnx7qURMcMihd6wVafGJbkZr2nKDx6llnzl2LJFnKcbsBglL3qqGILVrM
bB5wzR0kqOqcf63wqBab7Cb7eLwiGA2cG5Jdo4XPlvi+utcEd9yUx+JeaNE2
M0//+VsCn4xAJsqaRTfZWtz1jvaNX8Caf8ki1knVGDFEoDlqr83ewSKG+yqZ
JwQ21a8XNctYqD/9ruKXYYI4eaPaScGiPyAh1FZLYAxYoY7SsPjJPTPvBkvA
vA9/F+SsQ+0qR39PjiBAOoVMC9HB7MqcfJWe3nvkcvFnqQ6nt2fH7zcSRCf5
nVl2WYeik+eLP/IEnd3fd8m7dWgsiEy/MELwhdXm3FfmHNKHvJrmjdJ/Ca76
vl/MoV50LKX8I0Hz8ucHl4o5HFDXa0oEDKQl623sj3NQi6Wh200YmA3WqtRy
DvGqW1M8TRkMvuiojHzJoWrjnEkWZgwqZmmidLZ6+FskLGmlNrqJTu1Zpcft
yo6as2MYzJyVdbFIosezvb0xUeYMwiq6e68U6JE8eGSN41gGA5Km5SqFHg3P
27II9QRjadBdTg9zp12G6+MY6FaMUWa4GGCdG/koYzyDPneu1iAyIIcV3Qm0
YFCnjK0OPmBA9KLgN5aWDCRrXQqayg2oeWuf0UcdYnev7d8eAw6euOBRPIHB
uCeXNnFjjPCT1IkTrRg45pqory8zwmFqQMOaiQzudYZePxVrRK1iuvs4IYMk
d4WFKNuIoJPOMx5TH3lYEd5024jV3NzpRdYM9EubFTZvjSgKcgiKnsTgcZfp
zcN2POyE7YbFkxn4+uakV/rxcI1ecENHHaZdWVm9m0cNF+FopM6Plfmn7uGh
FGQcHaHelu/11Hsvj9SEfrGZDYOYmG+EikQeH25eGjuZeiDTuLt3H48fSUak
G7Xh3mX/0f08Bqw2fIihtm57PzvgGI9A2/Lt26hXxoW1WGXyCD5p1r6DupNl
t7VRu71oKJNQz7EVlm8+wSNN57PhAPWuQ8WLfsjh4azIuniGejRnbcipXB7t
Fh8nnqPGAydNeB7db5SkFFMn2q/OmyHjMXQkMuRXaplQ/KzkDI+q9BX6amqr
XWyavICHKvbGtzXUToVCV+k5HnfkS5T11ISVtPoU8iitW3z+LnWZg9C+tYjH
bzt+n9BCbaINuJtVzCPuuEfyA+oPuoc7Q8/z+Nulvl9JHTY3b8q0CzzMF6wK
/ou6MfNSQx/1fxqiiAU=
        "]]},
      Annotation[#, "Charting`Private`Tag$798317#1"]& ]}, {}}, {{{}, {}, {}, 
     TagBox[
      {RGBColor[0.8857244243136628, 0.3764133635295058, 0.1393110607841571], 
       AbsoluteThickness[1.6], Opacity[1.], Dashing[{Small, Small}], FaceForm[
       Opacity[0.3]], LineBox[CompressedData["
1:eJwV0n801XcYB3A0y0mdTSUyKZFIP+xGOpT3WiNuk5BhSG5Z6lRq8+Oi3awf
6xJRt9SpNIxxULPbzljKrzOHUIZSlzK/oi7ux/f+vt+62ccfz/mc13k+5znP
8/k8trz4oFgjAwMDfxqz58OT+TuvvyCobk1JDlExiJcJuTepreoSUt5TH5lO
8LtN3d+emvarmoF3ya4dxdTDLmWnGA2DpG6T7VXUNvZCYTbLQO9x3aOVerQl
8lbzDIMab7s1WurwR+EdbvPk6ORK54VJaL2+Mv8ly+XYzYlSre4j8BrkzIn4
Wo6sT5xWSqmPc7aeKkiSQ3/6hbCsn4C/d+q7hQVymJqMWie/JFicahph8liO
f390YNxfEfjmVEx+UMtxxSNPaTJAELe54/cUewWiRfmcXupUpyjZikAFPJ0r
7179jyB+zbKC1lQFMkTOkbGDBO6MmVhZqsAZq6s+q4cIprbV2tp2K3D3Q8Sh
19Q+ZkNDKe8U6I98VH9vmED0i41LqKMS7Z/N7E4YIdhwIUTsGqTEcf9KC+9R
ev8g703eKSXaWg5bLHxNsCdlRrCqUolXLk0BXdQOeoHNn8+U2LvraX3BGEFR
fExhi5EK+kjeQd44gWOCr0X/WhWyhwW+rm8Ibh2YyfvhWxXMnvbGGL0lSLe5
E7f5vAq1bHJVE3VnRKahvkqFWH+Zh0hKIKgrfOozoMIrhxxdyASBfVJ5WK6J
Gvlm62WLJwn2Taw3+pijRv1034pRapfEdHPDaDW6bmSfK5kisPTPuPtOqIZj
g+2aZBlBozD9RdpfargOxxl7E4KT3OLNjiNqnA4886nxNO0//SXTM1+D++XN
Uc+ok7wCjxp7aGDY/EByjaH/rdjovOmABqJmp8xv5ATaixrmcrYGXCeNYJWC
QGpyuCLxvgatkj0FY9STfd5poaMaeLmPza1R0v1YUR5bb6ZFbvH4jTQVQaT7
sQCHLVpk7sqI8VTT9wrN4vwdq8X8izeOm2oI2vnnY7ovaxG8Uln2mPrJPqv9
0gfUPJFzgZZgqecyiVCqRWebcPiYjqCh4kl4sIUOifrchg0sgRtPIrDepsNj
vuOEwTuCrS2JO48c06GvSOz5D3V3rLL4/nUd0hqC6s68J9gy4drn2qTD2caH
OcF6AnGhz1s3ogP/veKs+QcCSXV+qNtSFsmdluOW1FHjbYPT1GXhXn7W1EHP
5x6utGJRKrqwwI76C13VSTtrFgtur89zoQa3ochsOYvG+ddKd1KH+fUwU/Ys
goKZtp9m8wYdN39zYWG9YN26c9Th1xgH3ucs7ASHcoTUFUoH8TIOi4Fzo8E5
1DVGja1XNrJYsnbk5S1q/gmx+vQmFq09RqSa2qMpMyR6C4tAQ25gLXV5d+WQ
1VYWFmOX7tXN5isHjvZSRz+z4zdTn6g98bM/aH3ubsMe6tCAkBrPL1lEcPL3
987Of0f1lYbaskvaLKGW9ZZ0ibfT/l2FmYPUWRluE07eLDq1zydHqL9fZM5/
TZ2V4BgwTl0S95FxoQ+LzNKUP6TUwRlzLkfuYNF2qX2RbHa+xIXLLX1Z/A9e
ZqbR
        "]]},
      Annotation[#, "Charting`Private`Tag$798344#2"]& ]}, {}}, {{{}, {}, 
     TagBox[
      {RGBColor[0.47401116530937026`, 0.47809330081437784`, 0.85], 
       AbsoluteThickness[1.6], Opacity[1.], FaceForm[Opacity[0.3]], 
       LineBox[CompressedData["
1:eJwV0n8w1HkYB3BydKdD8tsph7mujraUS1dX71pKqUupHLNO6nLE1ZaizcXR
MKfSaEWuIzHn8qsky4krVqzWb25FySzbb5v6tLt27X5Xus/98cwzr/nM55l5
3vO47OcGRswyMDD4jtb/vZi1SnmlmuBjqbDsSpkCcZ3dsj+pjT9qGdpSrkBU
UUR/GXXo/gljDXW9Nq+qltq2s2b/9usKfLHHjdtNXbLPacGHSgXYbfkT09Qj
/n754TUK/JC1epwjILiw1fJvtyYF3tu5jjvUEJwyLtxbPqBA/JJFM7W1BL4+
ydJgIyUsFzrLV9YRZFkHmSlZSvQ583+uuk0Q23BSVB2ihD5VZuPfQGCXIXpt
k66EJLTpvPgf+j9xzOtHgRLX2itXRN4lME2ef3zXEyUiL7yOnWkkSDr95JeY
uSqszHXkJQgJNi0rtjq0RoXH54JqbO8RXLo6sH1etArXh12rc1sIYn6T9hbm
qGB3n7feUkTg/dAzLUiowuG7ReYVbQQ6W+6ZqrcquHeochaLCRbEWW9QOUyi
yi/ggLidYFH64MDw5kkI38xu29tJ86jIk47HT+LiT/4PH3cR+DkdMpIVTSKs
OWc1r4fmIQy5ndg3ieAPJlt0vQTd7Ig1s6YnIdspqvyjn8D/e/cxD3c1EFVY
7CUhaI206E0KUaPWVLlWMEDQYsMmdalqOAUXeQcOEiznjMpzBWqUG3P6HgwR
HB4qEoeNqiFkhbzb+Yjgpc47cJupBjx95sm3wwQ7ZSZc2SoNih2CLnNHCO5d
PtUfekCDo2H5iy2lBCeiU8OSL2pgkWDoWzFK0JPgKO1o1qA7kj2xWEaQfSzB
QD+hQQ/b3rz9CcFTkzjzgc+m8Gslp37bM4LO90aHsvymIE6UPRc/Jyg1b3I4
ETuFxs8fZ0e8pO5zP2pcRN/3tbS+eEWwUFgQz+uagtw3OildTuDa5tyao59C
hu+ZGvMJeg+J5jG5X2qh7yiOOv+G4MWYeklToBZp44dvehACVqzzDD9Fi5se
rtFV7wjuhgYlb76hxf3mkcbdSoJwmWd1+YgW4dZx2QoVzYfx3rZijg4Dt1gP
YtUEc5vM5AUrdSiUOtRbTxE0uAhN6iJ0gOCGUZ6W7t+wu/cWXwcPC1abA0Mw
c4294987OpSoJV71eoICF5/5ha91OMDPNFz7nubb5foqwI6BODhJ5EO9qRmG
VvYMmqa5Z/ypE87mOQ5SHxzmWAZTh1+12B7qyEA+scflGHWyfrwuaj6DJUck
G8qoIYzKTXFjwJtWpdrMEEgu/Z4mWMqgNGTdFifqPaNZ1+KXMSi5eM7MjXrr
V133v/FkYFbAurSMmtOtNxUuZ9D8aW7JVuqcIwHZXV8zCNyl6EihvsNtr36+
hoFL0sHMdGrP8zVDpd8ykKY925VJvbFVOh2zloGtx9ORfGrbtHd+ynV0P8ks
UkfNnPxENrOBgd0LvqCR+kPGm9n32Az2PnDjiajXi+YuTfOh8/x3GEqovSus
k+ZsZGDfLxc9oh7kqP/qoQ70Sj87Rn3K26aHv4lBxvFFAS+p83Fcs9uPQQe/
0+otdUXcPGf7zQz+Ayd8poE=
        "]]},
      Annotation[#, "Charting`Private`Tag$798371#1"]& ]}, {}}, {{{}, {}, {}, 
     TagBox[
      {RGBColor[
       0.9874666782805795, 0.6948333914028977, 0.033839968642435214`], 
       AbsoluteThickness[1.6], Opacity[1.], Dashing[{Small, Small}], FaceForm[
       Opacity[0.3]], LineBox[CompressedData["
1:eJwV0ntUDHgUB/CiOt7Ztl20Iyeqg2i32J2m1X6l2RHbY+kMilTjsXU0jaNI
e1CtSY6T1jax2AZ5VV5p9TAJvdUoPVTS1qBQTfiZ9/w6YX/++J17Pv/ce3/3
XieRZO22cRYWFoHsfY4X3b208n8JJqgqC+QFGgyVjFOfY97i3uvKv6LB7ofN
Ly4w3wuwvKhmjs7d1lbA3KSLPsO9poHC/M/NEmbj2+uythsauAjnSZqZt+dN
S7Eu1mBFfc6bMebQLrdI8T0NwrO8hzfeIsgQ9fj4PNagO6jv5YJigkeX7zeH
W2gxxzfVT80ckLkmPnWhFgY5fXm5hGBl4u1Z7SFahMUsPxpfSlBfUzRwIUUL
qzHxCc8yAnOv/dm9V7TIKFuab3mbYNCl6syjJ1qUbk790MRcVu58fY2VDhjI
KDqiIJhVK01/sliHEBvxzg3lBFXlES2qMB2e92ozZt4hOK3ntg5JdVgW2KTu
YBa7KRVzbujwem6+MLeCILI8kNfdo4Njmi0n8i6rf3IkQGalR1+jn8b9HkHw
qeoZrR562NnunzDKPCkt/ilvsx6LuQ5JZfcJpvu5Tbycrsf3kvuj0kqCaeOt
HbKL9Vh/sLCDX0XQuSArTarSo2Agocq+muCQ5Ry9cbIB78JjyXNmjuBowAkv
A8KaD8afrSH4Wm3q5ooMCOcUTomrJeCVTJBt/NOAfYXPRt3rCJxPSMSpCgMk
Y1Pmv2H+Y2fspI5+AwYtkmMV9QTyIMPHfFsj8jyejk96wPLnXHmbzDNirsPP
xf4NBP51UeuebjdC7hh50b6R7b8z5FiEzIiteV6v2pm9nabKByuMCFwa5Zur
JLAxuQdrh40YLl30Nuohwdldsyo/fmmCv/euLscmgndtK3q4PibMW+3VN8Is
HN5Tq4sxQZss9bjazO6h4IygSGbCmJXjpd8fsXrB/Xc0lSYsSHTatqyFQP++
rnjJiAkvuE1Ro8xrBK6rztubsdzTnNzQyv73g82YzNcMpW3c0OE2gpTNEyen
7zCDf3VpQmg7gVffj5s+nDQjQSf0cX1McF7ssOFcnRkrEmVBr5iF4g3pfGJG
jcuWtOIOgi5/hUssh6Lb7Dl+TyeBOqSxP1tAkR7gUrGki6Da2dVJLaGw+a0v
x/IJQYhvy2h1DgXt311dxXxspkmZU09RJJBy6ph7BPqr6x9QTI6Q7WlgXvfr
pwy7Bopr128tbGFOMfwUfLiRIrd6LKuXWZ2xtSO+iSLz4c0tJuZou1UvVrdT
fAo7Z724m6DxyF5r2kdxPKQu4jvm0B0eQ7dUFF0WI4olzFaLzMq4ZxShSV5x
3sz8oMJjL59TRPf/17WSucKhltM6QKHK5ueLmLWGdG7eMAWvO2HcduZMteM3
IjUFv/XSphjm8qqaj5wRCpFq4hc7mcNmcuuz3lB07upJ2s9su6NWeIBQ5G+c
3pHCLNmr5PHeU7hRgbuU+VSMarae2W9taf8R5kHTt69jtGy+U8myzM/9Hxcr
nXUUsw/M//svZs8ZihvPmL+6INJkM5/ebyc7rae4u0/+y0nmsoakRKGB4n+D
+rGl
        "]]},
      Annotation[#, "Charting`Private`Tag$798398#2"]& ]}, {}}, {{{}, {}, 
     TagBox[
      {RGBColor[0.7748409210981391, 0.358, 0.4444755060028629], 
       AbsoluteThickness[1.6], Opacity[1.], FaceForm[Opacity[0.3]], 
       LineBox[CompressedData["
1:eJwV03tUDFgcB/A2lDwqUnbLkCwqYq2O9cj5FjWx0grZ0tIhpZKUKLMqHXmU
5zC1k/JINTjbTApnSIttaphSarSNxyhtFiHdZqZ5XCp7/fE793zO755zz+93
f7/Jm3esjjQ3MzNbyeLr2fTGXDZwjCBcq22ZuEWDV2uyi4ccJ2i2POtQz+yp
HXPQinlj99bQ3ZEaFMvcltkzh0+NfvkwSoOb15IezWR+Hz3i454YDV42J6jD
mBVylXVLvAbVo22Nlcz8tYK4wzwN4h51eiafIEiX3eP3ntAgcF8Bz5pPYOOw
s3njHQ1qqhNbj54i4JZ4Squ6NHCvdnv2jYBg2XHeKB87LaZe2nBTmEOwOPdp
SoSPFvNCY0rG/kHAKagZuStOi5f7RyRJhASOsdM8XAq00JYEd3ufIfjB+qrB
pNAi4tnnbZX5BHssuVF3dFpEvh2rCjpL8J+6oH+Siw6jS35c0nSOQLzI3rhj
pQ5Nhb+u8rtAMCv/tX1Xig7p63KC1IUEtpxRukGRDm6L+QHrigh6OT9fM1fq
IMn920dTTJCwTyIWfdFBKbinPiBi/UiePizRow+ptgNRA5fY+1Xpt1xD+pAY
HqjPvULQv1Dnl3GoD/cbshPs/iSY9N7wrqaiDxmhQwzlpQTH5ld0Xe7owwyB
A8dfwuoxHz7xhrUeeZGZrrIyAiWvrb10gR4dwon+G8oJin73Pu8brceSt1K/
tgqC6UPfFikEehR8nt0WfJ3g8PCqoF139chsPM3vucH6NdTzYnW3Hm8acp3i
pASWHdxSOt6ArDHldVa3CEJKktQtXAPezdlrV1hJYP+PQte6y4Cq7qCZTlUE
M4LT58kuGGC3xDNR+hfBCM7G5UGPDFhWVpMx7y7Bc6+6xfXUgJhB7pSr9wjC
eLezYr83wtsx95N/NYE84duAstVGWAhm58hlBMJuj03qNCOe5MhjImoJAhy8
eGIx8yqfgddygjNnJ+VFPTXCsijZedMDgrtDizv8h5jgticlq19B8FO+8Fnj
HBO2Z38UpdYTtNfG+nltMMGZv92G00CwdVxm7y/HTHgxmDZS2kiwVqi0PHrb
BPvxYTfmNrH5PDjaJHltwqaTK64pmwlkiy63JY+jaPl0IWTtY/Y/a5IDp3tT
OCdez2pqIViotOMPxlIoPcoctrUSHD+0fG/qGQqr9DzfDyqCgXbHkH9rKbpK
w0wa5rTvFJOL5RQTxJPFJmavfPGHLfcpTk6R2lk8IVif5JTR9YCiocfslTNz
wCV+KamncDdx9q9jrnR+PmqwmYJ27pZVMx81akyObRQjwwXJCubQkCN1L5jF
kuvuTV/z09bnn2+nuCjrP/2C2cK20Mulg+LEw/III7NogTzT7RXFl/WFwzye
sv37tHvC/HcUKrMPlXOZs2sP9lLmUN78+IXMSpvG2qr3FNGdapU/c+gs83h0
U7Tn+F7ZzFwhsajhEgrfZtFvMcwZRY/zhvdSbG63GpPA7Oaiiq9nbt35nJfG
3HM/0ylQSzGTcmcd+Hq/x0Nro6NYulraeYRZJbKpUzJz0l2Fp5jde1wLBX0U
d1LPrchjvqngpQTrKf4HbRyljg==
        "]]},
      Annotation[#, "Charting`Private`Tag$798425#1"]& ]}, {}}, {{{}, {}, {}, 
     TagBox[
      {RGBColor[0.16397784358994957`, 0.7038177251280403, 0.6117734123079395],
        AbsoluteThickness[1.6], Opacity[1.], Dashing[{Small, Small}], 
       FaceForm[Opacity[0.3]], LineBox[CompressedData["
1:eJwV0HlYzHkcB/B07JK0hbZZMWSVKPM4V2i8MztIuzXIsbTLlAhdyBESaivZ
alOiQ01pakySdM1qN5uubac219Ox06KUqMW3uef3JLtff3yez/P66/N5v+39
wzbvNTYyMvKi83E/GDSuH0sk2K1SPWEHKLGwq6ncKIkge71/TyN1v09CgQn1
hY2KFwf3KrFUZR07gbr9zICyep8SBfXzPGyoV3v4WQkOKCErD293oZaWvvc+
G6rE84eHenyp12369fHzCCXqJlnp71L/FPS9Ji9JiZKOOvO4ZAJttTA6v0YJ
u0WSfP7PBHl9KxZLBpQQOi/58T9qD2NxoGKSCr4zE9bLUwiY3OEFiStV+FA8
LjH+EkFZ/QMtL0AFXvL4ii2pBG/2pgRFXFKhiBXgyE4jsPrFIbynVoVW9X2W
gpq1dbrv169UqC7tI4WXCb5tDrGZP1UNz6Pv+AHpBFF/uYtsVqvx2zaHAfYV
grefzM/kBKrBn80/OER9ZO7ahOY0NYr53OCiqwQ8sy+d9tSqkXXoxbbwDAKZ
xS1F1LAaHIkw0S2TgOPUNKHlcw1SOZmrDNRdjh1NNu4a/P2hrKMhi/btVlLz
IliD5WMhr89nExys8HGuvKJB6BePXgmuEexoq1WZNmpgzeMumpZDECaY4xwz
osEDP2dlJ/XgK+Nas2laVC7XiQpyCVoj/Fs/Xa+F7WqXRn8RAX9Ybm95WIvc
Ju5Cdh6B0Gdz85osLfZbbU0aovbkBFtom7VoVN//QZJPkFIliygZ0WJg8eis
Y9cJ4oWTC/tn6ODQ/bsLCgjqlx5z8fDUIYstk45SDzrNkJWF65BsfceuRUz7
LV7mlJmnQ9e4P8biCgmC3nRfjJXrEDp5lSOviGDmVSsHkVqH24mKtZMkBA26
A62us/TorTz3RE5d6PTSvXODHrvyWTszbhAknozuUx/XY4om1+s7Kb1XxYVN
vh7f5FbETS0myAgTtOyR62E+c7Cml7rqveL6Yr0eNRfe7RDdJBBLL9qa2RuQ
oHiqDSkhSDLhjm33NtBcFt2utwjc2sV23acMSHs5PFtH3dZrW+YrNmBJ9VBw
QylBZ8+ap7sfGbBKeI4dc5tgcvyc0MBRA1hah6koI7A4zZpybQ4Ds0zbiRPv
EKiO1p/YtIlBSO+FwD+pI6tSp5ufZjCjPOduG7WR79oDjdRvllVMfEh9GKbV
UZEMRnx6b3dSX2sqEqjPMIge4hn6qRvkUTH/nGNgeXpewgfqtI5Tb0vjGHiv
iLy5pJxgZ1eB3CeVwQmBZOwrak72M5ZlGoNG2yeCldR21x0CW6i777lo3Knb
TnabcNMZ9O577eZN7bLlEdcxg0Ex+3z7fmrXx59VGnIY+G2XzQqm3tdlaVKR
y4DPe3ckjLrZftrmEBGDeM4u2+PU4ritI315NJ/fOmEM9dnLuxe0FjDgOEeX
x1H/21wXGStmcEhyz/QidTo4bSik/1avkKZQO5tygiqLGHA3RIymfcyzsa4m
VMJgUbLM6yq1V/8u83k3GGyJ1YuyqOfWTtjZTy3muKpyqMc/q5PmSBn8D9iw
kRA=
        "]]},
      Annotation[#, "Charting`Private`Tag$798452#2"]& ]}, {}}, {{{}, {}, 
     TagBox[
      {RGBColor[
       0.8613800418100862, 0.48092002787339083`, 0.02824203762907758], 
       AbsoluteThickness[1.6], Opacity[1.], FaceForm[Opacity[0.3]], 
       LineBox[CompressedData["
1:eJwV0wtQDHgcB/DFeXRNHlPH5k4ed7iuxMgij75N59FEmy7jUk4RFRObUrsl
HTm2Vi89FMUV2fRg1bK5Smlzd1rRg5QRtquLcP3te//ldP+b+f/nP5/5/ec/
v9935j93t+CHvWM5HI4X2/+fRxShbBGcLC6Wzv9Gg5kVU73rmK/uH8NtY177
oHaekrmGdzQ5br4G005xVQ+Z/+ppD29doMH8oXfcv5nrE8iyWHsNtEnDCusw
gm0pH1UtThpc0ij0Ecxp13ZNPuyigayjIsZhH8G4iUKtkq/B0ls55ob9BDvL
LazN8RqsODTQ5hJOIOnN3zX7qgZVJe67Kw4QcOqDPwg6NLi+5M9EVwFBs9dA
px9Hix0aieZWBIHcMSDW2UGLpmihcXMkgdd6yUvpdi16lYuqe6II3vrY3fpe
rEVj1L07PtEE90N4ne2VWgS+R/BADMGzYUfQV1r4X/TzDBIR5Fm0V0+z1MHm
8c3+jliCvc1LHX15Ojwan7Bg7xECxRLLQ07BOng73S7qiSfweFOwZThVh2+f
7X4QlcDymxspCKrTYbFwavm4YwSNrqN1ZFCH3u0ttaLjrH6nyVFgo8c66e0T
VidY/26tYcnueoTOOigS/0JwqWyRJOuAHtvVexzmniJYXtQ3uLJAj5wny87I
xSwvrmLrRJUe7tcDvnRIJogYmWD/u16PwB+zw5USgtzhvha7rw2obXv6wjWF
4EWtLD+Ub8CnQD8qT2XzmRPM3SIDrGck9XukE8j6BDcHpAb0I/G1MoOgoZnM
7ms34GOua+OOTILM7j+C4jlGeFpwPEgWQbCAF+LqZIRC/sXLkByCtWc154f8
jHC0VPp+OkugSxGvXiM24v7pqCdxeQTzZhWqhFVGNNikUHKOzd97t+B5jxFz
fno+4WQ+garrjODF5ybU1r+fPlpAEDfKrWzhmSCduHn6uYvsvZjnB/z3mMAJ
mG7DLSQQbW7a1plugrqBK08vIvCuC/MX1Zhw84qt58LLrJ/W3MiaNyb8Nrq0
63IxwX5emvOgtRllCYJgNylB2/j14mp3M17JbmR1lrC8u3hLrkeY0Ss8Vuld
SjDou5Vm5JtRnreja7CMwHPTsMFaZQZ/9cGBsAp239T6MNFghiS6I0N9jUDc
8zbCdg5FWqRpk0hGYAzPG9jCp7DKHnmtv0HgwNkoi4ql7N+0nB5hXu7r4LMs
jmLMUOHisZUEtsfddHrmhft8hFOYsw/9uyImnmJl0+MJ3zEnKhubRD9TcCbt
XBDInGYV3X/0JMVBdVJoM7MwO9Uz6QzFPzy5ZRvz4Y3pWo9Mig++atlT5hJj
43mLLIrEQXdzH7Paq+adJJti8hH75E/MbR+N6am5FHyX+HLnKoLuDUW9mRco
7s147L2KuXCVPMX3IkV3vaPejdl/tXGFza8U6pA3a/jMqtAp6TmFFGV2xx+F
MZuS05B3mWKd+1CkgDl1rP17v2IKsdPOGTHMURn6PNsrFLN2bQg6wRz4wU53
XkoRUVL/mYQ5/t7RwoASCqHCpTSDeWaVFf+rqxTOadVeuczrax6N9DAXO63U
XmCe9PJu6YVSiv8AoXKigg==
        "]]},
      Annotation[#, "Charting`Private`Tag$798479#1"]& ]}, {}}, {{{}, {}, {}, 
     TagBox[
      {RGBColor[0.6184987019729621, 0.39212575718243875`, 0.7412532450675947],
        AbsoluteThickness[1.6], Opacity[1.], Dashing[{Small, Small}], 
       FaceForm[Opacity[0.3]], LineBox[CompressedData["
1:eJwV0Hs01GkYB3CUpBtdTsmmtkSy61KtWKO+apkkMskulUspyaWRQYXkkiTi
VMol23ZZ1Tiki905Q1OKKRWts2spZbdcMluLd34z5vJrDft2zvOc53zOeZ7n
j+/i8Dj/CAM9PT1f2p9nqiiSFsHxiorrVksZzB/kRNRRh2zie7ZQm1eb+kmo
d9ai/4AVgzUt95Y0Ui9vZhdLrBnMzDF7/oK6cfz5Rf/lDKyG/zV7T50m7SlO
t2egyP0kmr2PoH1eT2GXC4OrjGjkAPVJqW1xgS+DoZJVyzhRBPO+XVoTn8Kg
hy8c1VBnSMvqgysY+E5Psr4TTTDJxr4p6QUDXWfB1JQYglDLktlTPzGwtio6
4xRL4LjnEeeGpQImD67+qbefILiv8HEDT4FrdaLYp9T1bcE/TEpToDf+p5+z
+ARbL3ld2XpdgXffSMp84giyV/P4Fu0KKPCjnfEBAnFE1MDQqALRT0LmNFKf
cYnZMGilhK45QZIXTzBZGuUd6a+E/Ka7HldAMMPC+80/qUpUyRcZzUwgSLYJ
s5EJlYh2KNj1inp5W3TU7A4lFreWfn82kTqfY84dUyLIrXdGcBJBbOxaocp2
BEV14p1mBwmszkiKqwJGsLS4ILmf2oDMSfs7cwQrNlm+rz5E4FE02Rc1IzAN
t5VFHqZ5tLwNvf6S7peH3l2ZTNDtvSAvb6IKgg3MLDm1bMUvskR7FYh8obQy
hUD95qVJQaAKtZbl7gmpBLmuPMGSbBW2F0byHI4QVG03+HD/pgo+v6+3+4/6
TeqiXztfqzD9+N4dTWkEZ+OcAy2M1Lhj2GB+9CjBtguC4ShHNeK7Aiq90gnc
5Pa6VSFqJNdMe2qYQYAxT2bCCTXGQ2VODdQP65vL9W+rsTf5y6TcTIIwp/Vv
j3SrIb66f71HFs3bOvmDzlCDem5Xr8kxgs0CB+HoSg34pz1Mf6O+3VlmoR+i
wfmnhqdyswl6xOlrV+VocOy18V/+xwkibww69d3VYDRtVGySQ+B6i5GWdmtw
STwS000dEJvCbTXWQurF7L92guZ3yD/dbrUW9+Y/0O7MJRhIrHQ4F6bFmH5j
8NcnCZ653lcdPqUFpz/T6yO1KGCi5W6RFo6nLTIr8gj2hU+UpbzVInr3nPP8
fAKjxMA+02ks3PeI7L86RdBwAsuqnVgItEOH7aklwnJ5xGoWfm7WTSuoeUKD
+kXOLAzaSwNdqMXfMT5FLiyC3XIyPKkvDPMSUjgsvhjP/COM+qGdeaPXOhaO
XN3Bc9RrzDsi3/uwGG7zflRC3eFZsPKSL4vtxmVTyz/fb+Xpgjaz4OY7X75C
bTlXc7bVj0VEy5FnNdQbXZsf1PqzYNxsFjyjnmImMMsKYvHkUcbeVmpVwqs+
zjYWPHXX7Tbq17Ubb6moU/mFnp3U+u98uFE76P/ycX4f9dBgRyIvlMW9iyF1
A9SPY4rcp4SxkPlJJnykTmvbMU1KHdqUWiqn1nlOr3DexUKY3d2rpB4LUscx
1JWqNXYa6i1bPnKqwlnsmnv50CfqWQ4fjCJ2s2gbMGjUUYcpFO0L97D4H4Pi
hDA=
        "]]},
      Annotation[#, "Charting`Private`Tag$798506#2"]& ]}, {}}, {{{}, {}, 
     TagBox[
      {RGBColor[0.7678998606330495, 0.7317110956258943, 0.], 
       AbsoluteThickness[1.6], Opacity[1.], FaceForm[Opacity[0.3]], 
       LineBox[CompressedData["
1:eJwV0ns01GkYB3CmWlvSqa3tQuWWpd2tKMWK86WMkfsWUSmlIWWTGOmiTBQq
l9rE4A+3imFXatesnbW1DEo3QxfHlmhVcql3rr+Z366yb3885z2f85zzPe/z
vo9l5IGNURwDAwN/Wp9OqW39q/Z1BPsuXDOdP6xAp+CnmvvU9m0rupqp5YM1
8d3UNo33MmNHFCiyrRvvoz7bt1l7c1SBJK+Hc7TURaukXVHvFfD9R8C1Xk+g
Sm7I+0WtgKR4W3XqJ0tPWgR+VEAalCdw9iSI+njuUsZsJZovv3Hv4BI0VuX+
nuWhhLxnVgV4BDHmIY7CH5Tg7lzzoM6bIPPq8ZryAiV2lX7n5uZD8KXHQ7fQ
ViWcGya7XPclaGlKkRkSJZZsKEjz9CcYuitvc1+kQlrLk0J5AMG4hQMR+6hQ
UFzisC6IIFFYXWGUpILP0jbzR98TVJy39/u3QoXEF+65GzYR3OIv8H35QAXT
eZzmxmACK5MqI5VOhUbrC0G8zTT/tdtKkY0aaa2RYX+EEsweiPdZGaRG7sSY
LGALQUj5gVWRJ9Sojklg/t5K8N8xrlFTrRrlS7Uiv3CCgd9Gw6c+VSMos6uq
bzvB6i7G4N0kDcSWSVbBEQQd0SEK2XINMnj7Zo7sJOg2vnbRYbsGns/XthyO
JNhoVmvYcVaDV6bCnrHdBGa9Pn6bGjQI97gdI4wi+EK1+L5gUIN20/Vb2GgC
8dsriqwZWmjTzafExhAkWKsPtDtrsUmasnp8L4FTwrLLJdFapPqONSXEEqQv
ejtj9wXaF/d0fr6fvp/Jr4Utt7SolvSXFcYRFMTl1Pq+02LujfK/jOMJXF9H
p7fPY1AnyReUHiSQ18+d6OUyELYaJs5PJIi0Gp7cH8/gdbux7VkBwWcvZluZ
lDBgwu4kmx0iiIf/nsd3GKg4vdN+TCbQFla1ZqsZDPKKPeyOEMSNjkheWOpw
Y2CPpPIonT9/6LSlvw6exXV981II7kLHy0nW4bjU6XrtcQJRPsf24hUdUjSF
0iWpBLPW/bz/jFyH3Dfc5D+FBFWcMA/TCR0uilYMB6QR3DxyY+3jb/VorDmV
1ZZO/3O63vpEqB6x05SD207T+1p328pO62FjkhrTk0FADi94rqvX4zy/ocg3
i+4/a+oa8kwPbrYor/8MwSGl2DNgKovMOP7VsHME3pV7T61xZHEyKcUlgjpk
X6AFQz3iUvgwiro0b2dTw2oWMwyfMAnUR/WTtY5OLNqOHuTlUPPCN8escmGR
YbN8uJkajgtD7d1ZuPMly7/JJpBGu4R87cci0PUrmQN1cH0OM0zNeSQKdaaW
CaaLxP4swl0zhFxqycHsZ3aBLMwmTnZHUI8HF/BtN7Kw9/pwKP9T3pnuE0vC
WGydWmRcQm0+1mf1itrrnFNZOXV9z5zblVtYRN1L6aijHvKfMtN6Gwulq93C
DuqOTkWl5Q4WQUxvfSd1WX7YhpfUx+JyuU+p5cOj78siaF7JRNwg9X3vSy4W
u1gMBTZNGqHmB9cO9FPvkB0TKajH1GMZpZEsxFq3ZTpqb7utyyJ2s+h8w2n5
QB2hUj1azGfxP6SNjGI=
        "]]},
      Annotation[#, "Charting`Private`Tag$798533#1"]& ]}, {}}, {{{}, {}, {}, 
     TagBox[
      {RGBColor[0.8878600487784333, 0.33792799024431336`, 0.2577332520359445],
        AbsoluteThickness[1.6], Opacity[1.], Dashing[{Small, Small}], 
       FaceForm[Opacity[0.3]], LineBox[CompressedData["
1:eJwV0H001XccB/B7ZZcj0YOKq4jq1pGyqCWlt26XyLPcIqSYPK6pbq206EFK
KSMOCbeZzcM8tCkLZdqDOyo3bRy1rGLrXKP7vc/3/iaz7875fM7nvP77vN8O
cR+HJRixWKxAuv/f9hW3/uzmE6QUNHOtxxQwMWuS9FA/3D0z+j61VNRQ/4ha
NutgRdzfCjwZrU9/Sl3s57ukcVyB6yua3g1TJ7NCeHy5Akd9+qy01BEnGtzS
1Ar4j4i8l24jSJ9RtrNrSoHWsqjaLGp5/47apLlKDATwWb4CgkKBcYQblBA5
iLgzvAk0Xr4VnGQlylMLCtqpdd8rfE0LlbDwYovP+BDss3jgmt2phODud2mb
thP0dMWXmsqUsGo7/tTYlyBujudOk/kqTCdJi3upHwQ7Z67bqsJwSNTCc34E
xq6JZikpKrQOz3fz30GgUA6ZcktUKHmrn8nxJ2g2s4t62qXCVUG4133qCedc
o7YxFS5t0s3ODiBYe6jKnbtAjdtZHeWegbQfl8O156AGd1lmNyeIwFEY2ZmY
psYnaxICHlHnv/F0yyhVwyF67+XsYILfOsa6ix6o0XjveEpACEFamL2dk1yN
I80lbJNQAjvZwRzJQg12rS/06KfmrZvX+1KgAefhm76SMIJZ6xPjeYc0cLu1
yiZ0J8GaaxkqUZkGdzyOmHDDab7dTzK2SDTgTtyoH6C+0soet1RqoI9h1VwR
EnSyFhVbcrXg7TnjJ9xFMD30THjJRwvNyReVlrsJyn7IHjVP12Klv0X5M+qW
9ndiswotSmU8tTiCwL764s0PerSorXtvMiKSIFa2MSxFpcXj168bHPbQ/t9f
HGpjr4OH+1GLYeqHXWZqqa8OnPB+SVEUzft88N7tQzr4nRSsjo4m2NBXr7Sq
1GHcNMlrQQzB5TSXpk8lOuTlRLNfUfvVeMtjNTp881hxsHwvwU9tbTU77PS4
1nHOTRhLEGmDrPjtenyZbFy7eB8Bx6fOoD+iR9I8W8kQtWiqTnqtQg9/4xcl
X+wnyJNn7f+6Vw/29e1dKXEEN17KbJU6PZyCXAuWxRNkSr0WblliQLK5cr6c
et2MvglOoAEj6Xb8+g8JDovvawaPGSDOGfgxLoFg268rTAfEBqzmnZp0OkAw
klFkFfzIgF1vcof+orZOcN7wRGsA25xlO0ZdPHr3cq7OgPE/jsVMUMvnBL/i
6w04kXdgREVdnlmae8dAzQmamKYuKBO/KJs0IOSYJ4ubSHBalZmdwGbQ6VO5
Mog6SHr293/MGZyyckoNpRac8F57exaD0/mtjeHUzoNzLnxkwSDsSr9rFLVH
ncT1lSUDl1pLzyTqf1trLv08l4FRVEPoWepfcjZu/syawaIpftF56tzUkkI/
GwYnA54PXqTuNZ6WGXEZzFWbRedTrxKOFx+1ZVAVKzpQTu2Q7q7YY8dgKnV2
nZg6f3LUx8qegXh543gVNX/z9YrH1F03Zel11M+Hl/h7OTDYGnehpYFasUX9
OUM9s5+na6ZuEkoN3zoyWPy2272Feo3jneC0pfSf1kQ6BOerq79avozBf756
bLg=
        "]]},
      Annotation[#, "Charting`Private`Tag$798560#2"]& ]}, {}}, {{{}, {}, 
     TagBox[
      {RGBColor[0.35558897405758294`, 0.5505288207539337, 0.8417067688690995],
        AbsoluteThickness[1.6], Opacity[1.], FaceForm[Opacity[0.3]], 
       LineBox[CompressedData["
1:eJwV0QtUzFkcB/CRZTQaszvUVraolBQ9RlGor2XEHEnNKnViYqpBm1Qeo6RN
SCWPRGpri5A82sRWayM53ta2m92wRhwxitruvGf+Re11zv2dez7nnvO793e/
DtJN4ngzFou1jNbnveJF14MZ9gQHd7B9Ui6rwEmUZs+kzkizWmh7RYV+y7dz
/KnvxASKb1FPvvrfBSE1t/tZsmWDCqEBtgejqe36/OquNqnwPuCZOI961Ywz
XmbXVbB27el8S63d6h1UdE+F9a9XDpRNImjb7HWt4YUKOWb29tMcCIp3lwvy
OWpcaxdNKHck+KnY2BHhqwb7C0clewpBc2qXXUiMGoMbjtYfcab+ZbC5o0CN
qfkZS0ZOJXhlvDE9vEmNvqS210dcCTYmzRXFK9XY1yiPnOhGz7u9vU/wNfhx
fGphnjvBdAe7g4/naZAkCO+wmkHA4W0aWZygAVcR+zTPg+DaS3FL6DENtnRm
/qz3JHDfoFL63tBAI/izJMubIEsRXHixT4OCCyv91QICpxEcZ9uvtYjSdmuz
fAg2f9t11GaRFi1nvXLMZxHcd7xUujBVi2SPvLvy2QTW2bYuceVanBIkThvl
T8CO7B2yeqhFc/XsWdvnEDzmfu/RqtPi5piNiZx5BIEWTqM+Oupg2RMkPxZA
UHCu7DtpqA5bH7U7jQb9T8vtx1rSdVDFR5kVz6f5mA+ra2t0ECqlmWMXEEzo
buQV/a3DUP3lu2kLCfzi2uZXfdKB4xsjYi8iSIisGBK661F0e9/a9CAClucT
285wPWRy8pvFEgKr5hoH8z16FHYtf3NcRBC957ospl4Pbw91yZilBGGFJ0+d
V+jh4b6+pCSY4LIiY0G+uQEf2WTyuBCC17dFZyQ+BsSet0jOWE4gqKx6uUpi
gDQ39itOGEHnX68I2W/A4t7WmTvFBLuGGYm80YCU/nl1vBU0jwwL9tG3Blxp
yDm7L5zOG3n36WmeEV9KQmJNEQSlCcGSV/5GxPnWZOVG0nnujTtet86I+A1N
/KEogrlZ9Yc2HzFizYKl3KJoAhe5tOKPViMKH1i2TV5N8Ca34nBYvxHL8xcP
FklofkNdHfetTRibUVPqsoZgR5n7pSdBJvgN+J6oWEvAX5ZW/TTFBL5iTxwv
lt7/byjfrNwExia9qjKOvtfvzOFbD0wo6/5hvqWM4JNXdYtcZ8IHodWdidQN
Vdkps/QmDETUiRypTzbvnaKnXlP6XuxJ7fpuOD/VaMLW45nxIurtM29HbRww
ISjdbf9O6sToA0NSFoOId3nPlNTjhVPjQywY9L7ctrqPWmPz/Bsul0FagaxL
Q3227so/v3/26JC+YepaO4VQxGMQui2AZbuO4LrNoIuQz6AlqMI1hPpRYJbG
35pB5qHG2hXU9UmVF03U4gPtgmjq+wlKWZMNA88aXsB66vKHSoXPRAZm0RfD
sqlzAn+952nPYEfw8ye51IeV3N391HwtZ9Uh6gFJfmDtJAZVMVtk5dQjHhkb
3BwYVDrX9lZRu93sSXlP3XqiJ/kc9cP9LI8aRwZj210MddTV0/FB5kT7N66j
i2Dv6dPVzlMY/A+Qdm4D
        "]]},
      Annotation[#, "Charting`Private`Tag$798587#1"]& ]}, {}}, {{{}, {}, {}, 
     TagBox[
      {RGBColor[0.9637822400302223, 0.5764112001511111, 0.0977879519184], 
       AbsoluteThickness[1.6], Opacity[1.], Dashing[{Small, Small}], FaceForm[
       Opacity[0.3]], LineBox[CompressedData["
1:eJwV0X1QDHgYB/CVyCo1rSxC1yotbTl603bypfN6ki5vGadtS8edIo0O17nD
RBuJJm3F6EjXONVU26F2N9duLMcYp7fTaSuKYtRv3/fnde53fzzzzOef7zPP
fAVJe+NSHDgczjo2/++ynud/BXoR5Gc5hexTGDBeOrtyAbN+TJWA32DAxNSk
Y8HMIdqNbirm0SmDEWLmUKPyteN1A7ybRqqWM49w2y6X3DQgNtIzfxtzz0KR
e4vagFeRT+Jymbsbcy2udw2YNndYP8g8mvfuYfVTA3r9GqVVn7E84qhMnGDE
veJG3Q5vAteS6nqvICNOwrPAU0CwSBWz13mbEWcKNz/sY1ZkBZSk5xgxbujO
cPFsgpqavOt9dUbk9GsOSHyYj3fG3dUbYTbrUn18CbYoWm/puSaoOixL/mVe
LZY6fQoy4a39wYlLcwjup718JZeY0PVMc22rH8G242MuinNNMHRXB7kJCcLK
zox3VpgwpTk2qIO5dJ3MZ1OvCSmRfJe8uQSyNxVvrzqZIdixUrJhHoEhXFiS
GWJGmnTy1Kn+BI/HDlvTE81Y7EIrHzIbY361ZOaaoa5NVhSKCGJUs7rM183g
eenPRQcQfEhYG53VZ4a8q8DiEUjQrjmrzHKxoOfRjMZu5hiRou9auAWC4srY
gvkEz6bbjwxILZgxP29X/OcEIj9BaFG+Bb1eOzfyFhAUn7fHxzZa0PEdp/we
842f1J4Rzyw4PtFpX/5CgrYLf3AvTrKCP3Msb1UQ6/vcgljuIiuSi73D3IIJ
lgwc7R5NtoLn/Zu6nTn9RCd37FkrJibwJp8KIXg9pfWgd5MVMVEto1+HEjjP
VK64+cIK31NrS53DCA4KK5ZvcbNBvUxYoWGO3/7l4znhNmjbN4XlLCJwvFLW
lbbDhjmipCKEE/SP7rTeOm2Db3DmYScxAW/N8/JcpQ1rvLYu1DJn9Jm+2T5o
Q/903fJDEQQ/1g9dkEyy45b/+gF8QbCysSb7qdiO1ZmVa98yy/S+0sRkO+qi
/l6qXUwQOKL6mHDWDoc/A+Q5kaxvN/ncPLUdkjerGrCE4Hbz/kDtCzuqbm+R
OIHg54ijrhk8ivr86W0a5vZLMrX/YgrdSUv5waUEnF9aet1TKGpXdjtiGUEc
amlGAcXuwjQRZS7fukHXo6SYUBz57XvmOxcKFUUqiiMrXC9/Yt4k6ymLUVNw
r9Tzx0URuEtlB1qaKQ4nchx4zNGTV8+raKEQvmh+ImLOPr0zf7eO4jW/6YSE
uXSPUPLuMYXshzJNErNSeDi6oY1i0tHsDynMltNPxantFM3yuIxU5glJCo/e
DorO27bth5jHie7d1/xD8UkkCS1k9thwLjxXT2EUr0+XM98f2u8X1Utx14Sq
Umbin+DxnjkwxUdwiblH/ZUhtZ+iPdrkUsN83j3vauwAhYNiaFUds2CmQs4d
pOBr9ccamFs7+7O1zB+fP6BNzNWb46UhLykemVuDm5lneV1eP8Isq1XvaWHm
FJkiK4fYPf6N31uZd6miAyTDlP1ZN6hj/r6g1nPaK4r/AIhGc04=
        "]]},
      Annotation[#, "Charting`Private`Tag$798614#2"]& ]}, {}}, {{{}, {}, 
     TagBox[
      {RGBColor[0.7132613816472081, 0.358, 0.5392132590042952], 
       AbsoluteThickness[1.6], Opacity[1.], FaceForm[Opacity[0.3]], 
       LineBox[CompressedData["
1:eJwV0XtUzGkYB/BpqImSigZtWzqlqzRYCenLboQubLU0bW1lKUnRHLfSoKJc
tlWRtJtcxjmRpVyiUckOklZ7ZrSby2aEkVrbvHOfH6ba1x/Pec7nPOd8z3Oe
x3Xt5qj1bBaLFUHrc3/sfNY08EEJz71Xy1v2qFBh6qoh1NvVs2xS9qqwb5AT
rae+LntYaJOngsxy+wXWRyUEvfN3JuarkDgtffUkapfFPvFm+1UINTbWh1CX
JAV7LTmkQojFm5RT1IazwbJHx1TosM16FvNJiZzyayk9F1TgydOS5SYlEvQ9
j4qeqCDpK2AihpWITnJR+rHVGDhzN+fGiBJ3fVdEjPiqcWwdv36hGcGS3y1O
JfDVULGCBmvZBK8ys+JuFKih3TxdETCa4HTxyu+qrqgh91O0N5kTtG96V39J
rsbazN7fPDgEqoN1rmJLDbylYdH1lgQ+msOzowI02Fqq0LmMJTjj2uP/NkmD
4jRu7gErgn7rrLmiQxqo1X2d48cRmNjCReSmBlyncROENgR+u0b3fvVag/OV
P3mPsaX5v8ZKLW218O0O9frZjiAx4S3hLNRC0R5u/8GeIJzXFslK1aLeML47
fyLBlJ45PxYd06Lzv1F5GgeCokHFIU6rFuH5Quu8SQR1f1aLuYNaVOz3FlpO
IXBYOGpolaMO3YXvH21zJLjaGfqxIESHsP4ac7YTQSPHMWWpQIeYJv6UrV8S
rLb85QezkzpUqE1jXjoTjLddZ/euTYdO3ov3G6YSsAW6E/E6HQrYD08/dSVY
s3RNTIezHgKf5ohUN4LdElFge7geuZXLnyvdCXYM7xxSZetR6nlvZrwHgdbs
daXdOT2Gcm4f7PckmNbl2CGR6fHgcMH5OG8Cj7uLRekmPU7OqK6+70Nwe0/t
SLCHAeZXdp9cOZ2gr3crXxRtgFdN0PetfgQazjbWiNCAsMvFXpH+BDFo+fT+
ogEN08rqJTyCsi82TJR2G7CFI7fmzaJ5eZfK5Cwjcp/Z5zXPJohd1SDbPcOI
RtZIzYw5dF8PK6kD34gQz8uDrQEEyXYZ/cFFRhS+ih67IpDet8nlSNl1IzY9
3yMTzyP4duWWoz1yI2r6PrYuW0CwL3S5m9iawfRIaUxLEAEzP/7l4bkMPEtD
Gn2CCdwlprYDyQxcI5LDboL+v2tR7eQjDHZ1PM31XkxQwi+LrRYz2GjnrvGn
zpKuWRB/i0HFKEFqALVFD5wdmxiIBxyivqHWXtuhKG9mENQi9EygFmYXCopb
GbTldz4uoc5XTS3Pvc8g/WiGL0NdFRipi5Mx2LvE5swwdWxJ6j+THzMYI7rC
Nf+awKlMJOmmFiax2PbUaccLSqP+ovu/bXnqS33n+hveiicM/uWKCxOpuXL3
7fNeMLDK22daT53tkZZopG45HiXYRF3uJl3WIGfw9z1DQja1KNjCaWYvg2Hf
xDlHqbvGTrjn9YbBAw0uVlI3WGVc7qP2W+/mepq6tm3gxDkFg65wjfUl6pyM
sMypfQy4khf51z7P43h8OfXQ6z8YMXXV6MCQqncMDtQ1Z96hZtLX+sf1M7jl
Wa9oo95YWuc4eYDB/3sEfzY=
        "]]},
      Annotation[#, "Charting`Private`Tag$798641#1"]& ]}, {}}, {{{}, {}, {}, 
     TagBox[
      {RGBColor[0.37977756485605163`, 0.715, 0.3025558265468435], 
       AbsoluteThickness[1.6], Opacity[1.], Dashing[{Small, Small}], FaceForm[
       Opacity[0.3]], LineBox[CompressedData["
1:eJwV0H1QzHkcB/DV0+5F7RFbeiIWXVIeOpWnN26VO3Xr6hZFCduFZegiEaK2
bYiEkoezcpoeVw8aWeqKkztRJ0WXmBg6D1v2u8/7K6X7+uMz73nNfOYz7/l4
bNwRFmvBYrFC6XzJNvffBz/0qzHt0LXcP1I0WPlwXlsfdRiXG7DxkAZ5g+1F
hNpnXnyXzWENpB/Z4UZq/qagCStTNXjMSSxhDdB9S7+S11IN1k+RrHKk7pa5
1rOPahBsVlYKqO36JvX9lKOBwObNL5eodTfZEW+LNaiMGHIVf1LDYk1eS/pT
DYab7rS5DKoRlCCRzxzWYGkrTI+oeVf2Ztp6arFyZH7c6SE18lZtWLz2Zy16
n1d3fP9ZDfGRWwtuHNAiQyfK5Q6rsflChsPRUi1Ozl3952Pqtlci+2MdWghN
nF4ZiyBF6Tb/3LAW0fOjY1eMIKgW1ka4eeuQeiqqy8KCoGl46yWFSIf8ZRW1
NdTfJYXqtx7UYYFJodlrSSBqMQnzS3XwSo52n2lFMOvk6fpX7Tp4tMZdNlL/
N/vp8rMsPe4ObT55w5ogSeX94aC3Hjc8XZK22RBkKarSd4r0kDnNq5nJJsiJ
PyV6dlgP4W1L1TvqpE/ZvNAyPToz3yeWcwji6se6B3Tq8SaUtTP+KwKev7Nf
mJUB35K6ddNsCY4MT56yZ4YBi1sVBX3U2Z/v73KINOBUQ+DLgpEEjd0BObfS
DPCzVqVFjCII5yvLshUGGNo7093sCCJ5uwO7Ow1IaJAkPfli2aLDcy2MmCPq
bTpvT8DedD3MxteI7gI/WRSXgKOO4luvNUK4z3WWw9cEuFN0zl5qhLyZs7CT
ultlV3Wi0gixOXNu9mj6nz3XYly6jAhOazorGEMQk3i3/6mFCUukvGiOA8Hy
6aoQjq8J/jUjuA3UWTcXT1q2xoRwlPLTx9J7v4rv9UtNSL39jr9oHMGHMV4v
leUm2A04H9dTy8vjugr/NSGtcPw6JY+gg9VcO8rKDEVBlcNOR4JMxx1D+2eY
sUV2b46/E8FSZwTGRpqRIEmsG6C+m6yK3i8zw/MH5fSq8QQLtzS0XKwwY1R9
tvUeZ4KM9x+F/i/MeDBO2+jrQvBjyzHuc2sGVsEvVD3UzWtyL1/1YTDxmeRA
iStBUGnZeiaSQbk2Qx/jRqCrSRaEShlMzW+eKqb2KBa0W6cz4JtHR8ZR98SM
21hPfUsuv72dets3/6T4ZjAIedJwfB/1GaeLtaOPMvB+5uGZQ52RUunXcYKB
aIU46m9qe91V7/UXGEweWZ/9gLqof0ed428MUhOcGluo+Q8DQ1qpexc+8npC
7d7cI1kiZyC5KWBeUdsuP1s2+TID8Qrh6QHqiQG7vd8XMvDNqf5riLr9bXVd
fhGDzHSnAZY77RMzEBJRzMC8oSeGTZ13Xb79QQmDohFSn7HUx94JKhQKBpYn
Pm5wpL6vuYPYqwy0jatznalL7wW1upUzkHn5DE6kLmyL02ZVMPCJPO/Lp35r
a5UaXMlgy2z2pmnUPG7xGFYVg/nVu854UQe/DL+ipJa/eN00gzorme0Xf43B
/2o+bns=
        "]]},
      Annotation[#, "Charting`Private`Tag$798668#2"]& ]}, {}}, {{{}, {}, 
     TagBox[
      {RGBColor[
       0.8564488486273256, 0.42032672705901153`, 0.06612212156831418], 
       AbsoluteThickness[1.6], Opacity[1.], FaceForm[Opacity[0.3]], 
       LineBox[CompressedData["
1:eJwVzXs0lAkYBnCJlUSybrmUMl8l2kpTtGxv1mpKM8llaaN2zMlWWzFIwq7s
kSxpwjarMZOimy66kMsq5hXZdBlq00SMa5lvrgwxlbTTc85znvP761nAigmK
0tfT02Po+mWLuvpbls1TAyfFiBpbrgVk7Uq74KiGuPrHQwUlWkimFnvZ6xwU
l/5ffb4WAnEzznBQQ+q9+CDTeC1sKN6hPzhXDRsZUvn1VVq4/uK7vXwrNfD+
fJQ0fmcCCjZ4oampGlJuz9pbXj0OSSfyM/QmVUA2eYw/rBsDg/vhd2liFRyI
rpybmTgMRoOmLvRKFXwUSMyuvJeCYtGuEt9TKsj2+ctk38o+KFyR81M9WwUX
Phke8Tz+DKoKKoz7A1SQln8ntar5DNip97hy3VSwtd2TMeIuEjJ5Ofe8Z6pg
hvXOiqfVPcJwpnRfkkwJ7BC65NrpISFjrV5t8EMlhBbzuTbv1cLe71dpakqV
sOU6d8RgcFT4Y/+aZVNZSrCwki3PqpoQdjYF/6Lao4TDJLl5oPOjkDVsfjDM
Xwki7I5wrP4sNGBEHj/kooRn+6sHcjXTcInRmHGisRL4yncDXp+nY2TAzzyJ
XAHYHMaxlBpi6dU/zI2fKKC60Yfe9t4It0bxE/NuKGBqR6/m5ZAxRgy3rh7i
KKCWtpRyd8oEqfRQmiVbASwnliTFxAwLCuM5nGAFbPzQHHd7bDZambSF9VMV
cGi3/TXm9Dm4fEpUl2yrgJfinfPLPsxByf0Gn45JOZzNHnGZVFhgCNPmX4ce
OXS4+eZWjX6NpiOxRdxGOXStaHnVKLXEN915Y5MX5VD8OuubbzVWKP5NWuea
JQfkurNrxq1x4bqMx2nRcqg33sLnkjbYkDsa0xooh6uNgtmdw7ZoGO0v8PaQ
Q8zRmID0t3ORd8kJIx3lIAsoDFwvtsM8eqw2e5ocbix7IGV12WNqwxJV05AM
bDX7RzWtDuizze2cyRMZrMlMaH4rdkRR6Zu68HIZlI8tPkwXzcO2sr1RETwZ
vAxxOPdEOB+/snLH+FQZXN62+JiY5YSiW2mJmVEyMKdZaw26nbCAX2FX6y8D
VffNFlbkAhR+sMwuWiGD9tVLX20ZWIC08oyDcbYy8Jf8rpccsRCZ9+tV0VMk
PFX2dr7oWYh5J5P9Qt6S8GBWgjd7uzPOjh1cIhGRMLNouEbw3Bk/zdCv41WS
IOkvo2lDKHjSjx/mXkTC0Y2c43+LKLi0iePx6AwJzLPpOZVtFGRfarNj6Zz4
zPzEi+cUbB9bJ88TkDBhMZpjIaagZGtDxUghCWz7jkxODwXNRWsHbheQEFnp
9euxYQoyz/fWUvNIIIXdfQkWBD68GWTwNJeEVS2a9lOWBErtzAKjdKbol7RU
WBMYcYA5xj1JQji99eaIHYHvzkezJk6Q4Oy7O/GAM4Guu826arNJ6K0QjO6i
Elh2cfr2YJ0tN+3oS19D4LomeC3PIuHKyn9EJZ4EuunnDDnozPDzLe31JrBw
EXvxkUwSTNgloRF+BFbOPC200ZnkgU8KjcCkXMPwW8dIiL182LVwk+6/7xa/
L4MEemX9lJhBIHWnan2yzkc6Hg+NBxBI6WaTFjrbuSS0WQUROMfDk3vtKAn6
VbU11BACf/gSnW3zBeeCQwn8HyfwjEA=
        "]]},
      Annotation[#, "Charting`Private`Tag$798695#1"]& ]}, {}}},
  AspectRatio->NCache[
    Rational[2, 3], 0.6666666666666666],
  Axes->{True, True},
  AxesLabel->{
    FormBox[
    "\"\\!\\(\\*StyleBox[\\\"\[Rho]\\\",FontFamily->\\\"Times New \
Roman\\\",FontWeight->\\\"Bold\\\"]\\)\"", TraditionalForm], 
    FormBox[
    "\"\\!\\(\\*StyleBox[\\\"p\\\",FontFamily->\\\"Times New \
Roman\\\",FontWeight->\\\"Bold\\\",FontSlant->\\\"Italic\\\"]\\)\\!\\(\\*\
StyleBox[\\\"(\\\",FontFamily->\\\"Times New Roman\\\",FontWeight->\\\"Bold\\\
\",FontSlant->\\\"Italic\\\"]\\)\\!\\(\\*StyleBox[\\\"\[Rho]\\\",FontFamily->\
\\\"Times New Roman\\\",FontWeight->\\\"Bold\\\"]\\)\\!\\(\\*StyleBox[\\\")\\\
\",FontFamily->\\\"Times New Roman\\\",FontWeight->\\\"Bold\\\"]\\)\"", 
     TraditionalForm]},
  AxesOrigin->{0.95, 0},
  DisplayFunction->Identity,
  FrameLabel->{{None, None}, {None, None}},
  FrameTicks->{{Automatic, Automatic}, {Automatic, Automatic}},
  GridLinesStyle->Directive[
    GrayLevel[0.5, 0.4]],
  ImagePadding->All,
  Method->{
   "DefaultGraphicsInteraction" -> {
     "Version" -> 1.2, "TrackMousePosition" -> {True, False}, 
      "Effects" -> {
       "Highlight" -> {"ratio" -> 2}, "HighlightPoint" -> {"ratio" -> 2}, 
        "Droplines" -> {
         "freeformCursorMode" -> True, 
          "placement" -> {"x" -> "All", "y" -> "None"}}}}, "ScalingFunctions" -> 
    None},
  PlotRange->{{0.95, 1.1}, {0, 3}},
  PlotRangeClipping->True,
  PlotRangePadding->{{0, 0}, {0, 0}},
  Ticks->{Automatic, Automatic}]], "Output",
 CellChangeTimes->{{3.8216921104245687`*^9, 3.821692216970947*^9}, 
   3.8217868532332597`*^9, 3.8353434080920897`*^9},
 CellLabel->
  "Out[774]=",ExpressionUUID->"7340a90b-81f1-40fe-81dd-27d99a3f3347"]
}, Open  ]]
}, Open  ]],

Cell[CellGroupData[{

Cell["Internal energy (U) Vs External pressure (p)", "Subsection",
 CellChangeTimes->{{3.72492153476729*^9, 3.7249215413389587`*^9}, {
   3.7249219745521393`*^9, 3.7249219802061567`*^9}, {3.787409880828477*^9, 
   3.787409882417228*^9}, {3.7874117097680473`*^9, 3.7874117346037493`*^9}, 
   3.7874120423851194`*^9, {3.787412954921962*^9, 3.787412963685931*^9}, {
   3.821686885898912*^9, 
   3.821686947750636*^9}},ExpressionUUID->"9a72d55a-61d0-44a7-a640-\
dbbf6c6327f0"],

Cell[CellGroupData[{

Cell[BoxData[{
 RowBox[{
  RowBox[{"plotrangeUvsP", "=", 
   RowBox[{"{", 
    RowBox[{
     RowBox[{"{", 
      RowBox[{"0.1", ",", "0.9"}], "}"}], ",", 
     RowBox[{"{", 
      RowBox[{"2.5", ",", "4.5"}], "}"}]}], "}"}]}], ";"}], "\n", 
 RowBox[{"plotUvsF", "=", 
  RowBox[{"Show", "[", "\[IndentingNewLine]", 
   RowBox[{
    RowBox[{"Show", "[", 
     RowBox[{"Table", "[", 
      RowBox[{
       RowBox[{"ParametricPlot", "[", 
        RowBox[{
         RowBox[{"{", 
          RowBox[{"p", ",", 
           RowBox[{"Utot", "[", 
            RowBox[{"i", ",", "p", ",", "v0"}], "]"}]}], "}"}], ",", 
         RowBox[{"{", 
          RowBox[{"p", ",", 
           RowBox[{"Ufrange", "\[LeftDoubleBracket]", 
            RowBox[{"i", ",", "1"}], "\[RightDoubleBracket]"}], ",", 
           RowBox[{"Ufrange", "\[LeftDoubleBracket]", 
            RowBox[{"i", ",", "2"}], "\[RightDoubleBracket]"}]}], "}"}], ",", 
         RowBox[{"PlotRange", "\[Rule]", "plotrangeUvsP"}], ",", 
         RowBox[{"PlotStyle", "\[Rule]", 
          RowBox[{"ColorData", "[", 
           RowBox[{"97", ",", "2"}], "]"}]}], ",", 
         RowBox[{"AxesLabel", "\[Rule]", 
          RowBox[{"{", 
           RowBox[{
           "\"\<\!\(\*SubscriptBox[\(P\), \(ex\)]\)\>\"", ",", 
            "\"\<\!\(\*SubscriptBox[\(U\), \(tot\)]\)\>\""}], "}"}]}]}], 
        "]"}], ",", 
       RowBox[{"{", 
        RowBox[{"i", ",", "perStableIndex"}], "}"}]}], "]"}], "]"}], ",", 
    "\[IndentingNewLine]", 
    RowBox[{"Show", "[", 
     RowBox[{"Table", "[", 
      RowBox[{
       RowBox[{"ParametricPlot", "[", 
        RowBox[{
         RowBox[{"{", 
          RowBox[{"p", ",", 
           RowBox[{"Utot", "[", 
            RowBox[{"i", ",", "p", ",", "v0"}], "]"}]}], "}"}], ",", 
         RowBox[{"{", 
          RowBox[{"p", ",", 
           RowBox[{"Ufrange", "\[LeftDoubleBracket]", 
            RowBox[{"i", ",", "1"}], "\[RightDoubleBracket]"}], ",", 
           RowBox[{"Ufrange", "\[LeftDoubleBracket]", 
            RowBox[{"i", ",", "2"}], "\[RightDoubleBracket]"}]}], "}"}], ",", 
         RowBox[{"PlotRange", "\[Rule]", "plotrangeUvsP"}], ",", 
         RowBox[{"PlotStyle", "\[Rule]", 
          RowBox[{"{", 
           RowBox[{
            RowBox[{"ColorData", "[", 
             RowBox[{"97", ",", "3"}], "]"}], ",", "Thin"}], "}"}]}]}], "]"}],
        ",", 
       RowBox[{"{", 
        RowBox[{"i", ",", "perUNStableIndex"}], "}"}]}], "]"}], "]"}], ",", 
    RowBox[{"AspectRatio", "\[Rule]", 
     RowBox[{"2", "/", "3"}]}]}], "]"}]}]}], "Code",
 CellChangeTimes->{{3.715694352505727*^9, 3.715694366492527*^9}, {
   3.7156944711405125`*^9, 3.7156945115298223`*^9}, {3.7160994301852746`*^9, 
   3.716099432673417*^9}, {3.7249163553795886`*^9, 3.724916370607737*^9}, {
   3.724920337499405*^9, 3.7249203469931574`*^9}, {3.724921094025179*^9, 
   3.724921214785038*^9}, {3.724921249787006*^9, 3.7249213065443535`*^9}, {
   3.724921467471446*^9, 3.724921492532302*^9}, {3.724921552556933*^9, 
   3.724921552579949*^9}, {3.72492163635104*^9, 3.7249216480984783`*^9}, {
   3.7249219833353825`*^9, 3.7249219873892865`*^9}, {3.724922723041236*^9, 
   3.724922723043237*^9}, 3.7443480923563933`*^9, 3.7443489065366335`*^9, 
   3.74434899950084*^9, {3.7874086257470384`*^9, 3.7874086430545893`*^9}, 
   3.7874098110233727`*^9, {3.7874098687434225`*^9, 3.7874098715651145`*^9}, {
   3.787409931886433*^9, 3.787409933405337*^9}, {3.787410104743365*^9, 
   3.78741014140473*^9}, {3.7874107987232275`*^9, 3.7874108227500305`*^9}, {
   3.7874108742760544`*^9, 3.7874108919066753`*^9}, {3.7874114616144915`*^9, 
   3.7874114625327215`*^9}, {3.787411512418343*^9, 3.7874115181730895`*^9}, {
   3.787411619118656*^9, 3.787411628601695*^9}, {3.7874119113114433`*^9, 
   3.7874119278700347`*^9}, {3.7874133202310467`*^9, 3.787413362094046*^9}, {
   3.787413448447019*^9, 3.787413451761946*^9}, {3.7874134840630493`*^9, 
   3.78741350116438*^9}, {3.7874135562642484`*^9, 3.7874137594150457`*^9}, 
   3.7874137952368603`*^9, {3.787413826817975*^9, 3.787413838021649*^9}, {
   3.8216868255927057`*^9, 3.8216868468025494`*^9}, {3.8216869513206644`*^9, 
   3.821686952218771*^9}, {3.82178696153205*^9, 3.8217869744869833`*^9}},
 CellLabel->
  "In[775]:=",ExpressionUUID->"67d1205d-0cad-4e85-b782-6ed4515c708b"],

Cell[BoxData[
 GraphicsBox[{{{{{}, {}, 
      TagBox[
       {RGBColor[0.880722, 0.611041, 0.142051], AbsoluteThickness[1.6], 
        Opacity[1.], FaceForm[Opacity[0.3]], LineBox[CompressedData["
1:eJwdjAk01HkAx4cZ/iNC44wXxrh3DP4zXYt+3+i0s85sW9EhCinbplZFqcc6
Ika7SDoW6Risel5IyNGmw260Kk82RG45cl9r9/ve933f533f+3B9gt39ZBkM
xreL/W9tB5+ZRz9vJQdyqjLECRSs20/YV7xqJfr/tNi9lFAwecNzm3jTSugn
rrPiFAqc8vDQgx9bSZuhcpPbdQq9CTZPN8+2ktPH0tkB9yikW172ZQvaSLal
ZGVdI4XJIP/rsZI24v171LEgfTYK++Q14r9vJ9eMFNqYD9ioOZiTr8juILJ1
Du7Vikvg3T6sOJreScI1RkXnvRUR2fzKeNS4i8jWm9R3lyjBwYMzeLihm9zt
fxcztkkZsc8WTrr69JIhiVi67oUKDpa7FOap9RP20j8LEitV8dpGKOWVDRBL
+8goVtYy1GZV+ck4fSZlAdfPFYVzYOG0s4sfNkTC402dO4+poXD9nTmljcNE
3b+Nre6jjqjJ9T9OKYyQGWb8LbGHBjIHFddlfRghXuNsp/h9mmB2SPsYt0ZJ
3P02OtVPCwXa4UO6Z7+QxJjJ1X3R2shWSvNw9BgjqXt+c9yRtxzvF2LS9JaP
kyOz7FqfP3Swl5aKij6Pk/PhZ4xXLOjC3DfrPrN4gjyq9fZ0tlgB+8aX0Usl
k4RfqhngckIPaXIo5R2YIoFPDWpYNfpYszL21QB/mswX95epnDMAL5tpf5w1
Q0QtM6aGNlx4cLZdKKibIWwrUf77d1w8J4OrJ5NnyQ7Ht2peEYaIzy2xnfOf
I7uddmkdXsvDJe1d3AfW8+QBX8pd1cNDZ7Xlbr7CAqnXqrJnSo1wRuA0ld+y
QHI+b2uLDDKGQKxXOuLGQMytTLtGngmqDaxvBpUxcGCXWWrmgAmmv/AjHnNl
cP/Qe0lNrikabzvH6UTKIHr10ZKcQDN4zrLxelAGUa4248G25gh1yf/k5y6L
geAjGeUMC8Chf832clnkXGIZf9NkAalII8yQx8S9+GndgZtfoUR+/+BoFBO2
SXFHK3/g43DoViWjYSb2ZXQMmbtYorpHR1fgyULQx9HEfgMBKqYjG1MqWVDd
rOUTJ2+F3X1qFXJ8ORxaGFth22uFG80Jl50T5bB8fa+V015rxBy6oT8+LYcQ
E9bS6EZrcGaupvy0Rx4isW9nj6MNSOBju4VKeUQ8c42cKrAB5+Tpi518Cg35
g1dWmdGIjubW30yioBPrucw5jYa/TMva/ckUPMesdmxIp+F0Oi3T4BcKc3ne
BV9n0FAOVgm5kkqhinkn3vQGjZTv5jQl1yh83FgyK3ObRo5xk1dYLoWu7qTi
kiIaNdVJ3e61i1ycmyB6u/jbi91Un1PY2qJbym+iEVNEPax7QaEi6+KEUTMN
sfTMhS1/UfASHL+q8YHG6+Qgwbo3FFx6GFcnPtFo37clxLyDAkulx798fNHf
zGz51EnB8lRAVNHkot+zYmN2F4W4mScFBdM0Areu0tLvo5DnqyDKmqcxbG30
UH2EQn9jSH+MvBANdz8YNoxSKBpPOnueLUSh0ZULiWMUtp86zg1bIkSoNsd7
yRQF9t8JkmBlIXYm1z15Ok3h14pHewJUhbBTihVEzVLoW3PXbj9HCL2fN6Q6
zFPY9MLDzFtdCMb/YWOZbJHhdk0h/gWrtR5v
         "]]},
       Annotation[#, "Charting`Private`Tag$798773#1"]& ]}, {}}, {{{}, {}, 
      TagBox[
       {RGBColor[0.880722, 0.611041, 0.142051], AbsoluteThickness[1.6], 
        Opacity[1.], FaceForm[Opacity[0.3]], LineBox[CompressedData["
1:eJwV0Hk41AkcBvBRY4xxzfFLraOdUCkUW5HC91ujxxWRcqWmrBxdiq6N1joS
UZNsRDl32U22dsvss9E2M6StnkHY1dptnGPGMMb81E7bQWv/eJ/3+fzx/vMu
iUnavn8ehUIJnMv/zU3r1nMpkEHUSEvYJhENs0K35X4ukEFdVjLHXUxDxUqp
afEVGRhHfxhxltCwoa/N8v01Gbi+LRdzW2m43u3+urZaGfzQwknQ+42GwdOV
iZEiGfimViU97qBhRsLhroxpGbhf/YfP76fh8A56dXdEP0zf5TVLZ2iYsja+
tt51AB66kSoKzwD3fJZZpJw3CDzHiQxNtgG6sUruH0sYhGBG6YNnjw3wdAqy
S3oH4dH0uogyMzoSs7k3YzyH4EaflW3vDjouMo5LedowBOtDpgSbq+n4fG+e
jb3FMGzgKnh3J+kolwUwnb4ahl5ziypwNUR+f41zu2YY3uzf+tw3xxBdDUoF
nLARYDHDv/DpNsSWk3/0hDSPQHR+K/2tNQOFiXX+DivkcMNobGXSMQZSz5lT
bgnkcG+5xEEgZmCTreVY26wc7pf5pt1ZaIRLDeOEfx4chUptZX3xESNUmwdL
CrtGgT9qNfCX2Agtvu/4OAoKENqvqU+wNMZv9qnTBusU4DIiWuZ4zBi/rqhw
PGmuhOKmQzuPdxqju02JZH62Er4cqHq3z8kEN3Ssuuo2rgQ51dfUPccEa2ai
rtMix0Aa7+MjU5pg3M5lg6niMai1+3WE522KA6/cGKqlKhjaWt6vV2WKogX9
cWSRCq6UhNB6qGb4nm87r+qdCix7Kz2sY82wwmmmU5U4DmURF7mNUjPUbbLO
cngxDoyFzd9GWTCx/suXxzmeExDgY5ydHMDENi/n0uJbE7DvFFcbmsHEjctt
P4jYavh9Qq/YvZGJcWHR3kOn1GDlb7vxtoKJb+krReWjavDfEnvUdDELlSPF
pylbJ+FObdAn27az0GPztdjZpkngHKBiST4LJ5+sF9TYaODjVZfpBgkLQ4s/
rfTK1QBjiXZq0xsWcpVlQyd0GggpbJr56MJGv73CmNDdU6DYnWaXkMjGvuhY
c6l0Cta2/jxB1LHR9HlD+GJrLeg8qof9htnYr3+qdUWwFmzOSt5TLTkYczb/
SeZ5LYTrCeOXRXKQyJtSr2rWwsu7vnnNRRzk/qKb/2JSC2KFA6WxnYOD9r6N
UjsSHHKKgtaYENjhpMpaEEGC+qeZrvl+BGr+fpb5bs7/ttjaMv0JNL3QkDEQ
ScJRwaJ0qwACAxVJ6Td3kfDk3uHwdYEESit0Zzz5JMSXSvLiQwh8akZN3h9H
wsHgidftkQQ+IhfvFR4n4bG+jbzmAIHySgq/7AQJrtc7Lv14kEBq0PDu9JMk
ON7z9n54iEBefe0uv9Nz+9aCzr4jBLbEOIbLUkno7jofz0ohUNTjHqSfRUIP
Xb88M5XA/gzLwPE5v17h+vpyGoGzq2cCOrNJYDivCqs8S6BXgdivNIeEbF7y
hgfpBD7w9tnidIEE4tWWbF0WgS+n7b3Z+SRwvrvpon+OwA9VDN6bOWu13SpO
DoEbZ9pRcpGE6ooTZ1xyCYy6dQfqLpFQe1uzHfMIPBNZ6JUvmPuvwdF12wUC
ywxSPI9eJuFc0mq7PfkENgl3eOwsJKFAqrM6XEDgf5zOOfM=
         "]]},
       Annotation[#, "Charting`Private`Tag$802401#1"]& ]}, {}}, {{{}, {}, 
      TagBox[
       {RGBColor[0.880722, 0.611041, 0.142051], AbsoluteThickness[1.6], 
        Opacity[1.], FaceForm[Opacity[0.3]], LineBox[CompressedData["
1:eJwVz3s0lAkYBnB222+MMcx8KbSSSYRCFw0Vva/atlQcYws5ooZJIpeok7TO
SkkU2lEuqbVbSXaVVHLnlGq7kKxq58uoMWPIjPE1lWu09o/nPOd3nr8enjDG
V/SNjo6O13T+74z52fmHWRS8Fqkplx0EXnmU4nnWkAJ7SWv32LSboxLGb3Ap
cLecO1wXTOBI1fagXhMK+FkzQnAngWGbF1j6LKCg7JrWbFMogWsSaq5au1NQ
98bOeVcEgdoH8qr2aAq2DnwcvXCAwMAI15c2HRSktcbVCbIIDE3fa3vy2htw
ta/ao2ohMH7myuwr+7vgRdmKrU5jBH5IvaDf7iKFY8b21sUODCx9llFUwe6G
iDnZy6lwBu5OMV67+WU38PNXOcf/xsBgw4VT58vfwr8N9fe5UgYKm8PDJ/Ed
cKKzxj/M0cMCpwwJ8/I76LHP/VmxTQ/V+h/84oxkkHWdf98mTw/Xmdt034mX
QVpqC2/rSz0UWJbE6L6SQbJlXFPCTCYm5ew1KMUesB2Uf10cwMRr/MnKRZd7
wHvesn1pBUz8tLEzTJ8jBwYddbxSxsTPXsOWdKIcHsY4sJR2+jierlRWdsnB
lnidGhOtj+ZLvq9u36CAkuBlq4xr9dGDbSF++qcCco0tIvp1WZjqJ0rkmfZC
QqeVkBSw8MivIxHJR3thjbT7olUxCw/NCAir7u2FvKSr6WYqFp7p+RLhJVBC
7tPWReXuBnh9OCax6Y4SOi+VuXzNNMCUSQexq2kfFPCefVFJDDAudkm1QWof
nHtVal7vxEaRmW5fg7IPKqL5Z79JYeMBx9m8J779YECF5okoNrrxD4qk9f1w
ZOPjooPLDZGRcPlW67z3wO5xvHX7hCFq5pqwzTLfQ5Pv7PRtCkOUTPrHegy9
h0jpX5rJ1UaY1C6XxgoGwMVUN4ApNsKVRrf9JuoGoMK2I7JOa4QTqb4S4TwV
HEWLtXk2HKTCVoRbZ6qAFwIMDOBgfZJyqmVIBdajSeX8ExzcdrynONJXDflM
x7zndzjImpjvva9BDe2nZvmP9XOwpWTpd1t4g0B8zaG9zLhY2Hjs0fHTg6Ae
qBj39ubiwsfzcx+ODILCzCNh4igX7zKz9yoCNdDhWu104zYXw6pgy46HGnB1
lixbquLirIJGl1v2QxDftB9KLUg8Ep3uwDk9BH8UFnuWCEjUqTjn+PfIEDzW
lgvEJ0m8L64puu5AQ0+mld1PjST6eBTSpxxp0L74UQNNJHZrDv8Q6UQDYbKq
cXEziaOebuqFS2no5uYkE/dIdNRpWv27Mw2j2s+/1D4gsTCqhRKvpuGfkoxT
C1pJjF3/3DTRkwZ+m6xBp4vEKe2NKP9NNKTImrs0084szmlesZkGOiuSkEpJ
LJkQ7NFumd4XWR2ueUti183Ou5E+NOSfMZHvl5O4wYLyC/anIchjuLZvgMTO
p7VlbgE01BxITnulIlGYeH5qznYa7nHagx6op/93BpW8DqShcbDN7pKGxMqM
t599gmk4tMdlfYiWRHRt9nQKoWF8mAj3/khia2/xBfZOGmZ1XBS7fyKxH4Xr
n+yiwVBmwzYfJvGgZm1BqZCG3W2zA1kjJH5bZDWYFkqDW1LbzfFp53jO8BCF
0eDb4mU8MEqixYgid52IBmFabopkjMT/AI07ReE=
         "]]},
       Annotation[#, "Charting`Private`Tag$806491#1"]& ]}, {}}, {{{}, {}, 
      TagBox[
       {RGBColor[0.880722, 0.611041, 0.142051], AbsoluteThickness[1.6], 
        Opacity[1.], FaceForm[Opacity[0.3]], LineBox[CompressedData["
1:eJwVzn880wkcx/EpbWZj+z66rnJc8qDCRVFqZw+fT37szo9S69dFRZPqMT8j
v1KoRRePlEUcUVHmd62uqFx+O3IhyaLGLJYN33KV60TO/fF+vB7P/97LBSF8
/3kUCmXz3P6v9qXWtGdTPZBqeHxWsJWKl7OHm17O9MCS0mvLPsx5Zb7W1ABF
BlrVcr5oGxXdpBwBSZVBrzL77wI+FS92FNswFsrg2H2jxaodVDRkJj93tpTB
mJb5x6A9VLRNdFtU5S2DfUfCZlIEVBREtWXlVcvA9ustF60IKhZY1j2tSn0J
9Tvi4pl5VBytz7it4vfCZKLEJ7+JimcGpwLsF/bBuoaTd66OU5HSuX2n/E0f
LNDjHOcb0FB0PWVMXPgKnmzvXMVzoaHasVKaEfMa0vfe7rOIoOG1gHDPmp/l
8MOanhcpN2m4P0o/Z5reDyO3eOnK5zSc5ed+c/ZVP7xf2/ognKaDEoLBNbs6
ALGLFJzujTrYWar9fYS1Aoq1I9ccFOrgH/dn1sVlKmDK6U5lxHUdtLJVmaR9
VkAQf5Cm36ODaZktkicHBmEdL2OvgE3HK/Aha3HrIKzgVsdPudHRYo/egWBz
JUSqhQkdp+lY4rW8djRNCT4DF0RFtXQsf2o6GfZBCQ9DWNlZX+iYv8qkwXjf
G1CyoLWZq4vw5+HpwcY3MCHcnrM0Thd9ZVeY5WZD8MjdcJhTrYthHW1381KH
wOqnopYBCgN1OJq12e+HYKR/V8JqRwbyVFsNi7cOQ+rEFvEOEQMjY6W5/VXD
ML3X+xyvjYHmp7UmjQxU0Gju4vEbi4ntoe7DIpEKMGR9/zsvJn5XIMcZjQpM
vcQC20ImjvF8whPc30KeJN7vwjgTK7r6uBa/vwXqMY+N67l6+LHDRS5fNAJC
iSq1PUkPlex/1TciRiBwWq7QfaaH9ZzC82L5CHD9HvR2m+ijWbejTrKDGkZY
45keofp4fFfv0iKJGsSuN6TnmvSR7+Yzr5OuAd/E6HrPb1n4/NTq3QyhBmhJ
X4icQyx0uf7JMahLA95HwqjvHrPQ3qZ8Qa/tKPh9Ero60dloUrrfJyB3FAwU
J+dbb2DjncO/mBELxsBbWlGvOsjGpoxN9bX+Y2CXWaxtdJGNT0pNJy+3j4E6
cnZ1Rg0b+bb/UKLWjAPNpu2vmDE2ir4S0cKL41Am2rCTupTAm9IVSWc+j0Nl
x878T64EuvdYBBTtIcFbVORvHU2gpuOUpZc3CY4cMX12zsmtL0cZ+0jwS/Oo
ao8hsKU6KTDElwSJ1MYuOJZA5wJlkN1hEhRhdXfL4wjkhmaHNh4j4cSX9ntW
iQRa6epGKi6QkGbU171RTODT+QfsxGkkHEnJ66JfIjBwpnLS6RIJW4asX/XN
ueS9f5TkMgmeiirmyQwCV8jqooNzSYit8Z2oyyJw2Y2Y2OkSEsIYZO3mqwQ+
zu20ryib+7s+PGDZNQL3Z66c9qkgIT+owXhizleSX5xokJJQJm4sTc8ncMnR
tXHJVSS4BfCcXt8ksFL4qwP3IQkpzcbOFYUE7jo48HX8EQktm5o8EyQEpu8+
H7+thoRR48CzpsUE2m4bgvl1JJi4Bt+dnHOXmz3lXj0JLIMfNS0lBB51Ftce
aiShOaLDMqeUQLaDOmFJMwmRDlbRQWUE/gdfekUs
         "]]},
       Annotation[#, "Charting`Private`Tag$810581#1"]& ]}, {}}, {{{}, {}, 
      TagBox[
       {RGBColor[0.880722, 0.611041, 0.142051], AbsoluteThickness[1.6], 
        Opacity[1.], FaceForm[Opacity[0.3]], LineBox[CompressedData["
1:eJwV0H0w1AkcBnBv7dpddn861dpMQxlvkfSGku9Xb7RsYmM6RVoq8pat1KrJ
S4a9JbRb1ImMt9Oeq4vqXLfU6OWaC5U2YYnNS8v+XITTJbq9P5555jPPf4+1
IDHokIGenh5Pl/87ykFVtM9HCeyG7T/uz6YgBCffDOIqYfq6vqJRZ0662ZOd
PCVEDOSOLxNT8EWnzyc3vhLGmGZStc4bxXf8zQ8oIf9zy70jEgqyPlzQb01W
goI1m3XqAgXvV2KsV7USlF8SvatkFDSzqvayXvAGwlY0sD3KKCitTwjqbX8D
wuBtSWkKCiaPtzrNSDvgyiqt0LaTgnntBaH+AW9B7NEpj52i4JnAwOmipZ0w
KN4hijSn4nNRTYh3dyfIjbyOJ62l4kevORt1TReUXf19Ii6Eij437u5QHO+G
lTktOZYpVDRsNHKZXq2CGhtm9JVrVJTFB2bazKvA1rI1jfuIitl/riu73dgD
Q5TaJRUaKt58eoaVIuoFrokao5jGKBc81LpvfweWkgH3cndjpNUU5wUb9kGh
Y7EbHDRGT8mJ0uhXfXBz0mFemmeMr8SdaSpeP8SUKdoiFca4wbr5smttP2hO
ZzznaoxxgdhRnbFQDW3XR8xWW9Awa+s7lqFQDaHjdC7Fl4ZJrcTJc11qqIw9
kWp+lob/OEyfXwLv4Uud68H0X2norLJJ7it5D7lyycXC9zRsC31dWm40AH81
BQ04cuho7dIqvxQ1AIwLZZFbAujI7DgdUdk8ACkTXbsSMul4yK/C/5b9IEw+
vRwW/oCO8YssLEeyB+GF18TRnBk69v9iunzZx0HIeGnud3c9A0n2nVfH9gxB
RfimOOoJBso7q6I+1Q1BXb7WOOAWA9sPL16VaDEMmS3dQV3jDKzd2d7NEQ2D
FHIl61xM0OobuA52DMPakMPDCfEmOJ/h1FTj+QFUItbPLnUmmLcvatW14g+w
divyzk6aoNhg6RuJgQaSZLazWZtMcd285YEagQbYQ57sf1NNMaXlpXTgoQYy
M509nB+bomOM4ZyF3QgcrIhvELCYmBuazk3NGoHNj0u77ocwcS/nXFvf2AhQ
Tb5W+lUxsanW6WsYfxSIGfOS25NM7JDZmjLqRmHUudRuajML9+68vqeerQXv
prmE+nwW5vAjUyWntRA+P3dyZa9uX93FT+3QgsAwNJ29iMACVWt4oicJx56t
KU8BAkUqU15eMQkUu4XBRUcI3N1Mp7mVkGCIpbV+0QTa36A+6SslQbB4lqkX
Q2BHsv5m13ISkgttp6KPErhm4bSTsoYEofUW3BRPIOnbY8K5R0K5/8k+tZDA
A/fkLVUvSXB2WOrhdo7ADSU/iXe1k7DVMG+U1JmZWblt5jUJocK26vJUAhWB
pQrftySEy38DZjqB7LGLtdpeEhiN9pND5wlsXyHKddWScH9HYkTRDwTeoCf7
dpMkSGS3mngSAtMmhEbn/yZhW/8fdkY5BLo8iDurnCDBztydk5RL6P6OiDv1
mQR9K0WaXz6Bkd5h9lZfSLhW/f16gwICN9qHDj6bJSFS0DzVoLNmmr+f842E
b99Ny2ylBD7o2c1+pDcGFm+bjvfqXPiIp4w1GIPxGH74JRmBCXJugbnRGCyv
r+P7XSJw+0Uf/8YFYxBwtYdvcJnA/wD+ATB7
         "]]},
       Annotation[#, "Charting`Private`Tag$814671#1"]& ]}, {}}, {{{}, {}, 
      TagBox[
       {RGBColor[0.880722, 0.611041, 0.142051], AbsoluteThickness[1.6], 
        Opacity[1.], FaceForm[Opacity[0.3]], LineBox[CompressedData["
1:eJwVjH041AccwDHu9zvH/eZKttAmdcnlpdRdS/l+vSyJhl7w5EbOS3iK5jDO
mjIplTpJxZaXZ9kTj2RGyFJpoRfqpPN2Xg+H3xa7xEY0++PzfJ7PPx8zUfTe
UC0NDY09S/zviQ9eWeuGZGDvIgj/bZqBaQVldgYjMlh4YP1ItdTmjnrtcyoZ
jGvX2Zq8Y6AwpWl5618yeJGa6XxqqVu1Ha7E/iuDWLndLr8ZBlYweTkPP26D
fvcvWjT/YWDiMp18f2iDlb///Fg0z0ByXW3JxZ/a4FSnPFKoReDGOz13isJe
QXLbpHYSh0COvnG0r3k7hCVMvWhYTaBpkM+VA4p2aDAKieu3I3CTqUeFZtFr
WLnL8VmNK4EahQESt0NycB0sUoj9Cew8zxMArwMsNL0IbgyBXXHTopPqDvDe
wn//MJ3ALG73tsDSTpjKjHg8U0CgL0gIOq4LJGEFLyPrCGz/THCCs6kbrJq9
xHtfEyhZmDycNtENyeeuh3ZNEshzDna5WdEDofHNt0b0Sbzs9fZ56FEF6BQ6
La7ikUg27tgtE/TCyYPTfCMPEou2pvLTF3uhpCzA89FREudiVK2K6j4wMUuI
33+BxIOGOsK+E/1wJtown64gsfZ+/tMdqwZAft2d4ywn8alFbpDyhwGQBleq
uhZIPCbl2N5WDcBCVLKKwWWi2j+nvdllEBoDCGGpBxMl/sfFtcWDsDxKQXR+
y8S++uixWWII6sXjsb6FTJR/PnBZGDIEeb2ON8yfMbH9zi37a81DMJtm1Hr3
XyaWlafXmHGV0C+N2n6Iq4sZfQ02KeeUYP/OfDXTTxc1WZI+clIJJuxiGees
Lnr/CMG97sMQOc/+U1mri78EiobOlA+DtDN30+IbXew8nSVIYY+AX3ZxeZ0Z
C/PKnP4ojBwBlmuFNHM/CyOYnu7XWkdgm2ug0/R5Fho0R9xU8Eah79HTkqoG
FtbfHfwwKx0FTu7bePtFFroahFsFTY7CVxf8e+b5ehgaduTSlLsKlPyvtWqi
9fDMZMvfPuUqSH2VOJxUpoenFTvWsdhjUHrjAYs/oYfnF3R9r4jHoDJkO9hs
0Me1pj71rh1jcII3VCyI0sfcgtvzOzePQ3CVZc1UqT4a+oXZmeaMw/twKcNK
rY9HxDxHx9lx4ArWiGbs2OiXEZV2bt8EPFc3NZ6OY6NbD7uxtHoCCjZUZ/Xd
Y+OKjHs9xoY0rFev5yZrUUhaxlD3VtCQ5l2hV/kRhXONXOeAT2gISe8hx7Up
7NWQlhQY03BMTjntIyi8EStKXLuaBrH1fLWFHoUbhYSRjQ0NLp9W/9phSKEH
z3uvkxsNQ/eze75cT6FDs06acjcNLTkjccctKbQNvVub6kHD+9GXa6t4FC7L
Nzdr8qSBb53YuMaawm7OzKS7Dw1bq1gsHTsKD8/lZhwIpsHyOafwyXYK/a56
PpwJocHosk62lgOFuzdrv7saRgNpnJlnDxRaRx0Vdkcs/Wu+Ud9ypHB6EHiB
x2iAhP3Xs3ZSOPr9dIBGDA2rviMdWlwp7DQuvlQopuHC8L5phhuFdQc4c8p4
GmRbygsl7hSWqhutTiXQoG56cK3Sg8K8i0lBXAkNIoPwojd7KJRusM1uSqKh
bLSoycKTwpQnw83hx2k4ayL5IPKi8D9TtTPp
         "]]},
       Annotation[#, "Charting`Private`Tag$818761#1"]& ]}, {}}, {{{}, {}, 
      TagBox[
       {RGBColor[0.880722, 0.611041, 0.142051], AbsoluteThickness[1.6], 
        Opacity[1.], FaceForm[Opacity[0.3]], LineBox[CompressedData["
1:eJwV0Xk41YkaB3Db0++cw886hlQiZAndihbR+7YpZOJIUTMNibiMFjohTFPc
hqIz3KYwxGDsblFEluiObYpzHMeWfTsbM4joiLm/+8f7vM/nn+/zvO9X/8Jl
pq+cjIxMADX/3x6nDkaGRneAauCKqSCBwNtd7YwdMR2wiynLmqVccurrlJm4
DpC6BnZ9oiznfqPC72EHsJ0CW5QSCSx2L5n1KO6A+QXthF2U/z693teuvwOS
k9fHxVDmFS9vld/AgZYfDJysHhAoDILg0U0csH8SOw6U18z/9aJejwNabg6J
TpRNSjSORG7lwEGLRR0fypEllt6LOzjwR9iAajLlraUX0wTHObCZ1xP8kXLE
fzgqb1kcWH26MN/GJrBNM1FHGM4BCf+8fD9lnUgnI4UoDhjf8TIVUa4+3mRj
e4cDZSpmFcRPBEpHX/kWP+BAqj6v8yjl8C/yXt3P54BLkZ92E+Ww8KhLzv0c
SHAa5nUnEdgybHMtYJADS3m0R0LK2vbLkbEjHIhyb7ospfxSPSSpdooDz23X
vHWTCVwq8q+1+EDdH/CNwyXKrCE3DWUlLgQ8bTRYpXz9sFl9ux0X6B6h6/Y9
JJAZ70yvQC6w/HfrnaBsyb3iln6YC15qTSe+pSw8XykIdODCZK/zUCzlsxFH
VOnuXPCY+zzGo4zPznsfDuKC9H3TtZCfCWRsTpZ/mcqF+0asotePCHwiXTmW
tcSFpHO5kcmpBB6qil8Nl3KhIYnFLaQ8dWN9OXOVC+eY7nsbKZsv7tZVkO8E
8w37becoV/91dcFPuRNCc3I3uqQR2D0hyDQ36oQC/UlQ+4VApQ7ep0pmJywz
bqtkpVP/yy4qai/phHaHrvaPmVTf/QozQSE8SG39ecWsgMBy627i/bYuYOuw
ZxXKCNTc7CpT/aELZJmsKlEN1be0gPehkg/BJmz36RYC/ZYjbq0Gd4PqYEX+
CT6BbrGLjDDrHugp07319ziBl62FwY1/9kCL2eBByTyBNj0vSy7l9IKRb4Jt
kRwNy4hdbVEBffC5vP6ivCYNPc8ZvfbR74dj3xMFXxnTsMSuIbla2A97ZB6f
DrSl4VO1/YeCit+DxMl05AqThmM0i7aZCwPwsf4fx7b407AhsWX7iMkgaGUY
9kpu0bBjz0Dwr6ODkG0/NmGbQsP4yyn3+AVDkGTHtR5+TsOFx1Z3fIKHobb2
zF5nLg2b5w0KR9RHIKief29lmob/9Lote5w1Ak0afc8PKtExd/iXo1q8EfhL
ro6fbUbHyjNblzQsR8H2T+PFHx3oqPcoRquVPQrCo0MsxyDKwgzDqelRKDQM
po8n0PGGTGLmK5cxkJy7d5JdTuWpTcfVlY1BXrTXm64+OgZarfMyVR6HjZ/w
c8EaHe/qLuacuDoOmtmNN/uMGbhfJ7O75904hNYk914/ycAm5errbJMJUDtb
nuR9g4H5bfl3ZO9NgJ63laEkm4H6j92i+6cmQD+nLj69nYFz5jxBoOMkGDD7
HY3WGOjJUz7gmzcJEVMxCmXbFPHxtSrZ+3JTcKrGWnDVUxEt+vZaBfpOgY6C
faTjfUU86xrqVtYwBSZZk7oTNYo4xI4ZfWYkAI9LLs3v5hVxX6v84NBdAbxw
kTqumSjhNg34PWRcAHGN/EeFXythqOHJjQ32Qjj/5uIeyUMldD+2wYuVLQST
jP/axrxVQtLntJrnmhD0tqe7b5IncYO9344FLxF0rrxQTgASG2x2HliqEcEF
pQIL9XASTUwCtJPqROChd/GmZgSJbM3MefPXIlj9vW5I+yaJXrNk3oU3IvDf
yZzaHEWizG8ilfZWEUhvzyxb/kDiAbWs0ZxuEfyaxt/mGkditUAlljkrggw7
/+bcFBK38O2/nZkTwZXX71qKUkmMb4za9+MHEbTsbB9+lkaiZ7pkpvajCJpd
n3xVl07iMrP5tOmqCPz8o7f3ZpG4uy7aRIYhBuMwlTWVQhIzil7IpSmKoSVe
3VOriMR1KdMD1qQYrtmUtuoWk8gPOftToKoYIgZKJRalJIaa7pZ2fymGnPXc
nc5lJA58+V3XVW0xTMs/tHEvJ/GIQk6pko4Y8r1nz3zznESNYTWfQ5vEoD8e
xPuugsSIt8ftBnXFwKxJ2MGqJHGs6nutMD0xYOjR3OiXJDrmVcypbxFD5mSy
5d0qEsv+PfNHiYEYHCRh7x5Uk/g/1N8RZA==
         "]]},
       Annotation[#, "Charting`Private`Tag$822851#1"]& ]}, {}}, {{{}, {}, 
      TagBox[
       {RGBColor[0.880722, 0.611041, 0.142051], AbsoluteThickness[1.6], 
        Opacity[1.], FaceForm[Opacity[0.3]], LineBox[CompressedData["
1:eJwV13k8VF8UAHDJMhgiRVQSWVqQrVJ0XkiUUCRaLG1CJSlLKVpV0qJk+VHy
6xdRKFpQSLYYzLw3MyjL2CdrshXJ78xf8/l+5r377j33nHfPW3rAb+dhYSEh
IdFZQkKC3/Vys54XPK8G41zJmcytNGL1j/0Dh7KqIc0t7MFttEZdvr7Mm2o4
56RnegItG3U636O4GqSbiRIddDeNXy1aXw0y57Wfv7ShEdFCdYP2Igx4XDfZ
lm1NI3qHEo063RiQcshgptSKRiTUriumz6uBL2uXdqpb0IhaK/V+PeUasL5c
kS2KFi6SXuCoWgMDq7nRPeY0wjer3S9+VQ2o7FkVm4E2vXtriebmGjALzEs2
Qrfs4F2AwBrQ97Z4t3UTjVjKiTA71YDX550dvgY0Iu0bN78+sRYk18XHgCmN
KE3cWRmdUgvZPbEe2ui2/bWc7Wm1cLJhw0Y5tDKv7MfnnFpYYBSg37GBRkR2
5mpmV9VCa33SRAT6xEB09PVfteDLJ4U562mE8Yydj4lTHfhzTOedN6ERO4ur
gkZd6+DK0WLDo+gTF62uZrnXwYHx7sOO6GezNyZr+NbBlrxFwivQC2g6XLlL
dbC9RVu5YR2N+CMrZd6bVQefs3Mq16I973XcqhFlQm+J/BLRtTSiUn1ediKN
CY41X4Z+rqERum8tKV8pJrza6kXy0JNf/1OSlGOCi6tLzQd09LKjz6wWMeF8
p2zCGXTJu/6iIgMmZDxi3O41phHqLWM/X7kz4cX4WGebEY24eVJT4eIBJrye
Cv7JQv8Q3m3icJgJ4rZtciXoD1rvwwZ9mKBxw/NaCtrJ/yx9ZSATNkSrWB1C
XxGZ0Xh6iwm1n86p9hnSiK4VNNeHeUxwi7EhxNC9N2b8Uj4wQdg+zXPCAMfn
j1/LLGLCYRv5OD568llXbnkZE2pSpS2r0bLqn2UnWPh/8r24e2jThRcqd/cy
wVPrs6EaOlpqdK3SQhYEPdM3cNSnEXE+fXYaKiywSBgYtUInfWk/rL+UBVcl
cxjr0WkRrPs2WiwoEN9ToIYunJ01FGLIgklxhZiR1TTi+5R36tdtLLB7b7A+
Hk30tyokhrLgzdmDW0f1aET+0GOV02EsGCjN2NGHNhxx17S9hP87WPq2ozUn
W43/RLAgt/Mwh4mm03hO++6zwFLE+2omukGdF70onQXm9u5Ox9E7tZITRl+w
QMTk3/DD6OoVHimMLBZIWqwp2o8u1Oe9Cn2D8/GzCbBDPwUes6mYBdq6au9W
o0/u5ckk1bNA43jUy1+6GF+3ZIUzX1kw1pz/dxh98ICHyvZmfP72NQf60M7e
PJ3pdhbktCh4tKBNg3i2+wdZUMEKXVuGpt3n3VwsSoLiQobTQ/Slh8nRY+Ik
dIwwq+6ip+I9EmokSfiVpuYYiR5M5j0/L0tCmPuLhHA0O5NX2byQhNJZu0WP
oZ9U8cQeGZAwufa3tRU6P8FLOMeYhEc7Dl7bhCZ9Bqcr1pEgtGFroylaROrP
6PBGEjJUbxcZoo9uU+zYvI0E8ey+KDX0xYWPWvbYkeBbbBKkgk7oW/bVbwcJ
p3pmByqjGZEGrPjdJKgtpufOResxthcNHCTB+tF3fRG0dSI7X9iLBFrT/Aoh
tMexvW8VfUhYF/TRf1oH84nu/XLTSRK8vS+IT6AzmobSnAPw+ujYnyPo0heB
T30DSXArWDnyAz1ue+WfmFAS3uWUGvWh5yyWik0Pw/k5fTnDR2sP3IsuukSC
brw1owu9J+rxje/XMb6v3+bx0B9r8oPMYkj4N87uYT2am7QpYGccCf8xNS5z
0IPHK094/UPCspHAqxRaVYZ7+N4TEoT/uVZVhzZp2ef57CkJXcOW0rXonZkd
+wpSSYjkhh5moK/YDTt2vSRBs9/F+Qs6SSXYfjKbhLeDfwYr0G8H/26dk0uC
ippyUjm6rvCq1bJ3JGj5ZXuUofm36eYm+SQ8LiwyKUXPcr9vZvcR1/97i/Zn
tLKessnBYhJkaTarStAGM8lGwZ9x/VTJ5k/obXVaq6PKSQi2fHO6GH3ocebK
lC+4vxaqeUXoUD9jrXcMEibyZssLHAMf1Bh1JCy5636pEJ05x0KljSSBnWko
LnBF6xelcQ4JzX/DnnxE87Ic5ks1kiDnbblD4N9h9bKqTRgfbriCwHMd3OjG
rfg8XePhD+iVql3iW9tJyNzr2Saw5Q/f2e5dmK+bRXsE3l/8828An4RUjqqw
4P7AuyGT1/tIMB/NMRD4jofQeNIg7t/NwmCB01ZHDL8eJkEsnGALXCwkM1Ax
SgKj0GSzYL6NzAf8pgncP730aoGrdt4O75gkIS/1+iHBevPZEQt6p0mYe1Nx
riA+Gc4Xs38IUbC02JktcGLDWeuJ2RQIGVllCOJ5a89p3rQYBeF1XQ8F8T7f
dDxYRJKC56HGsYL9cON5pMnJUvA9p5Mj2D/7A3uIBfIU/JCznCfYb6LTsUFF
gYLLyx29KtFL+Va0VYtwfJ3wbdWCePkQyQZL8P7+pCZB/gj3m6wzUaNAX8b3
kiC/OodWHbXSpqB8kTydRHP8NYW2r6Sgq3lgSJCf5SNL4hx1KdBJC+IL8jd1
Ym6lhxEF6kJxil/RcSF0D6+1FPzrqWvXhL4+Jfrr+HoKNE4HxLegfWZ+aZ0j
KMh0lDjRgd578WfRRQtc36jrhKB+bGf3775uRYH1oEuMoL50xFsjYmwp2H3f
c84g+odMWU+WCwU31v8z9Rvddrcw7O1eCobX7FshqG9y7nvFj24UuH+rOi6o
/xyFjC1VhyhQLc02EEcHqtxL7TxJwbX0xNz5aK/km9AXQMF4aOV1JbSL2pX6
4UAKnlk98V+MNtEMEp8JpeCFl+tFDfQfnf1eSjcoKD3dFrcGPZDlPLPkFgXv
H56auwHdou8Qq3mHApWZrGRAFxlbVBjG4Hq36k1ZC963Zsu17J5QUOBplrYP
Lb59rPtSHgV39K+0R6CPBbzz2/WBggmzYfMoNDM+5JdWEQWdXa5vogXvw+5p
iZpSHK94MTMJrRsupqPIpGBF+vHmXLRTjmJARjcFp+6o7O5G5zU2Tp3/TkF/
t2l9P1pFKPGKQz/uV/4u7xE031b14dgwBZWRgZ+F8Lw5162dB9MUpHWcsl+E
TlFaP0PJs6E8xarcGS1O/Il4psCGXEuRI27oY0cKZUOU2KBpXqB4BG2cY66m
soQNO8TnvzqDrrTdtvnoCjaYlJwpiEEPhe2L/EOwQUe/SbcRbdp9QVHjBBum
4wvvHBecx43iD4z82bBLJMwyGG3JuCtreZoNNUbuMpfR21+nSBw8y4bWyAtt
cWi3C+VTydfYwL615moZOkxBhrfoMRuyMoJKBOd/iVVS2jwmzoeRKD+ALjfR
1FhGseHj5uXHJtFVq7KeGHLZcCOFbBQ3EOTPp4SdTWzgPj83Kug/Olo6b93l
s+G21zKtPWiRoFX+9FkccPH8cJGB3pJaYCJiwAFp80NSn7D/Kd4ondpqxIG0
CGq8Dr2O6zavYC0HnMuejbagtUWFh/zNOGDXHKw1jZY8aP201ZoDfn5fvNdj
f8VQ4cgUuHPgUKyU53u0w8PBDv8oDvQV3FEqwX7O9erS2618DpxROp1Jx/4x
vbYr9kUfB7wv19ctQU8qpj8JGeRAw492YUN0QrrBG/lRDsy/PZzkiv5aZ9G0
ZYYD9i19qanovcpHVmTP50K77mapLdiv7s9KLw8358KardJz7mP/69loOLM0
kQtjfHFxDzOcz1Dhn5WPubBrjtD9EDQhunXSOIULIjIfDO+jVfQ9xmzSuBCx
LiynHN10/Vaffy4XOgv1XuhuxPpa11X/icEF7yCNS8LYvzvEPsz2nOaC68uS
ojwCx9v12/OJWz30SheEHrHE75PBnvFF8xpgoF53YIkt1nvmjfOchgaI05k6
VraLRjzoqlcdi2+E5XlqThEemB8m9uOydl/BcOX6B298aURzbshHb7lv8KPr
iotCCI0I2F7ztrDiG9xqvXuk6BqeL9LsJw5RTTB1rpVLPcR8s4x4bmPfDIlv
8id6UvF8ij3YsVGkBdITjCum32P+zh2R8a9sgZ5dn+zLGDRiTUbGscdhrTAr
uSLEh4f1tu96QIISD8T41iYVozTic9CD57PP8aDWzGyOMl2CcFj65lcvhwem
mS8Xi6lLEJVuWcUn17WB0O6q46pmEoRp/YzCivg2WP/PkxQxFwnCsOXQNc+R
NlhTX7GBOCVBzA/598TaXe3AsPWKHLgjQZxNGfeLzG6HsoB9sVUvJIhvYskz
cyU7oJRus3ZVlQShNaNGM/HtgDv//Zbc3CdBjF/NX95c1gHKgbm/bKQkiVfJ
K0uXaHdC7oZ9UWZ6ksSQzasg3uVO4PQS8b93SBLaulF57OZOsBzwcVM5I0nY
PjM/7QVdcOqFtdqZREli9AXdOjihC9INRb84lEgSEVuyH2hNd0HDX6GSmH5J
Yv7idD9Jt25IvDDisltRitC8+P6g7/tu0FHtbnYhpAj1kGSmj3IPGGffmkc7
IUX8O5PozD/TA0blrrPY8VKEyqchn/g6tOaNhdwyKeKqwqJf/NV88Mnt3lE5
LkX4Te579DaSD4tMNEMfaNCJa9qS8rZRfCAnOXwvTTqR6Pwuou02HxLuqPtu
0KITla/l/OnRfFB9HZvdrk0nVH3LLQ7E8SF8P2+jwSo6wfym9136Pz6MO9Uf
5RjQCYOPwkaHC/mQwjs3vJKgE9Z9WWmTRXw4JpMmJ7yJTrgp7V989xMfTs85
saUBffPMO7GCUj7oSlWMXLGgEx06xxplq/lw0+u5fasVnXjwiHPhQz3O75n8
vLjtdCKdcWlkRyMf/s6qjfKzoxPFk3pHe77yYaee6uIt9nSi3/nmjrktfLAO
jwwdd6ATlnNg2dFOPmQGn93o7EQn9pj1x0138aGpfeiQ7i46cdI3Xvp+D8ZH
5U+ymDOuv2Jk/GMvHyxuNLi+200nXo8l+zr288E1OI17xwXjoW7H4w/w4cB7
Ge+jrnT83p5yujDEh1XLpeQ27aETY2FpX+SH+fA4PalWaS+d+B/cklpP
         "]]},
       Annotation[#, "Charting`Private`Tag$828369#1"]& ]}, {}}, {{{}, {}, 
      TagBox[
       {RGBColor[0.880722, 0.611041, 0.142051], AbsoluteThickness[1.6], 
        Opacity[1.], FaceForm[Opacity[0.3]], LineBox[CompressedData["
1:eJwV13k8VF8UAHCUejNja1MkSqJkjUTkPPll+6m0yBpJWdpIpURarSlLlApZ
IlGJlKWIX6pRdjPzZsYaZaz9CNWP1O/MX/P5fu7nvXvvOWfuPW/Ffr+dB8VE
REQYoiIiwt87p6arSAMmRD90KA9QoZGl63su8IyZELXX9+EaNGeSSQaYMaH2
y4287pU0cl7gzaosWybIbtDr3YaODNStmuPJhGGD25oayjTy9Gnv13WxTAg5
P6k6qEQjdwe1VjgOMMHwVVj+iaU0UvJcfrl/Si0sml/689V8Gqn/NOpR9fKP
cCdA9VmTCI67cSb2XK0Dz4FxPcsxgkyuVj3Z+LUeHlnuI9b2EiRllz3k498I
2xKUFiiyCfKAZq3ryiNN8N2Te0erlsCtcF4razdDhovU/YgKguzZ5FV542sz
rDYcFvF8RpB9oxr9qhktsGZb6oJF+QRJ96kJ1LzfAvLaRVfG8whSs8tFXP9B
C7j11dBb0Cfro5XNHreARGSvfSxaLK/f1aWsBRK9ZvXT0Yqe95tjm1vgAe3V
tPhDgrRnL335U7QVTBOvdDMeEGRNGf36h/2tUBovdXdPFkF2SG7PTj3YCkUu
/641QX/3uPHK36cVwvQWN65Ar6YrDMkeawX9j8a2I5kEedVZ08ozqBWiGjkr
wtA7p7eL/YptBXbrlo2lGQTZbZIUqFnRCnoTiUoa6QQ5/VrJPW4xC2Tz3Utt
UgnywtIWE3t5FsySPmW1Hj379BV5+WUsOLdl8aASWkJrgJ2lzAL1YdH9kykE
uSylyLZEkwWTR46pZKDhzJaNneYs6My+OT59lyAv6xxepOHPAu6akvLKOwRJ
xCwbHw1ggcdbq5B8dIygsen5KRbM3nxwezI6MU0/BoJZ4JVuqh6Azpb4LbYr
nAU9m44XqaLf98eNBqWw4LczU+LGbYJkZLz4+J7Jgu45zf1nkjFfjk5DzI8s
8OS4+Xqh/5H5Rf/QwIIUzfjfu9BnL5jZ1LFYULGy10sb3e9ex2zqZkHCHyNt
wS2CfKfY85b3kwXnRTPTnNEXUiSrhlazYfOJxh92NwnSdffTruG1bPgW917C
DL1BYtefES02hJZ4GOiivwYnm47qs+GvxuD389B7XVZWTJBsEP3vr0+tSQS5
Ud6ofMaRDUSx3LgLevLWgWLpKDbYZJGxwYk4v0axa8dVNpwhdBX8EoX1PEs8
/zobSumyL/ejNw5l2lsksmFJdoWWDTrU9NP3kHtsOOZ7cUQOPefLXqPB52yo
HK5jvrpBkLLrHCpretiw+6nod2m04F2OV8IXNjQoelWLo0tdvkvt68fx5RVp
0wkE6RyW5D49woahO5tjBeg0bqvIuv/YMCv7oWUVWu28nfk9aQ48f81bdApt
WGfNDDLhQErcdrXheILcVxFVdBk4ILEvLrwXHfWkNuXaZg6c2fplio/mx1kf
z7DiwD2tj8of0CH21vK1uznArr7i9xD9utPqyJKjHOAIUn4dRvc3Ru5R9ufA
jvpFjw+gZaqZpMYJDuRdygjYK5wvy2oRGYTjtDGT7WgxH6tK7zAOWG061qCH
thizlClJ5UDtRMNnEfSxnoipqnQOeDAO903FEeSt1vefP2RxQD9rycwEuv+5
ZVnnQw78Fsv1HUBHn7XcP+cFB+SMkqAVXXQ4wlamjAN90i8H6tFtru8N5F9x
ILhqLJeJ1gBLhtY/HDB3ifeqRDfMsiy2b+DAT41bnXno7xPhae7NHCiIMNPN
QSv1vYv0ZXHgwcJfyRlof6bF3nN8Djgcz3iQjJ5/zWJOdh8HxIfyqiPQG0PD
R58McCAqhvXqMtrT7x2/dBhdKll/Hl28w6Kg7hsH5F2faJxB28taOE785oBK
eE6/r3B/UhPEqCgFeXbsu17okLmZZUOzKZjO2u7pib7/c0a+l07B/Juq2nvR
hmP5HzslKVgieVnPGV034BTCl6Egt0Ld1gE9wX/e0SxLQWywS/kOdGSr5/V6
OQo2e3yW3o5WqJsHtQoUTOqUBtmizSuOplcpU9BrSkZbohPurfIs0KLAur8x
zRStmty6IF+XgmNjj2+aoMvjLtbk6FNweQsncyO652LHqrSNFMidF/9pgA48
e5VzexMFDSYSZuvR9BNGEUkkBSOTrml6aN0DSf0xFrhfenuSDrrG1fx2pDUF
8aZ0HW20o/2Y9RVbnF/xUqcmenjrvanz2ynoTDLP0EBfsNiaH7yTgqPx286s
RS+EaZfT9hSozWR6qqNzNzyUOOFIway3pOcatImOQ8UxFxxnq51ejW5aLX7s
kBsFj+Qc76mhD6x4pujlQUFKaHObKvqnnEejxwEKZEdvaAgdM1/6wl5vClY7
34tfhV7OqNBxOkTBTO44XejiWYc/7T5KQSQzLlkFbfVrSYKdPwWzswM3Ct0+
8W6z7QkKnNWzR1ei/UZOjlsGUlDyl8JLocX6lO+bB1Gg2t12W+ibnU27IYSC
p/29MUKrU6HixucpOGmjnyh0ZaPGC4NLFFwaqysQeieT77UujILh2sddQvdV
RS7WiqSg4jVnpXD+s2UGzDVXcb2VliFCSxV9PrPqOubnmciA0Jl5CWtWxOP8
0aKHhPsxyCL5CokUKGrZ/BH6w92v0UtuUdB+lZ8rjIdbYorxwjsU/B1b5CWM
37cYm2HpVKwHlRZDYXzDw36mMNIpCNtgpCSM/+PA3b/Fcihwi+hYLcwX6SdW
8DuXAtMUeVthPlneT92n8ilY2pV2WZjvX44S1WOFFMjcC9EW1kfcjvLjI8UU
aE2ws3TRKjY+ygMlFJxWC9QQ1pOtcc3l7goKcrjRZ4X1x5ZRqsitokB8pm65
oXC9fUHf/d9QUJpXyDVCH4/X9hWtxfV47D+3CT3lFZ1Z+5GCAWutQ4C+YvKl
Lb4Bnw9O8TET5kNwZ5syiwKpQPc7W4TnQ8VkxCAH469UXC/8v+Qm2FUX8fD9
TXnzbdAvN83RN++iYD8ttHkbuvvGcbkDgxQkSZYrO6F9fet2aoxQkK61rNdF
GD9TtZiJfylIY6947oYWH2z/fWWSglsnpa8fEOaftPqcLcKFPu2zC46jTw4r
FghkufDD+/yRa+iZ6qD+Ajku+NmOW8QL43+LteKMAhfmP5url4S+vTk6kVDm
wq+388hUYf0kTwat0URvfKj5BE1sqfvrsDkXnq+m9gjP03h5tVA9C3T8339z
0fKjF0umrbjwzxn3HR1ozbsb1GO2cWHi/MEEgbD+xjKlHztxQSG/X/ALfTc1
iP/VjwvOBhXd6sL7pLHGfjyAC55hCid00a6iMs0/TnGhtW69vCFa8WDOe5EQ
LuSMJeVsQadrtBbPj8T5bOmlHuiclxqxBulcsJQtrEhFh4+cphtncSF8bc7d
bLS30pswTD44D++6/hi9+rJTiNUjLjgu4xVWoPNtwn2dS3E/kxFjneinvC7z
0CYubLA4uGsV3pdxjLWvL7ViPO3aQrTQxzcFbozgcOFzGfFyA3pdhoRuXDsX
lHZFnbJBP/cxUszs50KDs1KvP7r8R8LPtyI8mAmNSa9G1yyyeCypywORaW5W
AN7nd1RMCzv1ePCoWvTuObS/nsHzAgMeWF/Uvx+JVtihWrHDhAfnHpQMp6FP
xsypT7LkgeuzdXvq0Cqz3g8vc+PBeN9wtDr2E2GjlhpaV3nQmzh1dgLt+gd0
/lzjwe5LZs9EsX9ZJ2Wo3xSH67GMm5FCd65dbRJwkwe3F29hrkEbeBO2LzJ4
cHeQZrAP3dfBPGxayoO9AWMBTWiLj9b5277woCym6ngl9ksnDdaNufTz4EdO
hUEjOiNDfoPvEA+W83plutG/Tg/9c3mMB4RW/mwx7M+KVK7xS2d4IGq0ctAC
vSy0ibZSlg89zOxHLPSEjoPPDws+BLm4Sotgv5h588Cq9Fw+THyrtbiJ/akx
7aXuvXw+OPI9vuajWcHzTNOe8OHbcue8arS4R+WelGI+SAUddh9B+6xdEplc
xYezMtKVW7Df1a76OBjHxfGXllun0K8G1j29SLRBXttIUUAafn+YiBp7+rRB
QcKlm+nYf3vFzG7SOtwGZz0vRZWhJ9rmHpw62gazYoyut6BlgqVi40+0wZP0
+rrZ2L9blS3tfR3aBsv+RCseQpevN7iqkNQGCdV/LzTE/j8NX8auboNKzjGr
T/cJ8uBydrDV0nYI5IU1+uQSZL1claFpRzv82pmqN6uQIK/b9Szfk9ABqyrl
ijeUY/3uD7/fZd4JMpfrFjrUEGRKlNn9oNld4J1wlBXThOfHV73G9aVd0DDh
VrSkA+/3YkXji5u64USswn/fhgjS2v2A6/LUbmgPdYiqmybIF7lbbth974ZF
w861Lxg0UubcOoLm8AkivuR91FekkYtHyxN2Fn4C2xMjjHQdGhltN3uIResB
Bx3bwjfmNHLQ2Olil28PSL6hX6l0opE/3lprBr/pASO9vdaefjRyjL9l8T2V
Xvj9VSZDNpJG3rreIbv7fC+U3Go4Y5dOI/O0DT6bcXtB39tHVa0M7XLn3xLD
z8Df7/ByO5tG7lG9I/M6Ae06Ef5ylEb+G5ztt23iMwx/+3b1qTSdnKw8niK7
+wvs8RA9tUebTj5I53X6Pf4C5qvUP09tpZMWklvdd0j1we/2R/8d8aeT8Utc
J9/49EH78neXyuPppPU8DSe/6j4IUlP5EPCMTn5NnDuduUIA/azbhsY8Ogkl
oUXewQKQT6i/ljJDJ1/M6ET+DBGAjphZoNlvOqn1V+/eqFABrNazO9mHVmi2
pOVfFADXx6xQR4RBTg3K7PsaIYDkpUe03okxyGLFLMlTiQLYuffD+sm5DFI9
/L3Ppcf4vHL/ac/5DDKzLsh0QYEAqsZTFzAWMEi5BRoL7z8VgIvUcE0RmkiP
e/32mQBOFtj5iC1ikF/KnGRp5QL4cdOwKHMxg0wfGXoT+04AgzmHdgoUGOQS
/bTby5kCeCCSbBm3jEHGnrXzK6wVgE+fy04jRQYZOve5fGudADr7cnKvKjFI
lxWhx2VbBUAVWDjqKjPIFm8dywcsAVS4rZrio22e9CgYcgQwWX678MpKBmlo
bMl04gngD8Pcg6vCIJ9e/C91kC+ANbWnnS6tYpBqzPwTwe0CMKox89ZQZZBp
Um7WEp0CcP6UHs1By9rLKKV2CeDR7KQ3F9QY5P/nLrCF
         "]]},
       Annotation[#, "Charting`Private`Tag$841843#1"]& ]}, {}}, {{{}, {}, 
      TagBox[
       {RGBColor[0.880722, 0.611041, 0.142051], AbsoluteThickness[1.6], 
        Opacity[1.], FaceForm[Opacity[0.3]], LineBox[CompressedData["
1:eJwV13lcTF8bAPCKmJm00J6ytG+K3iKF57YoStJmSUikBUUqQkkIyVaiIoo2
SZIQKlqmUqKNprl3pkWNFlvqNyXR+9y/5vP9zL3nnvOc55zznIU+wa6+YiIi
InKiIiL0779t7n19CmxQW8Bo+SLPIn75NvodUGWD1tOskXC0YL/d4MRCNvxt
WKUzA90Yaf5DehEbuh12VWvKsYhbaaq/l9uwYY5a6CefOSzCktc761IwG+Iv
3d/SI8UijniFmS6tY8OzIzOp7zOxfc/rp2IjauCkxMPGlRNMosTv8ME/v2sh
ISv282kek2ip1zYWer+FtDsfZHurmIRc5bUVgjf14DpN4Xz3Ayah9zYjJW/V
O5gvXhYln8gkrmpH1ozebYTd7OV1qpFMoiFxzFpW6wOUZD1PTtzDJG44JJ+V
3dAE5SI5hWUuTOKQ8KZHl0gzsB+HfwwFJmGuH+x4400zHIup1usxZBI65/X0
rh5qgbDDswtKVJmEvklVgbhGK9idj349IckkFHYZeu3ubgUrp9/ly6YYhOHr
48PiiW0QfEW/POUXgzC4d6vgqttHcP58VNdYwCBWNd+UTZb5BLtnHBbYkgzi
mH6Md/ebT2CXmDq2vIVBZEiYf5SLboeth0SDc98yiJYTeQX8mHYQRnr2xKGn
j6qeyz3TDrHO9/32o/dQopYrLrSD6izdXBO0wcOG9F3X22H2ulyR8joG8XT9
jn1F+e3Q1J8tzallEG+vxk7b0NEOFjdMs5RrGMSw4sclF0w4IKzc8KClkkFY
1wueXDHjwGWxtaefoxOOj5tdN+fAoJ1byC20afdci4xVHDiQkHZxD/pIno/1
cwcO7F0ws+JPBYMQWfnT9bMPB0Yj1Obqo6V8JEItEzkwpthy8/prBrFDTk1I
XOeAtIZAIQpdWGN0xC6FA/ktzBxftKuB63GXOxwIaD0xwwydNJp82u8BBx6t
1qxsK2cQqme1kxKrOPDVapWhElo/3+rZ0AgHLuktaSgoZRD3yF/qn4UcuGE8
4JSCVpXIvMz9zQE3sa+9p9DSgTMC3k5x4By72XkLelSnYW6ORAck181VFkeX
3XM/6aPRAXo/UyK8XzGIDTf91nW4doC02puD2i8xfvVKL5o8OsD8YUGkLNp6
4q1W3eYOUKjtSxNBm20xnHq2vQM61i+aS75gECqKw4+vBXbA5JP5zKvo3oSj
ihtiOsBJeLJIBH047mJPzeMOkNxYZvHjOYO4tZHveaG4A5g7//R3oivVjVud
n3dA1hV+bhNa6lVTFae0A3rVr20rQmcPyWYN1nZAZ9jL1HB027pUPyl+B4gN
CXaJoU2kc756sLgwnrVpic4zBrGZHNutIsmFA7lqciroqJw1PL40F2qEsQxJ
dD0MNvrJc+G8pY32yFMGsfPAokcRC7iQWett9gZ9pfnJwbSlXOj/T/3uNvT3
xDfCXh8uHBrb+jSrGPPjdqFiny8XNmpJ9qSgI3LTzfv8uSD25bDGJfT0suij
fUFc4HZE9IajVQTEv76jXPi3d9GOtWg78wrxLwlccC+2XvbrCYOIt36s/SWJ
CwVw+tEXdPO6DPsvyVwYNY5awUN77Tx5/sttLuSMpF6rQ4fEWUn253FB9L+w
leno21SF3EAlF/wcMw66oXsFj80G2FwItPU2c0DrDWdsHKjjwrJDnySt0MXi
MckD77kgpd0/aYSuN7JWHeTi9xpvt0qghdGVGkO/uFB7Yc2ut0UMYsWFItuh
/7hw/8/BkAr0yaS7vkPjXEg+6HL9BXpWXkzO0D8uFGuYqOah1VutDb6ySBiJ
P7IgHr1eq8rkmzoJ+1sYEu5o4p3rjpdaJKjtq/7ohDY51HPhrC4JaYPxRfZo
hQrRvoVGJHzfZHvXEt3pRdzYuJyEJdaOnproA9fK/rx2JsGx7oHh78cMwsfS
SfeiKwkRe42URtHuPZS7pwcJt/6Uyv9AL188+XDUk4SUzL92fWixdxbeentI
qNkjEdOCTpxWUp1wnIQCFUfPQnRsnv3wjhMkKNuf2ZOPPuLSrrYohgQV//rT
uWivO8Lw2rMkmDiEjaWjNS3N9CYTSPAiHZ8moBV6qj3eJpEQPkG6XEYzzrvH
XE8mQSwhXCQe/e3TIXLxbez/1/rEM+hnIUUXfe+TUJ76PSECnats/dIkH9+v
b3odjk590yyYKiDBXFj67xA6SmoYUotJUJ/+pCgIfeBp9D6/5yTI15bq7KPj
4SWTYvqSBKF9U0EA2j7P+Nf71yR4r5Yb2Y22cHk971YlCT13bQt90Ibj6x0D
2CSMnYg64Y2WsQvKnNZAwoZjUu5eaE53/kbzTyR4VqZ9dEf/Eqf2j3FI6Nwd
auCGltSXOPOMJCE0Mj3BBW0dEvDEtJsEvU/j19bT8bqeXD/ymYQv45qLndCH
X9Z2FwlIWLApm3JE54tpyyz5SsK7uNyAtegabQ+dn99JULTRc1iD7nY4verR
MAn//vyztEdPBj3xCBpFZ+uBHR3vxJ59i8ZIWGx23201evHz2ae//iZBNzky
whbtSBI3H0ySwKrILrRB75kKLgqcIkE7Q/O3NTpa485bPTEKxvXGXGmn2r/v
6p9OQe66eeVW6Kd7/47lzKQgfSLFgnbTZUNpPxYFqlqBdQR68MlWbW1JCg6U
XfKjPZ0Tt7JPGtsrnqlEe/7kC/fMORRQk20dQMd/wcDeXfLYXqwwn7a7rdIp
dSUKwm32XaUd5G+f2q1CQYXm0rO0z8eHP05XoyB/rvsl2pmFWXU7FlCQoVyT
Tbu8ra1zngYFg9LxTbQ549PGeFoUFP/IkqC//0v1f1JpuhQczZPdTHuWlY+W
lwEFh5d8fEpbx/fqirlGFIyEDWrS47M+/8aNu5gCgwC3LNpeD38EpvwP35+U
XkbHJ7x5XszmpRQ4LFzApX3lP6cUxeUUPK47dYmOb55yZOEnSwqYvRbudPzZ
K/Nrk1bh/7tXG9DzM3GGJZS1paDZ012Snk+5vOWSrXb4/aLNSvR8G7/310xY
S0GoWaEpnQ+7FWpdZZzx+ajNGXS+RFkIAz64UEDo3h9eh07ZrnXykjsF+hXr
3Oh8e5996tEsTwoqY+Md6Hzsry+qafCioC9Jt8sVPe1HNy9uBwWFWxTP0vls
voyYxfSlYHv1V8ZmtOvWYI06PwpuObV+3oLef+K2xdlACp5tmNW0FX23dtJf
/AAFE+fCqB3o0iGD6OoQCt6nZ03uRLdLb71xKoyCwDEdI3q9zdr8gi16jIIp
LQ22Px2//jD1f2comBwargxBFzrY9oyfo0DHan9uGJ1P+XPujlygwKzE4e4R
9PaDjxYOXKVgRYVBaxS9nif6F7SlYX+NT+vR+0mM1/Ou9+kUnDsjVUTvN6Xl
Z9Lf3qNA0W9ifSK9Hk6pL3h9n4Jv0UJ2Klppltf8vKcUfJ6KzM2jxxuk35lZ
QkFExpy2AnR80/jtO68wH5cx5J6gRZKS5iVVUKAilG9+hR5Q+6AW3UjBjfwX
8B790thadWMfBVqRs38I0aNXZagN/RRcupLvPYk2GuXfdByi4HlgjkAU9++7
JcfmWg1jfHRKjSXRF6yeqhj+pSCyaMczen/3ctNVFpPnwdbYqKRN6OtPhZxJ
RR7I6Us6bUc3KbKTx1R4oLVnQskXbUvtVPq2gAfsrT+/haANfW8qcgx5sMdg
Tfxl9N9wKYUCWx5YNV5PfYfuDTveHWbPg21T5VJt6PrQwfyVDjz443rvGolO
DqmxaXTmwYyF6R8H0aZBUQe/evLg5n1/Qxaej4G+39/pH+RByYjOonXoT27v
T+Wk8WD/lZGj9Hld5rrCOTidB0PKMdr0eZ7pkqey7B4PctvrP/9EH3SOfVyT
y8PxxiVOx3pgluOqzr4nPDAxq6w1RFtbF1ho1vNA/KvYqWh0weJLw+lCHkyM
b7c1w3qkeP9N38zfPHBcPKhtjX6Vl9uRM8mDjl+r5zmj6zSrKgrE+PCtPsgx
AN2tNH61VIoPvDun7txGy4n6mHC0+eB3K9eIroeONZsdkt7EB/dGj/7f6Bgp
my9zPPmwbfm73Uysr845btiqsI0Pe17ICJXQ19iBNmq7+HAwe9omc3TBizuy
BsF82Mu6POcIuieDWWx3lg81BfoH/qDXhPBGI5/z4d7XwerZdD1oGOd26CUf
dFbYx2qgswVLi/zL+LDlYsFWM/S0rVeC3ar4ID6YZr0FXW5jM6j7gQ/rTvwV
uYs2lb/f2Srgg0nBI1iG9ej8ktB6PYVOeFbkVX0A61nhX4n0j6Gd0H+xVDAf
6+cW982s5MOdEL8zcaEZ+uGDzFDPo53gNfxxvwN695aVaztPdAJ35m2LMHRz
cdCv/rhOSNhtntWAzt/bbDuZ3gne4efKj2G97tNxfUC9sROMSvVFB94wCD/u
FeWSOV1wtly1aqwK8ytzhsYyuS7gzHWJka3G54OPGz6T74Jr7L8exujt0/2h
WKkLPj56beGHdjcC38J5XRD+8vPvdjQR860wV78LAiJuri9j43rVd1iTYt0F
/vKEyw2839RFTDt8NKQLHv2Vfn6uAeNTELCG39AF8w6Jqb9pRZ97vf+ERjdo
bInM7qEYRJH23+ykmG6Y5CXfEu1nEJaeRu5OZDek8AcYp0cYxAsXe/mjlj3w
4+2VVRaiTOId381hTVIP6KhbZSyWZhIDMhta3b71wCIJg/dCNSYxMcP0QNu6
z/BGf7W8qTGTSE+QOCnM+gz9R/OigwgmYdlTn3VxRi/oqmd4bHJnEl2fIub5
+PbCMy8XLc0AJqGyU1WCU9YLyvKV9+7j/XXNo2yJKrU+EHnvIaaexCQkEjWj
nQ/3QbLfdrXF+UyCMzdhjfKHPjh+h+9E4f041f+L5mYjAaQttfpZxmcSww6L
w8zPCsCUU/vz1ziT+BQ33Zl9TgChttL7An8zidJ6jq5rnAAmdX9OdqNjHU5S
ey8KwGUickcz3sdVHVps7iQKYFy5VufxJPZnbeicGekCeKc/UR0qwiLS7Use
tZYIQG+7xZJZDBYRezb+vPdLAZiJxeyIRe+t9d717ZUA6pS874kwWcRSe6bi
zNcCkF3Zufc/9Ds7zygLtgBevRJMdUqwiLHVk+symgWwcru46QtpFkGdadI2
ahVAcHPuK1MZFlHJzhR51SaAa//r3lyIjl/tVNzWLoCMXTJtObNZhPrq23MZ
fAFUNfg23pBlEYwzIf9d6xSAvXSBqJwci/hWbfdhYbcAsk7EOV5Bl9j+iLHs
FYB47NT88/Is4vbpKq+6PgEEDN3IE1dgEaeqbyz1+CKABNVqhxi0//R9Mj39
AjASPS0yhV5vSwwGDQpg2sn2hmOKLOL/keUTiA==
         "]]},
       Annotation[#, "Charting`Private`Tag$855623#1"]& ]}, {}}, {{{}, {}, 
      TagBox[
       {RGBColor[0.880722, 0.611041, 0.142051], AbsoluteThickness[1.6], 
        Opacity[1.], FaceForm[Opacity[0.3]], LineBox[CompressedData["
1:eJwV13k4VdsbB3AZz0EDylBuhoQ0uSqk9G63lOhGMjUbSkIUMiRDhgoRyhRK
iQplyNhk5poylOHinLMODioh5Fe4+b3nr/N8nn2evfda73rX+m4FW1fTc7w8
PDzCS3h4uL8WL+7+rKCqoPzrQkz9ahHqks4TedhfBQHyJ+5tRYfVFxq8M6qC
vNfJzxJkRKi37M7EMosqMPleLeggLUIpSkrvLHCugth1uUl0SRFqwj/FJz2x
Ct76D8uYiIlQt0wy5kInq8Ba4lbwFyER6s108YJhWjXo0Zb9MvshTEX1bGqz
/6MWXMOaly+2CFMCr7+B3vU6KE1KyXfPEqZKvY8UyDPrQYt9bLT4ljD1b6fQ
TIxVA8yN+o+dOCdMPdhK76gsa4Q08V6lm/rCVLvKqYBg7WaYcFafPaQkTOn9
d3SrYV4LqPdctp7lF6bMW+N8W5e1wpW+sPVklE6NycUZueu3gWjc1a9ZTXQq
oCtEhTnbBsfd8h1i8+lU3nxtSNOTduDT1dSSTKJT0pfyGq7bdMDcKauI8gA6
1WFbcTJB7CPILb5u0LtAp6qf+HRfafsI/+n29CmY0ilT85CPXRGfIHVyXvTV
bjq1LaTwjwSdTmjWte3v3kCnjHijjOV/doK9htvBNEk6VfT7divteRfQbP/6
1SNApywMd2i9duiGC/lDKd9maFQc/1b5caUeiBdWfpTAoVHKuoctr3/qgTwL
6qZzD40ar5H0ZMT+C2NhCX/aNdEoWhP/YOK+XpiQCrewqaBRFbCvvWuqF8rG
Vy99WUyjcvk2P2Xk9sEj0VpP6xc0alJ/V9Ne6354L18p2J1BozSVHG9Sdv3g
JODbUIq+xpu0V9e+H65umU27j6aVz77RdO6HNXT1qNNoOe2CnA3e/RA3n2sz
8oRGHVbbELU8uh+EytrHFtJpVM4yqSN95f2gdWfdXa3HNMqhe6rLTY4B71S1
ZL8+QM8rp9ooMqCr6GFwB/qC3Ak7k/UMyFQQWCxDO56vnti8kQEnzOr+DEM7
/e8u7bMmAwKOyd9URbtI7dA5c5gBMgFK3x1TaZS7pVeqkR8Dkuhzlb+TaZSH
b7adTiADOu8xn41y/ZC1YUMwA/ZPvkvv4HrkQLFgGAO2dTl3ZqI9vaRbK+8x
gDc6TNUE7Z1QxqOdw4C5v/MiM+/TKP/ueTulPgZ4X4ajtkl4PcbhKWEwYCfH
XNgEfdmo80sKYQDdsLlDF322/OXlVcMM2JjfkyCDNnpqEyD4nQGG/i5T7Yk0
Stqr/v6oIBPszYM+66MLJO+252gwIWFujKmTgPPXtrjywg4m9ESNVKqhM8Kd
rdZrMyHCnipejU78rc9K1WXC/HPRj3PxNCpg+OdYlAETnOjLGG/Qh4pP0y6f
ZkK73TMNPfSwuRrsCGdCpCFj0CqORskW7cjcFMmEnAVSexB9dKXeUqVoJnzK
Nn6rg67osOwTj2fC7rcXh2XR941DvSYfMeFsTdbWgXtY74MkN7uMCb52MvGX
0MW74+UVP+P9LU0KUu7SqLHkRzdlxtAmsQrR6HXzOeMrJpgQLKebEYyOLqt+
uzjDhDVzzZ8d0Y6a360YPCz4Wv7xvA56rfqhmERpFiy4u2gxYmlU6Dpe3uUG
LEh8eEZJA10ovX/4oyELXAMDGlXRQ0vDGxP/ZsHz8/ZBcuh9P8XuKh5lwfyK
MJWlaP4WBSXN03j/ffIHPsfQqCBPvf2nPFjAyw7re4IucApVU/RiQVuUxIMU
9IB1w7IRHxZU2di53UPrGR3pvhTAgqw95iYhaB55G4eQcBZIGQayz6L9GwLD
s9NYkH1kxGoD+uX7GpdL6SwwKG7WUkQzX9GO7shkwdXTXqpr0LoPoteUZ7NA
WE8WlqIX3NJyOopZ4F3zWG8qmkZdla348KuZBQKO8cnl6Cwx/lfvW1lw1rEh
vgzdK2iQENzBAsvmivRX6J3fW88s7WHBcr+Fqafon7WsSflB/L9Apn0M2tN1
UdzgFws8zIoen0dbZxksWZxngR3vmw5btBEnZqLoNwsaOjskTqOjN4sPi/ES
gFLtBjP02fQnVQFCBNRm+3j2ov+lGnb20QiUnLhctgd9mPktT1OYgME16WAd
tLaM1sNvogQkypIPaqCX3mnwPSFOwCfbI10RHbRpfKpYgkCke/zQWu77Nog7
iq8i0BjRoLkGPcB/0qpBCu1lt2wluvjq+HatPwiM158NF0RvlJbIiV1LwDtl
uRkfOq1Ia924HIEQi6YtPOjwyUCxDEUCT/SvSM3doVFn7CXGxVVxPPdjisbR
n/i0z7lsIPBRqUpoDG346GR/gxoBuhqf02f09v6MxsDNBHhdi88OoZ/7NOr1
byFAu6c6z0avlZoo1VInsOt31mMWmmaq/XRcg0CvM1HqQ/tNnFxruJ1AmMXd
xR701O3rcRk7CLQbW3ztQvfXNwaf1Cawc7fobAc6X/eUdaMugYhQzZ4mtHLf
9e71QCDG02FXIzrFO/PwdYqAvWhW7j/oG68mdmvvJVA6eaKpFj1vsrLw7j4C
nkrNbjXoS+PaGyf0CbjVG22sRh/fECSTaUDAf71PawW6tS4zeokhgdFa5Tfl
6H1nm4ROGRH48XCw5D26bMmkf+khArqZubXv0FserpyVOEwgqCl86C06fffO
i67GeJ33ykqupXtPDTWaYL11XczfoKO8gk4omxKocPF8+hrNt+ppx/WjBDLD
IoW5lhRI7pszw/FbxbuXodV+RA25WxBIayucLEXv4QR9G7MkwGSPXufatNNz
9twxAj1XNVS4tq91XGQeJ2AWHkNK0D5Fp2lWJ9GLAi+5vp1hKtZ+ikDcP3fu
cJ0Wt3+14RkCip1bQrkuDNVZV21NoF5iMIrr+itbNu22JWDsnpPDde85xR1F
dgQqB8KZXI+bS+7Zco7AoIm/Evf5vPuFDzy1J+CXc8Of61Wav43lHQgUD6WP
ca2qPGWVdIGA9GinC3d8uyWHbcSdsF8yZAW44zcR7HWMcCZwTNQ7l2u72RZ3
fhdcj8KjF7nz5zlcec3PlcDWaGeKO7/hXUWhs5dwfiMEVLj1eFD3PMrVjcDF
LwUK3HrlF6cmjLoTWJbqoc6tZ0986PNeTwJDJdvDK9FjN3wKjnoTePafRmcV
etHz4ptmHwIqpvrbuetF2dK85f01AnUDGVvq0ToHDnZp+WO9F6YbuOvtby1d
Vl4AgZPE3Ie7Hj2k1n9/HESgutJs5Qf0LSGZuTUh3Od/X2xFJ/9PlC8ulEDB
f48W29FV3TMrb94iMCysu4u7/rvqR//gCSfAE6fixe2PzyX9yj4RBNhn1tf3
olck1mg7RRE45H48ndtfSrdK9YbuELiTFLN1AK3lnWN4Kgbr8aavldufp63u
nTS+R2Bb3rNDX9AvpM8GbrtPQMxzndYsuoJmFZaTTIA/ZdLuF7f/fxrFrk8l
kL297ckCeqFn2xOpNAJrfepsufuJYRLfP/MZBDZfjGwVQw/LpC+vycfx/Lji
zN3PZs22da97he+3tSVSEy0YXf0guJCAQkJKBXf/UxEc2ry3BNdPWfpx7n7p
MKV0qOotgRXVR6zN0Z8bM29V1BMofCZfcA09J6BlIt9A4Ij2zJfraGG9eqnA
RgLWkrDjJlqtZCQTWgiUh+r85u7njumqte87CHx4XmfzDD3mm7XkHYNAW42K
aw96oVinQZaF/Zd1oZyJFp1qjL5GCEz+VlDgoDc7fJXbPUhA/fUPae5542K2
ac+bUazvtEqvKJ5HE5teXi2bJrBHLfuxPnqKkT9dRGeDsnOjUQ06zUns720i
bNgZeTKoBW3861JmnigbbDa5tXShc1aqH8tezgZIVXnEPW/PG718n7aKDefN
yvaswPO4vzQrLEKBDXMXHExt0HV30+VsdrIhNM+rTxzPfw8FPh+mDhsKei0e
r+Xmh1zbjhO72SCmX+Knhg5sVAi1ADaUxc5f/gu9a0naFyN9NvStjjZxR+e5
pBRpHmFDltK/nB70/YNxRqIX2DAEFy+9wryirxhjd8mRDWZr7n6sQE/O3fb9
5MSGYJ5Egw/oAzkh2SkubJh9scfhM3pmmYfIZg82hPz6z08e89DhT6ZNfwew
4bmfFl8smvfMCqM7cWzY5bHVIwjz1gstUbvpeDaQ1aslYtFWK2i+lolsePSD
Xf0InVu5mCWXjPcXoZ+oRJ9UmhDOS8P5VXh1Zgnmu+LPLY1t2WzwWepYFYJ2
8ogwFK9iQz57fiwR8+LMRNh512o2uCfnXMxCX3O6FdJcw4Z+nZuLb9CRtqHv
b9Sz4dx0mQULnWsSoDHfjPWqlfiojHl0epP76qFuNlyrvs1XhvblHP9S9I0N
rxs19n7BvBthoRZ+TGYAtkvt1QnEfF2g9FP70+oB+F/vIWYCumeqduSwLJoK
ic9FK9+x0d8nNwA3cnz3stBV9Yk8W9cPgOSyiDuAeX1OW8iL/88B2GYtO8n3
EPthzZBdrsEAGBrf7khOo1H7SaqugPcAlHiVStPwe0Jtg1KiddsAXF913H9v
NuYfmQB7efVBmPkhUmlRiPt9ZdAVhahBkHNwUQh8j/lbNWljB2cQ7rvX1Uk3
YN7TCjEf2TcEbxeM61o6sf/5g5RzUofgz21Xt7cO0KimMFXtgpkhKNFbJfFo
kka5Fae/kz3KAa0yvy/tPHTqr8d/ftHM5sAH3R9zomJ0akv3QeOKHA7Qtoh/
sUSvEbUtPPiSA5Wb68Yfo2euxPqfzOeAsdC09k5xOpV5cFo8qIQDsx2n2uwl
6JTI98JdLdUcUDp0TqRuFZ36BNqRdv0csMx5mn9vNZ2q8DCZGmNwgBPrd3QA
/eK5g6UniwPVgyPC6mvo1A2JJIWwAQ5MuPq8bkJrj/wqejnKgXFWpCz/H3Qq
NeoN89cMBzKjL4x5y9Gp8OqPe4NnOZC36dpIPdrz59dnoj858Jql8FNSnk6Z
2Mq6y81zYHqH8vEiNK+mn5D+kmHIMFmhMK1Ap8Yd45w/8A7DKdOyf/5SpFN9
D1+0W/IPA1U5ExqLLqQzkx2FhqEgRlFPYx2dStszyzNDG4Z7/6yEIHSk+zJ7
P+FhaJRKMu1AX32m3CQoOgw1F3J9FZXolD1jj3r00mGIem752g39f0kowHE=

         "]]},
       Annotation[#, "Charting`Private`Tag$869862#1"]& ]}, {}}, {{{}, {}, 
      TagBox[
       {RGBColor[0.880722, 0.611041, 0.142051], AbsoluteThickness[1.6], 
        Opacity[1.], FaceForm[Opacity[0.3]], LineBox[CompressedData["
1:eJwd13k4VV0XAHBjjiEVSpNIklemkLeQdSoVGkWGUBLK3JsKISVRlEKGZCil
MpXIVELKlMpUCOnefe6NKEqSofSt+/11n9+z9z1777XXOXvtpU4+u10E+Pj4
JPj5+Hi//lEpftZ7KsFKRygoUVOCNksOXGvkWAk2/FODnRoS9OKsvVNKHpXQ
GVPhtRBdVTs/ZOR0JcxtybmTqiZBUwLx4ZdyK2EyR27o9j8S9Lby2pds/ioI
5uxpK14mQfdoV76Xta2CAtI81icrQf+Rz/91VuQZ6Po9Sg/hw/+nXf1TeKYa
RDaXGRW+EaftnQU03pLncDMlL+zATXFaydBPWmRdDYw6C2tInhCni0qGqmMe
1cItzburtpqI05cDh1MkpOuhT9KTW7FEnNZhRuiP0Q3w/To7ampEjDaz/3Pt
hWAjJL9MTt7aIEZny8XIJe9/BXqdtr0Xb4nRb0NXeNR1vgbjmkDjD4Fi9Bat
LQxnTRNIStl5TVmL0Ym/9M6LmTbD0T+nFnxaLUYP32s8u0OoBYKSjusrSYnR
HtO3r4oVtsDiDcl3vnwXpV9lhkQePdIKlZrPculmUbrv3Yeug6ptcO7kFdET
+aK0cvZp+nVHG7g/ri/9FidKmzUrRZG4t/Aj5f0NwxOidFzyzEGfje+g2TUs
J9tOlK4q/qWZxd8Ok96MoiItSt+1c2nyKG+HvPNi3vuVRenC27Jhd9w7IKrs
Vl3ALFH6FjTKXVrRCXYj7w2YXxRdeur5q8GOTnAPfBoyg6HoiM3Q3hb2Hmgv
twVZTRRt4Fj+4hDdBXWLK9J7n1C09JJT9b7DXcASN+dGZlN0s/r6hyvzuuHn
hZJW/msUvaU2YtTzUA8IvV39SOICRRMB6e3Kcz9AiIpgg2kgRTvFpEdGtXwA
v/sF1xO8KHrGiyMfDp/phb3xDvdGDlC0c0hNZJP6R5jz7k9RijVF3724SI70
f4Sj3b3l17ZTtIi8nVPxVhZ0D6w9fnATRUtaH2vS2s4CZmIxvQEtc/mSYc4O
FpjQJ+WXohX/Vs67Yc6CNbq3Fn00pmjDj0qNF6xZMDCdK2qPPpI+pONwkAWR
lrHlthspuks+VFgokAWfr6wOdl5P0fcVsu6ZZ7Og6Iaba8k6iv7D/iJcmMMC
ttKEaip62y2tgzJ5LAiRceQ/ix5YXirX8YAFEQKPmB3o5SvrYu2LWPBf/tFT
fYYUnbKaG3SoCp8vQkssRkeaLTUPbmfB8rVV52P1KfrQsWsT9wTYUGkTKlD0
L0XXG8a6CQqxoVAqPSsdrSIc9d5BmA3+r3oPRKL744PKpCg2SEnWCTui3Uv2
BwTNZEO179pFEmjPyeUTO+ezoWPu9aBDehR99HTB+Jg6Gx6J/Z6/cjVFt5rk
HDbXZIO6yAGOLFpnzu3OHC02XA3sqxJCj96ML3XUYUPCdZu8Xl2KPv7c3//l
GjY8c3xpEYf2nwHjqRuxvzG7/a8ORQdfbPxlbMuGOZfDi7jaFB1qHV1ZvpcN
Ba0NOm3ocEXzCF17Nggu0KmtQkeXts9T2s8GIx+/FSnoNA57taALGxZH1nRb
oCsNx32fHcH2SjfxulUUzf9V6du682xQXOccXq6F+VPaV1J0gQ2G3qYXctFi
Z7ND1KPYcDpn940UtNQCrVly0WxoE28RC0YrbjLQ+B3HBqvswBYj9MZUc8/H
6Tj/5JPLazUp+tz2U/16JWzYJvmwj9HA+Nz0uBFfyoZg6b2WHeglYzY2o2Vs
eJB+sfUlujhNp/5hORs6F0QLFqD7h/vvqlVjvNT515xBb4u1OKT4GuORnDKg
iJbqUPk0k2HDSM6OE77qFL1v5bw0Tw4bWgtnybihc0IErRq5bHh61+b5PrSx
Sm/N+X42ZCqEWpmhjwfEZQoOYTyHVu1URHcumnaeGGfDjbKJC+/UKDrdsY3h
SBKY8aNJyRR9pSTyh+NsAk0GdcY0+rTkBsEPcwhofN0d8C/asTxf8Z0MgZkm
KxSU0Qrzow/ULCRQKlXtLITOaDL5mKlMYFf6w4YXKyk6VplveKkKgfHKPu2n
6NDgkunUfwi4bniYX4Q+uFJ5SYIagRMrpz/fQStFCDqEaxNofhZsEYm+Y1TR
5WpEQClVWGAPOiH++AABAjYq7o92oMO/qE3uW09gv+SBQBP0oeTrC6yN8flZ
wlsM0Spj/jZbzAgY7FB5p4Sev13r8POtBN4wcmryaOp2nx9sx/nvykxcgO43
t0r8dxcBa2+3XEl0Vp5O+worAl8GX7yaUKXoZKFB7i1rAke9t9SPoiPtMn7K
2xI4YmzXOYx2F50zd749AYEsPb1PaFWXIQvKiYB4xOP+NnTu4qyWfi8C21T7
VQrR90/OHXXwIeAyWnDqAfpB55l5bUdw/dyd/Tnogqt77Z76Yrz5+H7dRpdJ
SHBjAgjMc/hXIAn92N1fRCSQwNbcmLGr6PJ6zj9BQQQ4mU+nY9BVYU+9XUMI
VNpGml1E1/72Htc/R6B15s+mM+j6vd0L88MJ7JzscgpBvyzdsm75eQK6MrGi
wejXxxRCZ0URWBPjG+uPftN68XbYRQJq71KPnUA3a03UTlwiMCpyzf0Y+u2X
FnHOFQIrpvhjj6DbzYw0bGMJ2Kf4PPdGd9zL3vUmjkDt1zzKC93lfDa+NIHA
KaeUN27onurhEvUkAkmu23YeRvcq2HdlXCNg1/OKcUWze3TlL6UQGPpgZOKM
Jvo31wukEbhspjX/IJqTNNPZL53AkoHvUwfQn8YCwr/cICCfd/aHI7rf8tO9
AxkEMs9yp/ejBwp2N7bfIrB2n+wSngdnV37dmknARH2B+T70F++Vs5/dIfCJ
NZDogB56laitd49AstvFEXv0N1WhPTlZBK6U/HHkeeT8ET+FHAIOT4wYO/To
p55r8bkEJF12BvD809i0XOw+AaNMzWU8j2UU9YY8ICDm+ZG1Fz3Op8j/Mx/j
k7WvgOfJfdHL3AsIfN6Rl8jz7/LJTR8LCRRsbbzC8/TCQ4ctiwj4XClN5fmv
f1tkQzGB0JnHK3jm64A8o1ICWwr5fvAssDq3qbCMAPc/OwPe+EJx80dUnhDo
XXsukecZ38Nk0soJOE4Fi/DWQ+38riddQSD7zqYonkXzHGzPV2K7Wo8iLx5i
4i8D/1QR8Apa/4ZnCTe9tKPVBJwjjl/ixU+yLqOq7zmBwHX+jrz4zl4+i7Gv
ITAVbbqFtx9SZwOFW2sx/zw/r+ftlzS7b8WWegK3aqx3OaHnpVZ5rmokcD8v
/R5vvx3DrEMuvSIQ9qig2wWd7TEU8/k1AbNn/AqH0Eb6i0tuNhNIL7Po4eXT
+aWFDX9a8P2OsrL0QLdSZj22bQTqteI/eKJdO/z4pdoJtFTVLOPla36FpIx3
BwGr2BLWf7z4Z2Yqv+wkkC/Ive+Ljj7WtjW0m8CxuJFTfuiiOZoJIywC2vwd
X3nvz/R4zb0dhMBSr9u6oWgTlv2TbIbAD6m8i2G8/L4fyXL6hN+X9z5HLvDi
v+2TatsgjjdYNoP3/u7QCV6n+ZUA/7P9HQnopIUyu6KGCKS602XX0Gqf1x/f
+J1Ao3BBfjraMjy1snCMQNwvS+9cdJqXbuuscQL9ws31D/6f740cjwkCDWfO
6fK+N0HLJkSVfhOYfTkdHqNvV1laXuVnwCw5WqmBl993B12/CTCw90E39Rq9
5nJowDYhBvIbnaab0a8c8tOERBhQ6Fsi9x79Y1L88zEJBhZu3P7PANqQZEw1
z2QgWs0tcQgd3rBWUn0WA3+KK+b9QC9MOqTDncNAQOA809/oDaufB++RZeCo
g1/QLN554XNSSk+RAe9dP+TWok/bdgc9WMZA08GNsoD23mjYp7KcAfKzVWkT
2lR2+skiFQbMLfODzNF8lWdc+DUYeLfKSd6D11/yQumrtQyoKl7VykDbj39W
3GzAgOmJt15ZaDNidqnSkIHkjRaV+ejlxRJOBYDroyTSK9E9DlfEkzYxoO19
2LyXN15e4r6D5tjuUHFGHs87vcTx+p7dDIwm9AqooJXO2OpYWTIw29gwSQvN
t2cRZWrNwMbiB3/Xo4t/pz3UcMB2rePPXHj9t90RmjzMgJCi5+yHvP6Dj7Kv
nGbgyarEbis8r/X20cLfzzAgmyatcgDt2dK43/wsA/we2uEevPO8hMhIhTNg
+d3K7zQ6P2x2SFwUA+1r9NVz0I5LPC0SEhio+OvQJ4j1RJX5st/XcxlQryq/
Wo0ee3Hf6nceA5MWHnOb0Gpr9B/aP8D1XH98txudtMTcVa4A80PagP8n+sjg
qea0EgY8V1RHqGD9o3Cu6/bNagYiVD+QWPTp0pjtdzsZkMnrbz6G9VK9dutj
vi4GqG4Xg7PoWXlSKnu7GZD+r7U4Bp12M05gZi8DMRkBrPvo8sj4kqMMA39L
p6c/o3/ZX1tqNITxSu08fBDrOW/+mz/fCnKAPn902AnrPQez/FQBTQ7YavnX
XMX60qTusVOAFgc0HJ/wZ6F1jWtWfFvFATmpAfOnaDGjrocfdDng/URU4xO6
ZJVQbak+B6Lsd71bg/XrnAU2Q96bOdCV8uUjG13T99eo24EDK1WHORuwPlY/
t5NVeJEDPR1R2TTW345RYfFzojngU/NFywZ9NabMzOcyBy56Z9T7oH+nLitS
jeVARIW4Wjr6ZfGvCzcTOZDEfls9jXbtT9e5nIH9Y1drPTPAeGz9Fu5eygGp
qDZRC7wPzJKKUV/K4UAOJBVl05gvilXRd7kc2Oe7rqkBra89PKzex4FkI7/p
frTr7u0F+gMcOGx+L3UF3kcqYkX/tfyG4zlO92aiPaVD6YjfHJjLdvO6swH3
R8bX4qsMF5bpl5eW4P2mVynjke88LgzaNoe9R4/qtsydlOXC7IoTrlNo+T2a
nTMWcaGaOukOeF86ET9or7CUCw9TbY7Xo5XmObtaqHNh6oRLQu9mnJ9yXN17
DS5ML4l/wr+FonfpVas4anHhJ2vPmBI60Eph0FOHCyaHI3M90K0JPT7ha7kw
FPB00SS6/454i4QBF+z7fL/KmeD3tVhfO86QC8nvH79dj/6nI2k0Hbiwi3+S
uYA26qvbo7yeC6fmjIjfR1v+GivO3cCFdLuTpq1odxHl+TrGXFj+OjZlDH1a
dk9A2SYuWFkYCC8ypej/AUs1ef0=
         "]]},
       Annotation[#, "Charting`Private`Tag$883591#1"]& ]}, {}}, {{{}, {}, 
      TagBox[
       {RGBColor[0.880722, 0.611041, 0.142051], AbsoluteThickness[1.6], 
        Opacity[1.], FaceForm[Opacity[0.3]], LineBox[CompressedData["
1:eJwd0ns01HkfB3Anl98MpthKTfVkFc9qSgglt8/XNVpKNLIU27gVKpksaigk
aSJReoxQJ1Q2oca2Ris65FKMS8aQy5jfr0UkRTXaeJ7vef74nM95/fP+nPM+
Hz3OCa+QJUpKSnF4/r9ljJsDeSL46t8xnriPgVz83sY8LBaBjdm0pcCTgVa+
fro3uUIEOowWQfVeBnrUHKHMahJBXvH9nCkPBnr/sDU8fkYEpiEb/fx3MxAn
IXXn6l21EGQ/sdPGkYHc1yxI2HO18HrJWScNCwbS3T+l3bXnL/CclaQMr2Yg
3l3DMppuPeyMaVauHdREKs3vIhsTGiA9geDUl2iiruUbxwt7n8P9+Zr02ShN
ZFlc6Fa4uxF4Vvl245aaSCS5715T2gScCs2tz1U1Ua+7wmJetxnmj/N0csUa
yGLmad+B7BZ4erm4/UG+Bqq00F7bPdkKAt2260GRGqix7p7TSc5LkCbx2X5W
Gmh2QrxsS/0rcDpdNNyuqYHCHI7lqK7qgDEzYantqDqKGfZYUOaLIT234bLp
Y3W0Z2mgyjJuJ6hF5CwNTFdHxmLLhK3GXSDLeFzhekgdPSr18Boa6wJf76ow
RzN15LiXpWBe64ZMol3djKGObucZak/s6QHz2vUu+m/pSLN6+pvzQg/Yncjj
jNXTkVO05ICF6DVcO/BxCyWgo/Uu81pCbi+Ia8/USX6jI7VJUlD/owTWh94O
9PGhI5HpzI3AQQmcO/TBlm1ORzy3xpDL/D7YlW2kVbeSjmSxPVdcd0jhhuvI
SYmChrRdVYxufJSCrxW9tWqAhjwnvgu4Rf0QcLvSTviMhvy3rOLJ/Qdg8J61
Z9UdGqJfiKyRrXgD7KtH86PTaaixMr05suENJA9nVulE05B7QosrnzcInUeZ
Yd9+oaHRNWLBjs1D8OthK81CJxpiirXcuJIh+EFFbFZvQkP/MjgVbp81DKWL
AYYh62jI2L3oYIHtCPCWdwjT1Glo6cqpBv78CLT99tYhWEGghANK31P2y6Dv
u0NC/jiBGo0Nm9LLZNC+0zdu+wCBPkplzVJiFLbUnK3ueEmgkvCFR9MBoxDA
rt509hmBoL2sz+OvUWjMDt4Y/JhArNqYsjmmHFYPH/JpuEegm1eLQzhRcnji
ENf9qYhAny2D/ZgdcrDLazlQcINA5s3SfbFiOfD8YgrOYZ9ie7j1dsrBerh+
Lgj708ntlld75DC5YCZlYc+U0XTo/XKY806Prskl0NS68i4FKQdf1b/n+q8T
iFL64iqdl8PiixUmhtcI9LolbccNAxJoNlUJ81kEsm8Xekz/m4R00UzxKPbD
rtEgZ0MSBGnrhlqx0wass2ZZJPjJLM8JsK2mPozvNSEh2zvlqg32rWW+Apo1
CS6xbFnKFQJF+hguxHuSUH7w1lbdTAL1+7GXd+0jcZ/eXDq2S2DyJkNvnJf6
qWU2g0C6RwbZEjYJJhtmSluwu+OzHm7zJ2GF15QRF9uyQBE4GUJCp2g47OVl
AqlSLc8PnsHWP8S/yCfQH5sHFzp5JHz/87wjFzuU+8HSOZGEE3nXlgVgv1ii
U2GUREKw6jHSDPuiXlD+4gV8T7EYL7tEIPXABe6tbBLePRFwbLG1BkwNqPsk
vGF46KmlE6hez/lX399xH94cn9mLBDp51Df/1QMSRMyAIhl2tyJRu7qChMvv
acdqsXNWvVpIrSYhWZf19SS2DjtU8lMDCdSKzBfyNAKt6xSkRUhJmD4Su6/n
AoGO3907/KKfBP2vTcxG7IZEFYsNb0ioHQmdFWKHGh2XS4dI6MgqGsjFrrxk
b+tCkmDAmozzx3ZyHv/04zQJjC+yubFUAkWILAIkyhTsbJmbYGDXXX0nNFWl
4KY8dlAJW+tokUaGGgWCkZ9ls+cJJFxFr3GkU2Dn9ffaAezFU4PLq5ZS4NlF
cu5iZxuntPKZFFhOfjF2xhYVd5rbG1OQsWXzi4wU/E+fP880mlDwzvpOURL2
B5e15a7bKDh+pDwzBlt/IsTA04KCL5LY8kPYmUb/rAy0piDbjny/FfvwHwZf
ebsouDOkero3mUA84ufHSm4UMBj/edCGnesbdeL8bgrGvGrnnmG3fRON8T0o
YMuETWXY5uApFXhTINoeHZ6ETWs5XfNnIAU5UcSzbdgbmLdibA5TwN9/Z/cm
bNvwJtN6DgU6ruJJXexoTa2y5hAKXNb1HWdgD3qWCCQRFJC/F8dOJBGool98
Zi6WgijlTddKsNtYn3fExVNQyKqLK8CmzqyZ++c0BVv95NHXsVevD4lUTqTA
Navvbip2MufbwR/OU/ALn7siDPvmY11mbioFNT+dLQnEfqLi3MtMo6DVlenu
iz1VesVD7xIFSKLod8NWUwjpJXwK5Hp2DQ7Yem4DTYYZFGhUatdZY9sI/pv0
IJOCPVHcTnNsn0l9O5MsClheQQoj7P8BXDCBqQ==
         "]]},
       Annotation[#, "Charting`Private`Tag$897422#1"]& ]}, {}}, {{{}, {}, 
      TagBox[
       {RGBColor[0.880722, 0.611041, 0.142051], AbsoluteThickness[1.6], 
        Opacity[1.], FaceForm[Opacity[0.3]], LineBox[CompressedData["
1:eJwVx3s0lAkYgHEm+31jbrLGKtqamki5pZVTUu/LiTrW1lrX3S1SikpRijpE
G7su1YxmHUpu1VqULblMNzSGahAxjZHLMHy2yWYpJF2ws3885zm/pbsjfthL
09HR+U7b/39jbgf/uoghN5cfaRHPQWGncUSZpxiAXDJrdoqDtqmf86L8xeC9
uCHXMI6D4SONsx/CxXDJgfnlzEkOvioPqSUuimET71yr4jgH1ZC9kTcqBprG
Kyv5EAfbf/zC2Tv7DsRIK0M/7uBg+fmedffG78KSG0Y0Y2cOFnGNPI6rHkDX
8AGy8h0bOb93OVdl1sLsFb0syyo21q4decm/IoGikrO6H6PZKLC33/C3kRQS
Xvb7SxzYaFKy8fSrQ/WQNKTpXTDNwvVlBu3UUAPMtSeI8u6wMGhoJpLu+xjy
uD6WmSdZuCmjQjei9Anw475h9CALxc9t81p4jeDx3uKNSI+FGsERq8NxTZDJ
TZ471sJEs5g2cl17M6w2EpacucjE4dHJsQ+uLSC6Dv5bdjExclAtm7ncCtbl
Ti4T1kyUrWlUfqa3QenRwvmCKQZ2M8oihZI22Pm1md9+KQNlBR9p9QfbwcSD
vk8jYmDi7IrLR83loLdIWn5pFwNNTe9Z1cvlcLd/Qt28hoHxM9ZSoeA52Dar
3Q/QGBjy3lbnrbsCskuj52wU+mhxK8NxYlwBpRUGNJvr+lhlqzp65K8OCOwN
LVOd0kdeeGpR+s9K6JbevvGnrz6yJfWJm4lO2L1h+dw2O3180qPee+xhJyi/
ysgfIfRxZ1UwuoW/gBgu+3XQIB0lfo94ohVdkGPgZaJTTcdCzp3iqP4uUGXK
tmdk0XFfEmvlVFo3GNktNrwfTcfJus23Jjf3QBOzrdDLh46BNWqbjPEekPBs
aAFr6ejxjOEjy+kFq9tTGtYCOtJKTE6f8FWBNKqvLvoDiVmY8kejbh/EyX51
ZPeROJ3f05pZ3QefA5oahXUkOtaI3uod7IfqKCV/UTGJsdOvVfOYaijKSQhz
TifRdWrOrT5UDU4OpsS5GBLfy91WedeqoddywPRaMIkio1OGSxcNQEFw0BPe
tyQeDor1XH9iAI6ESDTujiSuS7sxb1nrACRqrCrf8EkcXtBSs9VqEFZXMHPd
DElM+Y03CWcGIWz/lpxPOiSGzTnF/9I5CO4xBRR3nEDbXnemrgMFzaxrn8wo
AgezkrheaRTEB1n7uCoJlHmPxsrPUkBXrgxjan3TIIDyPk/BhXfiC4oOAmOT
rcr90ilQv0swD9WaGyPfviOTgpSQ5u3nFQS6+fHOhl6lwMhlwy2VnMBibrVu
/H0KQvgLLwmeEShoM98/94CCreljgT9pfeycsO10DQWVCm8nC61d9PbkJ0oo
KCh5ZF/bSmD3hP7G1McUCEc8+WMtBLKe+5/IkFMg4qrm+z4lcFxQ12+soGDb
8jS7ZVq/8LDaktVBwffLGvaMNRNYKJ01zn5BgeBmHytN603lhRX5fRTkRJQG
S5oIXH7YwGypmoKkgIfWAq0Zq06euTpAgfJ+IHuH1sornl6FQxS433Y1mG4k
sHqn+K7FSwo8LJNXP9b66kIer1hDQWCff2iG1ikdqckrhym42VBZsVvriAsT
o9f/oWDyaa6xvdb/AWRqQCo=
         "]]},
       Annotation[#, "Charting`Private`Tag$903705#1"]& ]}, {}}, {{{}, {}, 
      TagBox[
       {RGBColor[0.880722, 0.611041, 0.142051], AbsoluteThickness[1.6], 
        Opacity[1.], FaceForm[Opacity[0.3]], LineBox[CompressedData["
1:eJwVz3tUjAkYBvBqnG/uM0ghtstMdKGLXCpd3lfKVNNMiUWlVUOktTVSTkda
Z6xllWyH1SRFoZK1aCqR60grjExKijLNfLNtB2l1QavLfvvHe57z++M5z3nt
ZCmRCWYmJiYS6v7PiODQpOgAFbhvPlR0upqPk/3OnTyJCs4MbqpNVvHx8nF2
cMN6FYSTrTr/Kj5ydZp5C39QwZEnudt1l/n4OD1cP65UgemH4Ai7i3wMOrd2
Q2m/Ch67tCddKOHj8onvVvUVVMOfDlZtDbl8FNbsEuweqAFk1KS7JfJRVuLy
s0d7HWi8W2eUz6T2M3rPXMuphySvv8uKn/Kw8kHzrJLFt8FroOCN7UEexjUJ
rU+w7gHn0oEFzd48LDyvY9+RqUEV3Su5McRFlpqU1r28D7qavnKikoumykkk
gx7A5LqiS8NxXHQgrfi7TjWCjjeLfG3NxZ9SfvRo5T6EMOvq8aQODvJS9YuU
25rAk96+SqvkoK3rxp7c+kcQGvXaMy+Kg4nONsa1zk9Adjjsrc9MDuqK9A37
FBo4l/OjZeYrNh4Jf/9lz8hTGMgae9R9ko33bvK6L8iegXHFAdrVGDZOCy+Q
FsdoYej6aGaLgI2xcZIo6YwWUIiktTG9LFQvNIusutcCxmPb4qdfYSHOjknf
m/kc5Dl5VdvTWLjfAP/0eLTC3eW6bAtfFnZttY/63N0KwhNJqZUMFq5m//E+
XdkGgrRzUcLnTOxOWppcHvgCLL682CErYaJLRYhI/uEFGKPXBl6VM7GAZiY+
W94Ox06PVzj4M9FqTr3vwciXENj8+b7dVCbWRVpGPed0QMo6h/69OgbO2jah
qWvoAHk+qfx6lYF5y3pdw5M7QdHpSLtxkIHC+ak3pQ6v4OuG2ri50Qxs1o4v
NWl7BdL6/LZTixjou8GCIc56DcVpQWmjLAY2TmqnTCzpgspl3DlooONW2ZEB
WU8XTJQOa+Nu01Hw17sp7oXd8O/64cul+XQcEYgZV0RvwMq8r+vkLjrm+C3b
/PDjGygzDbj2bSQd/TIa+0QXdbDljvFdmhsdaZ7Orn4LesBSb7uSOZXqq1dm
Zf/SA0c9q9y9BggM8RFm2Bt7QKqeEg9aAh2PmSUpvfUw1/cCkVFDoMXo4p3+
+XpInSt5+KuSwKN+CSl33uthUByQcS2LwET5xtk5KwxwNuB0vDyBwIjqso6c
YgMw9/z2TVgYgQ9aPxxNGDKAZbWAO7KUwAQb017jsAGWa2nq45SJ7839tnwy
QKFbarYH5RAzr3eyUQMI9n+KlS8hsNldIYqbpPqcInq/B4Evc81NYtgk7JWF
J7x1I/CtyGtnhJAEx0NjISNOBOYcD216Zk+CFbnjSj7lhbqNNuHzSQgjE529
KCfvVjyVOJHQXkSLz3QkcOj8YyexGwnXD9/XmjkQOGYaawjyIWHaYHS9hT2B
xZIU70ZfEnbv25dxXUig/0lFXqA/CWq9a1gMZYV7uf/KFSRM/+iypFRA/bNp
oBBFJOxv/p1wtSOw4qLp4N1gEvyV83a22BIY/Mk8BEJJmNA4fUyjnJ3r9dlP
QsIWccuiWzYELugMld6WkuC7J21wE2WNfWyZbwQJUw2lTTTKyfKUsZurSehN
j6qpsCaQf0uxxmcNCRrHU7Viyv8Bn+sh1w==
         "]]},
       Annotation[#, "Charting`Private`Tag$907795#1"]& ]}, {}}, {{{}, {}, 
      TagBox[
       {RGBColor[0.880722, 0.611041, 0.142051], AbsoluteThickness[1.6], 
        Opacity[1.], FaceForm[Opacity[0.3]], LineBox[CompressedData["
1:eJwV0Gs01AkYBvA5jf+McZ2kjqW1QpPWVmslg+z7lkgXm8RERTJdsBst45LE
FMpm3HbrNLmH1G6GLMnGIppcYjAmZLT0n6FUKmxyWdvOfnjPc37n+fKcd1VA
qMexJRQKxU11/6f7uikvqpkIpBuNdVnRTMy8subjXrYI7u9+wD8TxUTp4iFh
gZsIHj62XOiOZKKnpGXQMVoE3CmORmwEE71Dcw9Hd4og6iLxszSMif4VrkET
UWVAXWx0OXeSiads8mP7O8phPjLLeTSAia3GJT1eDhUgiDYVtrgxcdPcerVE
4yrIOesfGGXCxJ1FYqjurgbetdGG0xO6uDncJ8kv4g+Yq7B5XZ+ji7HL2/r8
99VBjx1DctRFF49cdLE6QWmAJY/9DKdndLB9tOsxd7oRBq6jqWGhDkoNF6hd
h5tAcHs6mOmugyJbEdZVNoPTk7Gy39R0sNzRLYFjLobKL2zszaq0McGS1x4W
+wjiY94MrgzWRpfSayvaO1sg6QD/fb6pNn69QhQocWiDgQw3Lec+LZw4sb3B
M7Mdekec7ltkaGFPYZdRMrUD9N4IjI47a2HxKc7ZmZBOYH1OlW5Z1MSdrKOK
sQcSSI1ZxzSo1cQUsnxNk0E3+OiXmaTyNFG+enJ478NumHJYRhu01sR637VG
7Lge2Obak7L4VgM/Gx4ZqN0ohU1rI1KKSzXQVyYXUoalUFmw22I4VANt6jvl
2Vd7oe6s9W2bDRo4Y0RdNeskA/3O65TFaQaub773cvKNDJwPetgvqWXgvB/X
emvxEzDgyHqPxzGwPMSDv29PH9Q9XDk958LA2TC2e616P8RIVo6ZaTGwpjG3
sLG+H8iGM/yCXnUMOO/y8ULgALCKLLrpBeqYzx6TFJk8BYFHcOvOIHUUB7Td
OtfxFMQc3REvW3Xk9lkSi7xB0JK+Cwuhq+Plb5OUEks58F8Y1tyQ0bHc0PTR
kT45lPTKNnFL6Oj7+u6Xu9KHQE3zn/jICDp+2JCa+cHhGWxLGfeacKWjWr0i
xnH0Gby877RlvzEdb6LVC3nOX3Ane9XqA5M0tLZt8nJwHYaR9PeJca00XLv0
RtEsZQTUqjL0wnNpGHH7lq/poRH4nTbuHcqjYfWnTuFXFSOw9F/fSzv20BAl
IcsDtJ9DjTzsJNuChg0cq2XR3OfwaipKTKrRcD7BWjp07zmYDyWP71EQGG9Z
If1hGQml7n9H6zcSOCtw93wWSEINS6/fo4DA/WTekwPBJMynLcS15BNYbTvB
Gfhe1StDN29WmUf+5NMbQoKB5dzH1XkETto2+7XxVP2w4Mf5bAJfkTZBd/kk
0LvKQm5eJVDONopLFZLAe5uSsTSdQPu0oE8aWSQQpXXjyWkEZinu8ZOzSbg2
GulNUdk7zTMhIY+EjLyLke8EBMoUqcmni0lgKwzuSi4R2JFG+eXYHRL0hO8d
Mi8QaKn8Tl9Rodp7q3KCofIlu9wr/pUkZMV+qjqfRKCr0k54sJoEk2+tEnmJ
BIrtwnP31pEgUy6Y+5wn0Dz9gXHXn6p/tFATpOcITFTqFuxuIKGMeXlml8pb
00sLtzeRkFPiZgx8Aq8r583EzSRwhyKlNfEEUux33NgqJqFjh0XONyofTr/K
anxEQrjiyJnSOALrlaM3HVtJ+DXX7BRL5f8AhMBFcA==
         "]]},
       Annotation[#, "Charting`Private`Tag$911885#1"]& ]}, {}}, {{{}, {}, 
      TagBox[
       {RGBColor[0.880722, 0.611041, 0.142051], AbsoluteThickness[1.6], 
        Opacity[1.], FaceForm[Opacity[0.3]], LineBox[CompressedData["
1:eJwVzGs01AkYBnDT/sdczEwztWmMXcnKWJQyB+n2vinSuGTZTacouyTL1Mh2
UWs7KkpXyVQuLblEq7YchEYpG1NRLsllGJf5M5Jml6asTKWd/fCc5/w+PM/8
n6QB22cYGRn5GvJ/l+weS7DxK4TGqiOmEjMejgyXV4SEFQLrSintFp+H84IP
amVxhTAcWkDRzeXhWU/qpi/yC2Ei7NnMOFMeSszNHQcmDfuvnS8kzuahsN6z
NyO3CJLaN63NYfMwm5/txp64Bp/fq0Q9FB6euu+je5t1HVJmOAftHOWi9OD7
sg9/loBNeUkfv4qLWplgg2tIGcj6jz+7eYKLzvZt7ZPTt4Ejq2PfCeaim/Ot
rW3KKjAnm9NTHLjIg55HI0er4Z6CtsTRiIsFd+1EZjtqwC3VibcrdyZSttA9
dmQ/ALsp0Y5fPWZiZlD+QN94LWg04oyOcQ7yOP6fBrc9hBn+2sp1FzkYW2fN
PFZRB10vOzWD7hy8U1V3OspYAY4JjZZLdWzsjdh3ThX7CKz1dK0mi43aL/0T
XyseQ+Y5mjTeh41d8cunjrs2QKdFoFnBJAuLrXSDEbmN4N6fX5p+lYURj1tq
SN1TSOh5/43TZhYa2dYKtKFNsCyy62Eug4WJx5UR5yua4Tsv35y0+yb4SwtF
ECZrgfK4TeFpMSZoGh+/3ELcCoy7lzd7WJvgLaFJe9HbVpj7b3S8cx8TXUqs
HOOuP4fHb5/eiUtjYtlSP8rcoDYYy9NIOv2YaBW6jRP0uQ3C3/lo8lhMPBw+
1dN7+wVEXZhFEgoGvogsmi8KbYcjugX2mMRAU3GfsJnfAV436reuRwZ6N+gj
WU0d8M4zxfLFJzruEdtb8fd3QtfwgoR3D+h4pmgoK2pRF+zfLTgvTKBjJlF6
5pSyC64cGL33bC0ds4y2y30PK6FXJZeWmNDxpPJK0UbXbnipXNc20kRDaek4
a5G6Gw6tSkoOuERD98gnTj4ZPeD/V8hnr2AamlhUtCz1UAH/VIy9nw0NFbHJ
fyj+VsGQmJeyV2eMuwsG3bMKekH+T5hKUm2M3I6A71dt6AN6evTI4hPGmD0k
trGl90OH7gHnY6AxzjtvKyq71w9M/SzBtKUxNsxjBx8TDYBtUlP0CR0VP4U3
HNqYMgCXBxw2h9ZS0a44tZetGYDSVxSbbBkVW2salXPc1MBqyiOafqbi2Gqx
y2qZGoYiFMtOr6Airf55U+ArNeTpAu9KZ1ORn/P0RvOoGqbjo7Lls6hoe0Bx
0lurBn054yLVYK+Fcs81Y2rIJMj6LC4Vky/k1jhNqMGCMiV8wqYiPSLmJo9C
wsrwygkh3WAa52wzn4TfJQsrJz4SyFfTJN4CEsrzPcRrDLatpogfmZMQu1Kj
O/eBQC/pBPW+BQmLpPJEBz2ByZ2q325ak1BbXF0cPkkg49r1nWcWkyCRco2U
bwgUHLnqzXAi4auJjNdCg+2Cc75NEpGQ7lqs3TdOoJibpol3IcH/yVbHOWME
now7GCJZQQJn2rQyQEtgZsCe5SMrSTi2rt0v7zWBxQ67zMKBhG692cc3owQ2
DPzYvsXd8L/X5VLqKwK75VvKOteQEC3kJKlHCByV/ZAa6EGCpUCSvMRg/a4N
0mZPEva7++cefkkgc/16X28vEmIuyptbhwn8D9RuNpo=
         "]]},
       Annotation[#, "Charting`Private`Tag$915975#1"]& ]}, {}}, {{{}, {}, 
      TagBox[
       {RGBColor[0.880722, 0.611041, 0.142051], AbsoluteThickness[1.6], 
        Opacity[1.], FaceForm[Opacity[0.3]], LineBox[CompressedData["
1:eJwVz3k41HkcwPFJXzPG/dtSUSGaEqVjS6rl80nlSVJoZWpUFNopG5GrbOTM
kVzJhm2MI89upWzOeLDJzQwNBkN+2S2S7Xgc6Rjb/vF+3n+/Vpz0dvRQYDAY
dt/6/w/YAi+Pt7fB/Hq/xnfVFLbkZr2TqAqg9H1IulUVhdVWY8YzKwSwaaeM
4/eYQmFY+O0d+wXQntV5XFJBodeXR1frBQI49DV9281SChmT2rwemxwwXByX
ovuAQqORkbnZTCFU7J/r/D6XwuC6QJudmA8BcSnRQbEU6i8OfpP26XdQkS99
ynGkcFSr131ozQP4OJYiovQo1F65Oo00F0Oq4bht7IQmtstP2arllIDUwCOK
X66JzIpKvbC95RDiudn6dIwm1oH8UrfRY3A5XXR3zFETD++bWVL9uRoERjVM
BX1NNNeJ4rMO1oJWf0SVyQsNjJ6KjMupqoOsh1Ns4S8amF5LVb6jnoBx5r3M
N/oamGo3y451rYcgvtad5Y3q2Im92SmtT+ER11M27KmOXYZW6KDbCLNlGzlm
6uq48OfcVVeuNUHEOGepU5Ea7go6se7TVDO84Wqc8z6khpv9Cq2MrFtBpp2h
I5WroqfkVWZjcRu8+net58E8VeRxHs1fxuoALVlj+Ad7VUyWBRTRgSKQ6/mM
DsyoYL9xi8VHHzGsTDRnFeSooN0JPZN+7U444LdBmeuogsMN3pWT4k7YkucS
cOOrMjoVMDvHLnVBqLu7YUaRMta8bAmMMHwGIYvuWJm5K+O+o3G1Tn3PIKsy
cmXuAmUs25OUpBAhgcE7YJHazMbd7skKo9u74b7rft/Yi2xsGqkhvm+7IbJj
56v1pmxcN7A5sedmD5jqixUWjSphsWJ+hd+BXjDNuDJtna2E2oU8r/GPvcAt
7Fl2g6uE/n9AEUsgBXuj17cOLFLCD7RumotTH/SWDL28IWKhQ9JuRoK8D+oz
68rKE1koPu+hPlnSDw2Se8cFNizc2NqWa+Y2AD1F2V9QmYUxUW7Ny9ky6FS9
UL6pnYly3/dJFjUyYOxJ9lqbwERnaePzrfxBkE2WmmfbM1Hs86v4zIoh2KvF
WWNHMRHPZDhY9QzBC5+EiZMSRUweGDwyefk5XDz78PTdLEWchxrhb3WGoTIz
JjrYTRFNOrp0HH2GYbpp7quziSKKVe99ZtYPQ96y6UTnGYKK/0Suk+rSYGI5
GLq8lqDJ7Jww3Y8Grk+CzZ/XCHb527ApfxqIXoRAkkAw6EOKd3wADbqODLXp
eIIN45wfwoJpKNdPXLUtjqDrkG03P5QGb940rzaaYPqTmyyLeBrcOO9FXaEE
GYnrvUaENAgZB2UsX4IFysFdx/JoeG1J/jY5T9Au5i9zaT4NPKnlPHsfgrfC
nBTbC2mYmd4VknGO4Ba/S7+V3qch6nnCBeOzBM9wG8WxlTS4mlPnHN0JUt2a
W0kVDWUtizsCTxEsdziafbmahj6D3F3ZJ795bSf4frXffIy93qOuBAUWC+Yf
a6BBzm9uCj1G0LrShd/bSMPw6ilJvgvBCbMCkUMzDQZu+dOtPILbN2zLsm6j
QaKfenHJUYL03XCFunYaGtLEMssjBK+uaftph4iGkuMpP3pwCZoWaIlKxDTc
95fS8c4Euw1ObNnQRcNCsTCy+DDB/wDDTzlH
         "]]},
       Annotation[#, "Charting`Private`Tag$920065#1"]& ]}, {}}, {{{}, {}, 
      TagBox[
       {RGBColor[0.880722, 0.611041, 0.142051], AbsoluteThickness[1.6], 
        Opacity[1.], FaceForm[Opacity[0.3]], LineBox[CompressedData["
1:eJwVzmtIk2EUwHF53tTUzFteF5Ujc5WXKIvA7JzotspwlpplaqmROp2WSAZa
K7rp1EklqUQWWMYUlmlmQUHe5o2FWuq8v++zyBi6mlekVm8fDofz5X9+3gkZ
Jy4QCwsLf37+b8Hi6mQuiYUQu8r2Sz0MnhGG+CmSWWhJD5IaOxmsOC79uSON
BYewew/TNQx6VWlybmexIMtPyZY2M+gRLs8X3WRhrpnJTG9i0K3ml0pWycLQ
iU3igioGneK/TC/rWBAOV8h98xi01pRnuYRxcF1E542BDEZb5zJ2JzkoeRpV
HOPPoOpw3ANyioPBuupmzRYGQzuE9b/iOFiwnDQ/82GwpLPG9FnGgQM8aosV
MOjZ8+FSYTEHb9cXK0xWDG7tZTMstRxMuNvPl4wTzHVq/fu7l4OIuz+tHUcJ
asNfKOe+clCtftyo1BHM7EtV0zEOAopCv5d8IdjQPzvzaZr/J1wqregiGDJg
KbtmTyFqwuDb3UgwbGRz2mIohY9faz2fKfm+Y4y6RkLhQEGy9mwRQdXBQlN8
BAVfkd7WU0FwxauZnI4YCtnLHoIHdwg23aq/XZ5KIc6YUlaUR1AYEFIZfI+C
+/ttVo+lfD9RxhkVFG4oVLvOpfD9skqfKiWFvNqRmY0XCQ4SUrvqEQW7N+cX
1AkECwfbm8aeU6jpnj7fc5rgvFzSd72FQsKhItU6Md9vvOEapKFwND44ynCQ
oMTwOnqqi8KZTWX5Tft5b6TrhKSPwnRpzN0IIBi3ZdjgzVLoHFwev7+LoCLe
LnBAT+EHOHQkBvH+h3suF0xREDDa3Tu3E3T5+2TJZKSQliGu0/kT7OhPtGw1
U9j3ztss8uE9K0vFOUQPDZ+vbjQLec/edoWflR4+Gq709W/gPVmL2kkb/r4p
WKlaRzDvpci51F4PszZJbfK1vG/sdOQRJz0kLEhso70IDjkryv6s0UPsB3Yg
0IOg7tho7hE3PXyTvquTuRP8B/J9UmY=
         "]]},
       Annotation[#, "Charting`Private`Tag$924149#1"]& ]}, {}}}, {{{{}, {}, 
      TagBox[
       {RGBColor[0.560181, 0.691569, 0.194885], Thickness[Tiny], Opacity[1.], 
        FaceForm[Opacity[0.3]], LineBox[CompressedData["
1:eJwVk/8/1HccwKk4X65zd956bK0eJd+6rOmhrTTp9cKKGcqXWjxGOt8z+V6U
yOwOh3xZ6xaVQkRW+bb0ZUQprljKl6W043zpzt25jyIUm/3wfDwfzz/gaciN
cA9coqam5rLI/7ZWtnPSRGIIKGs555xNw1fhQ+L3j8UQcn31ZMwpGiYp5oQh
HWJY7VqwpzCHhs1yc02np2IwtphZL8ujocN49hC9Vww91Tsd0s/Q0OONW2H+
oBheOxt+/bCIhmFDL+gXZsTACC2fcayhYWGvdKLOdBBqvD36QvtoKHj29GKJ
YBB6drRLg9dr4ZNs/38nxwYh8fmWxuJYLYw1vioKtx8CrpNj00STFl7tvHWy
omwIFnbEPka2Nn5lFTu8c6kEGJ1TZVcPaKNr/ZRlSbAEHmm5HNtap40dyz9X
moskYBJv9amYpoNFJozvDUyHobtB8jxpnw6qud2sbMoYhv2RYd7cKh2staZX
iUaHwTPv+APOvA52qK9YqW43AgErfTOkzrp45OVo9EzpCGxaH/6OWaqL0bH+
CXvUR0H048ni2SldnF9bfig0cBRK7ucWBO2mo/JKUdvvj0ZhVa7W4d5yOlqq
7LvdjcZAbqdpMjxHR43vrosa+GMws6Lswtm9y3FD4MPDyZIxWKKTrOyvXI6v
80vnNR3fgFEGp0RMY+Bs4dbZW5VvoCAgnur3Z2BQwJHiDk0pOEzO19jcZiAX
E7cUH5JCW7uNa/onelj9cmN83yMprKT0XThRehjkftrUykgGF7dNtxa06WHl
q+YmL74MRIwiJ13CRFvTQs1XQzKo8mu3liATg1OtrdY4jEMU52hqZxQT397J
7c2uGIeklrQtZsVMfFabt85HQw5OKZzw9L+YiE1eXooQOUgUwTyGOgvVBB02
r1vl0HW5yOK0BQvNNk2fmlurgJKIgYNxPiwckI6I+lIV0FVhx8vKYeEIN6XO
QKyAzGe5NvmNLEyckKSTb5TQwng7/pJiYZD1pE7sJSX020m3665j401u/ezC
RyVEJluZ5bixUXgenjv5TcCfOcdJCI+N7cI47/d3J6D3F98ygz/Y2Oq+LaiG
qYLsa/dtTMfZ6OWQ37Ngq4L8ztmM3DX6KPysufBDhAq2c+mGjXv08VyCR9/f
l1Sgz7tP/Pj66HTzTmjQUxVsGNCIv9ugj1XcpBrtBRU8dHF44SfTxx5haWS2
BQX3TuTECNYSLK+6yGv2oWDDlS+qfDwIPkk83p3jS0H3uss2tp4EVc77jHwP
UNDgf7rbeC9BK4Vu85wfBdFrBtjyfQRFG49+3BxAwYmuFV3HvAnKr7nElB2i
YKLexPPsQYKbquf8Mo9S4GHOj+2PIOiZ0nPdK56Cggjt+sZIgvFuNxbMEijQ
rlv2oTiKYDMVeO7BMQrCjP2FYTEE3S27+uZPUPDPVCNr/gjBuNpy18ifKbih
lNMNkwgWpP50fgePArmzolQjmWCjh4+czqeA4RhoJ1tszXdsQUUaBbYf72TX
phD87cuk1iEBBfxrS4N28QjeXeZFqjMpcNl1j2POJyju3uyfnEXB/m/fTeql
EeTESdVWnaLAP77l1xfpBF13PtgtW+wPwh8iGjMIRhsUXWjIoRZ/OOxaIiB4
ZiRBwc+lwL5t2jI9k+Dtes/te/MoyHoyvSo8i+B/GYJTjA==
         "]]},
       Annotation[#, "Charting`Private`Tag$929898#1"]& ]}, {}}, {{{}, {}, 
      TagBox[
       {RGBColor[0.560181, 0.691569, 0.194885], Thickness[Tiny], Opacity[1.], 
        FaceForm[Opacity[0.3]], LineBox[CompressedData["
1:eJwV0Gs0FHgYBnAlY1yGmb9KUjaxnegmbaidvG8hhYwytcWkGENsp5akXJJQ
YmOrY3VMbZc1SNepk2uFxAlt1FrWbVxmGJdh/LfEljp29sNznvP79pzHMujo
LtFsLS2tHZr830vi/5y19oIM/BTVezZXMnDJCVNPnV9kkM7rN9lYxcBvIgVZ
7ZdkMJJj3GH/goEWh5TLkq7IYP6j5DPWLxm4iP/Zs/l3GThjH5f5ioGmK5dm
Hy+TwQPxYdG7RgYadUXYlitlINAWnwrvZuCX7zm+Lpu7wfOnr3UlXxk4czOg
5KJODyyndqlkiy5aiCTKzmc9kF2XpExI0sV2XsNOd6deELIMfR2rdbGksn5D
RU4vzNq9cGpSl4lWB9x0n0z0wlsu61HediYu3bktwP2HPlgouc8/eYmJgoQl
8UalffDi2L1bt9qYaN0ZdZpP5HBxTlNxtrkenk73MXSKksPPH9vdm4P18FDY
7QRxkxyUx1t/qy/UwwvJLSV2NgoIfHk++/2YHrrQtNjgdAVEsoSFZ5308fyF
8qWmAwoI+XBtkzRBHwPjIvmh7v1gqX4VEPhaH6PyZrxUBf2gO31JwjM1wHkz
zBXqWQMgZWLo4wAD9LibczlTOAAQVvOp4p4BslLze+5XDIAfI2TF6kkDFBZt
LA63VAIzRE8i3GqIExYSX/8kJTTEreDW/WqIJqVprQ1dSrC64Sg63GuItbmT
8r+dB6FRbL3o81oW6lT2/CUUD8LB5prEogQWJs67nmE1MQg1Hqud4xtYmFmh
aErcPQRD8Zdl3ouN0PZK3pRAOgTeEdbLVv1ohH7V6tutZBjY4fxz66qMsGY5
yzLl2DBY5uZJeHON8VlFQYL0zTAMZhQU8oXGuK2gXhS7ZgTYm+Y/lZQZY1Bl
qP3L9BGIzvKdFumwsZh01kL/CCA35mnkKjZeL22R73NTQam7j7bDPjbOzfQa
eH9DBQt0zmvzk9i4uNgjwmb2KEzUfk1xeMjGIlatvHv/KFTtWtUd3s7G1Jtz
zetKRuFtjCyJo83B0bOqLm+zMdg+/+rdDDsO9oqdU/hRY0B7Nr728Odg6Gyz
oqnWMWh1PRCmSuOgTV7dvUZHNXQcFkdrl3Iw5sREmvVlNaQHHeF6KjgouFZA
TSfUUGsmf5dKCL6hrdx03jgwpJt9Vc4EYxI7eXaF42CPjneehBMUPFo3uUGH
wpGm3MJkMUGXckfHq/YU5qg+dRx6RdDh6IM20ToKWQFF/6ytI2hr/W2s3XcU
CEPJmtaYnUme166nENiVvyejgWB34NgW6kTBZUG+zeM3BGP1cr3dgEKjf3bL
l2aC0r1GIeOeFL6cWeiW3UtQwjqrW+5FoVwcqX+wj+CV6unbKTso1LlCi42c
YMLKYZUZT7PPySHuuYKgl1ZNhOsuCtHGYuaAkuBgQcypnL0U2pjrbdaPEewQ
UIvgfRo3N7vNaNzICa1a7UehtFsZWq8m+CSOr13jT6HkRtiz/ZRgEm9NmjqA
AmJf/rkPBKPn5NuWHaAgjbMc95kgGFa26I/kgxS2NbZwzT8S9LHSNzYLohAv
EQ89nCTo2pYoVWg8uvju1tgpgo4ZUzsfCCmYi9fccf1X89eWIx9OBlOYNFlu
YvyJoMVUf5aLiELQuawz7Rr/B+elPd8=
         "]]},
       Annotation[#, "Charting`Private`Tag$933988#1"]& ]}, {}}, {{{}, {}, 
      TagBox[
       {RGBColor[0.560181, 0.691569, 0.194885], Thickness[Tiny], Opacity[1.], 
        FaceForm[Opacity[0.3]], LineBox[CompressedData["
1:eJwV0ms01HkYB3C1jJlhLj+DXCo12XTF5tqG5zmDtt1K7WSlExZRLqXTWEO0
i9Bl7ElOLu0osU2b2VxaaiNUHGmiaGLrNIhm5Dr9S7ejpbGzL57zPZ9X3++L
Z2nkQWH0fAMDg636+z8l/LyzqSYqeBqtVXmE0jDntdtXfmwVsNkWmw3DaJjR
1H+fRVTgkO/a9kjv5KBVM2WWKnjAC1bGhtMwSnI39N5SFYz84rzz3B4a+ryd
4Zt7qsAsl0++iKPh25aYqqooFQQcGPN+KqbhrghB61CzCuZXqg9LT9Pwr7Ma
0ab0Psia5Z2cUtBQF/u1xaBLP9Cv/6q019Fw4XeGfRPD/aDeyYroW2eMrfwm
h2nZAJSpRWby/cYYWrhyr2vwc+jIz2lzvmiMmQY5q0U2g/DGPdBW+9wYxak7
zL98NgjLs3OFbjZ0dL4Xn5zlPwQ3h+1OWQjpGPvQfsWHS0OQIg7s3JJHx3Nl
9d/r5oZAl2zpyrhPR88ZI5Yg+AXI+bGdTvMZaCXsyKXVvwA286GyGxn4Lik2
K5KoQbCgnNmTxkCzonQfEKkhLF38Ob6JgVLvbblBSjWUZG8oPzzLwIW1n7Yb
rdKAQePbxnueTNTwbVWuEg0Yh8ovd6UyURa+oH9Go4Hb4otCwwYmyqWScl//
YWhffZHP+czEBSE3pu/KhqHyxJmuDDTB9IlbisHPw6C41HRQl26Ca5K8Q1LD
XoLYQBv0010T7HlQFFNZ/xJElCJxmGaKmitymjUZgWsZfq+KvzFFj+MuMbRD
IzCkCRqMPmWKx5zOCnI7RiC/oAtMlaZo3Zs4dHr1KHjFeLiMW7PQ3IDBVUpG
ITzuPsWLZCHzU0p9hWYUpO7H8t9fYqEf9aP9PL8xcC0hZY5vWHj46lLG1Pkx
sLYPnzZ1Z6Plv+fSbT+OQaZj54BFGhunIa+h/YdxiF/mYSNtZ2OvMGQ/o2Yc
ZstFtuUsDn6IKFM/4ExAWLRkB+zmINfnttIhbgKguvlKgIyDBeXFwubWCail
AhlpWg6GzBst6uFPwm7Gh01XF3HRzpEEZh6ZhOftdr0dAi4u31nbWzMwCe/q
3ca2xXOx0Jg1auWthW7zmoqYM1ycyxaIrIu0kOjiQLdq4GKVjroj/aiFsF62
l6+ai0H+4hN121/BsUzXgFk6wX28Gy9o8lcwq7HN9XAi2DyQoFPRKdh4oerQ
XDBBVtK8go2RFLTkHM3zyyC4zvx63z97KGhUyI6/1zuoLmZZdDQFjmvX58gy
CZZOdddmxVCg+Lb+tGEWQceEUuWdBAqMQjjjbTkEA/Zt4GxIo6DafdGFjbkE
T+1KkjgVUFC7XbokoIhg7fSKx7cK9f3np9t1ej8p7rcOKKbgWrZCVFNMcPET
X/l+KQVevGYV9zeC1UIzhbyMAlbD9GRPCcHuzTVG9lUUdCf/zdtdTvD9ROTW
umoKBClriOnvBK0kloWCqxRYPuKZN+sdrvjZPqKOAuck91V2MoJv/Lb4ljZQ
cHNxZ7HmD4Lmw3OStY0UREV13im4TNAzq+5xU5N+z6DXa/8KghktNpF9tyk4
sjcxpEJO9P/fJY9roeBorGfJrj8JKuYypz61UhCYnzDIvEJQW+q2/mQbBfXP
LFY26c31Gc+waqdA7OOYcqCS4H/OUTbo
         "]]},
       Annotation[#, "Charting`Private`Tag$938078#1"]& ]}, {}}, {{{}, {}, 
      TagBox[
       {RGBColor[0.560181, 0.691569, 0.194885], Thickness[Tiny], Opacity[1.], 
        FaceForm[Opacity[0.3]], LineBox[CompressedData["
1:eJwVx3081AccwHHZde7Oufu9aFHTnDQb2cSrRNL3mzrn+VlTM5NOD0pcbeWh
jmHWUkIs4UwPrryaXVaRxBixRVsZnYdzCIe73+VGDHmY/vi8Pq+3aXi0f4S2
lpaW13LvTrn8Z9aLuZeQYRy/FO5LxXjN1tDshZfgnukko/hRcdxLbBmgJQV+
zGi9eNndtJSG9pVS6OS/uaX0p2K5cPuUlJDCV6VD8hNBVAyNlATLzaUQP7V+
JnUfFat25pqo/KVQv21WKuFT8bgmrIxyRwppXqaenDgqlioFk/TITmjE8w9V
JVTUqq4pOmjcBQO36rbveU5FyY1fCna1dMFJS87uuDkqWlusaZg41w2t4nx1
6yc62JJa6zPr0APvtXOqRIE6aH+2l9o22wNJzWPJ1ak6uHDxGntjhQwCNZkH
C+/roPzr4rM9Eb0gsFaUSwd0MHPGaHXoBjm0+1+3SjGg4Zf+rQb2L+XQz00P
Pu1Mw+TGDQeyU/uAghwbXQENHx9JON7H6Yen3CihzU0acmUrQk3j+uGfJxvr
hO003LruSXhrZz+w3P8qjqfTMUi5L7PSbgBuWu6/y9lBx6T1GTHeGQNw38Ry
c0s0HVdZLEZ4qwegyfKSG09Mx4p8XdYc9xXE3udvq+iiY113UAtL/Ao0Cc8n
9fUZOC0+UX6AMgjtnJ5Pme4M3Ca3cueHDMLazTV3O4QMHBk0m3lWPQgvEioW
JA8ZeD3wYfDgqiFQHn2rcR1n4A9+Jq/sjy37Wq7JFx/pYqdxQ9J/T4fAJf35
Z8VhurglgNK232wYRhXz3sl5uvj282T7LSnD8HomIOBehy6qR9uaXQeGQVO8
qH1Yn4nkUB2d5qAASWjTsSseTAyUqMI25SlAI5xOsD/PxKdD9yIp/yqA/huv
3vkJE4+JvUVGriPgYldfWrbExFN25sO54hG4degS62fQwwybgr7axREoFwl9
JhL0kP3Wc9w3dBR2i61lIzV6WGRdWJ5ROQol5x9UGszr4V5NTSGTPQZOq4Of
ZTuw8EyisWgyagxsw7MMBs+wsCzOyDetaQwO2Wxycn3MQp6zn1GyuRLyExWC
/BVs1LsSQq9NVYLh1b1O7i5s7N+zsqxEpoRZRUQ9mcZG42FlxLSjCkJSsLfo
GRsPyqNeTOSoIMdZZbqGRqDsQEOENamCP9oKbLUsCHxUGcTucCdhbaysf8mT
QPGp746a3yChjO8m6jtOIJFIa757kwRh1NSZ09EEJnyfvt5RTEKnmghnxxDo
m5fV5VNKwrTLj9tBQOBclYgXJyGhaqbL9qeTBHovPDBrrSZhB895Q1gsgdMp
ih5BOwnE9Nm1im8JDLtwZOt8Bwksjv5tYTKBLTlkdpqUBLrf+46GKQQWl0y4
FXSTQHt0WOCaSqB782JlYz8JQdxdJnfSCCxiGOYYqkmYsWpMFKQTSDPIH7/2
moReDo/PuEDgyQ/WeVhpSIgetPe+sWxXKzPtnZMk5DUdtu24SOCEl3VM5CwJ
ttdnHR0yCQzZ82vLmzkS5m9PeLQtuzl0y8eJ8yRww/ftP5pFYGG0o/zyEglu
8m8KRdkEUmNrHT5coYapqxa/210mMCZpZ+5tbTVQ5zzUfy+7+1yjxpaihvk5
2bojOQRys3ieNSvV4HNVFqCdS+D/odVIow==
         "]]},
       Annotation[#, "Charting`Private`Tag$942168#1"]& ]}, {}}, {{{}, {}, 
      TagBox[
       {RGBColor[0.560181, 0.691569, 0.194885], Thickness[Tiny], Opacity[1.], 
        FaceForm[Opacity[0.3]], LineBox[CompressedData["
1:eJwVzndQkwcYBnAiNDt8UMERhosigue6UCHWvi+KlBGJUgtoAM+ogKWARCQM
ISwrQouKA0GKWNTDIhShKkasAkJYVq4kBBlhJBDgc+BosUqh6R/vPffePc/d
b5k42u/gPCMjo+2G+z8PrOrLF32lhIW12wqDTlCxjEuZb+mthJmlgTyV4X/B
Wpn7h0AJDoJt6u1ZVIx7Kcl081NCS++vG+EkFbNqmDErg5VQGNckXp5DxZub
+d5vJUrYk/tq32QuFd/uLJjJLlZCYoS9SdoFKqYnBuyT/6WESZtAdcs1Ki4+
0z7VWK2CHn+x0wEFFefRK7I99neDyEKUJ9JT8XK5ssHPTA2XLXN4QKPhHYt3
jxgdaqjb+c4z1pGGSzSpra5JPeD/46ZbWh8aUiI/uWjh+gyMrZ4rHh2mYb5D
p0nC22dA6zSuPHeehjJ3+jH/K73Qvatof2otDYc/c7mnCe6DYxPJyhkNDc+F
qYyGOP0gER5JlBnTcUZVO/atvB9+yXwiV62k4wDjXF7J0QHgp37XqxHS0ay4
31Nop4Hf5/SlHUfp+GDauqlsWAMc60LRyct0tE0pHcy5NAi50pS1dq10DK/2
mRdrNwQ8rxvBaVN0TMmql0rThyC9LMm304qBdaZRko29Q2BBOHE73Rl4V7qg
U+A6DKGOmxQDMQxkTw/PXL8wDA5OhZS6YgZm2+sqH7wYBt2s6pZDKwObXEYa
VwlGwLo82bF5moGrPi4I8bs6AtXf+OQOrWCivitK8fDDCNC1Tw+VCZkoPtVw
Nj1QC8v3lrIbZUykfhSMUqq0MJJ2aI1rBRPDvLoKuk114GnbTLMdZOLyymM2
UxE6SA2ndcjNWEhtDLJvbtCByXHR0Glg4XW5S97rpaNQFhC8+72EhdFin4xn
8aOwpSqy5kQpC/OWpm2lPh2FoqI13JtdLJTUV4dmrR4DDxtueQadjUmfWhGK
jDE4bHl1bB+fjW4eMq5oZAzs9SUcIoaN6xy55eV8PVQV+By8dZWNCXY9TLcz
eoPv54Q+NRtllLwnTq/0wH3cvuNvgoMVuemWXR7jcOd8DmfUnYMXZ6MePb02
Du/7HwYNpXBwIDOFb248AbNHPDoiaznoc/+xK7FnAj6kHrCseMnBOCW1SFw7
Aepl62KtHE2x7SdZhsRsEr5XsIWOYlOMT7biK0InIWoD5VRZgSlqoebrmMeT
8LyMlSbtNkVpddobtRUJVHDtayIIVH7Z5xxiQ8Kb6H//aTYjcF07L0FnS8Ls
+KUVLeYEjmv1c1PLSKi/FJbfNp/AQEtfDtOBhLshrpTOhQTy47kOX/BIuLC6
fqB/CYEzm2uCSwQk7E50kc+uNfTb2FfsfUkIcOHzKOsJ/M0/VHdTSIJJmuU9
4w0ERkYvjrjnR0JDYaCWziNQUyKL/zOQBJa3mXy+C4EPjQVnTQ6S0ByGh52Q
QOvT17qzQ0loZfTkr3EjMN56brF5OAlVas+29VsMfufqEpsIErYO3ha6uBNY
Erqo8vMYEu5P1/Vv8zT43sS8rpOQEOdnI/LyMvhk7bytsSQU3/DXCbwJNL+Y
cl8oJeGQ866FuwQERtn1zKriSVgRsqg+YDuBbVXrtwQlkvBDxO2jIl8C7Tfn
HB9JMuwDnJz3CglMb9W1hCeTkG2dOCfeQeB/LsQnUg==
         "]]},
       Annotation[#, "Charting`Private`Tag$946258#1"]& ]}, {}}, {{{}, {}, 
      TagBox[
       {RGBColor[0.560181, 0.691569, 0.194885], Thickness[Tiny], Opacity[1.], 
        FaceForm[Opacity[0.3]], LineBox[CompressedData["
1:eJwVx3s0lAkYgHGrmss387m0naPEWopuqLRKF95Xp1WUXVGhNLm1KiRESpLp
GGXCITVCVKxIUbKiU7aLrG7GjDXGyIgxxjchy+Sywto/nvOcn6l/mPthbS0t
LdfZ/r96xu3Ksm4RbNq24cgjDQ3NxAmUrEcEXY5Jr+Z8paF3YQWkqkTA5t5Z
tmfWDTsW9Gv6RaBf60V8nXVReuu2l2Mi6BPGbdwwRkO/JZxRH1IMY1VCh2cT
NJQ6BXtn2IlBFBqnFE7TsD4l0WQqVQxJdp63dZl0LLkwdNDHpRkyRzSXXpjQ
cSrUSOU20Qy5c4M0SbZ0zGtI7JAU/g1fxqYsQnfScTvfnNfLaYGdjVWObwPo
6LuVd5rPloDd/COuhrF0TPAzNnnSIIGJklr/6Uw6fhn6Z+2ZhFbw3K0nZpXT
sfFkUprQSgoLBMUy6i86Vvp65Jf1SWG/JLj9nIKOLMdPE2aCNhjXw2HxFB3L
0+++WL5VBgfyEnysFjJwv0vp5upJGRBhX+t9bRkYPRai1VHcDux0J+Xa3Qy8
zj58ih/4ESxoysmxMAYSGdkH3hl1QNMgqWpMZWA/Kz35ZkMH1PCaOab3GNgy
8Cx4hisH4n7LJf57BlrXlQpG1nRCRKdO66HPDEzTbooKH+iEveEfuoJIJuZL
s3zR4xPUHtbaFbmaiatX3i3NKPkEqSHO1+t/ZeKrcolwBb0LAmyrTp6IZGJa
ecB1PqcL6la5PHW7ykRuUNqi9ZVd0J7jFqX/mIkxHpIIc/1uOLLd/o7LRybe
qYkL7wzqhrXjByezZpjY5oHO8tfdEHLQqTjWgkCbolut5mYKkOfqb3F2JfBV
RADLLkYBMYnxPcwIAr0icWFaiwL8Pc4kJGQTaD4Y9/aBZQ/Y6ia3yJ4TuMh0
/7rF3B5IN9yy91svgfoXd0e9lfdAB8jjR/VY6Hi0xGebrRKin3fueGjHwqhz
RsZzrihBPCkJ9w1kYRc5xL2sVsLTwd+EtSksPLnXP5+DvSAX2RhLq1hIiL5k
Rt3oBe0b4dfoPSxsq+9Y7anpBYdY9wWvddhYOtRbEOeuAj+9kguV9mwsFKc2
9pep4AdD2HU0hI0t1oI8i3l94ED4LUvOYiPx55Ptv/v3QWRm3PGZBjaeeuNw
bbCmD7plXjHCUTayLvvlnNelQBxQsXnrUhILuPmnPUMo2GfXqrVqH4mRI/ZT
4y8pcDNbxXdNJHH8YUxTbB0FZj1KB1MeiWdPPCqYfk1BtjR6SjNr3sByl7lv
KPjp58U5uRdJzFZ9L9AVUqBzK9Srn0/iy3ZqjUU7BQ+m17WnZJA4v+5qoMcI
BQrLpd+15ZMo4DZtkGgoCLiYo1t2k0QjRxbLe5SC5qi+5RdukWhRe/4hZ4KC
wGHts1YFJG6qDp4+OkPBMeXGQm4Rif73HLPOs9Tw767Sb9b3SVQdOxs8h1TD
cPDp6rllJIaseOzA01FDxHujeNmso4sslXx9Ndy1V1jyHpCYfNPARmCgBs6e
44T8EYm6h9znGS5Sw5phpVFlJYmZxinSXEM1OJXYbEr+g8S8bO3428Zq0Pyy
8+r6xyQu8bZ3NzdRQ+w6g2Z2NYnFBjHmxT+qgTCuXqyYtZWkYnylmRoKaNZh
NTUkVmQOvLu/RA3On2M+pD0h8T/rpEWj
         "]]},
       Annotation[#, "Charting`Private`Tag$950348#1"]& ]}, {}}, {{{}, {}, 
      TagBox[
       {RGBColor[0.560181, 0.691569, 0.194885], Thickness[Tiny], Opacity[1.], 
        FaceForm[Opacity[0.3]], LineBox[CompressedData["
1:eJwVzH881Accx3HEvt+7+6qb7g6pSIuEVOZQts8nKfphuru6dKfQqJDMSFp+
NU2bflCUft3uinpgLav1QyVhIiE/w5nf7tyXPJAOrVrN/ng/3o/nP68FuyKE
wXo6Ojre0/v/fbesjotOqAN22HsbzUkCGw/4l9Qn18Gu+rDP2acI9M6K17f/
pQ6eFWTruk7bvf3BCXVGHeg2hXxInbZtwAqZOK8Ojgb6SB3SCPwYtrDYpbkO
Nkjjiw+lT/dK9ZI+cuphjlw4h5tB4CGlqrQstB7GHAXWu88T2KdN0xZ+0QAZ
3hk1wTkEcmpm+Ps1NgCvXle59A8CE8vlTVlxjfDqUJjAq4hAIs9yCp2agOk7
nq7/nMBt6/cLs3qbQKxIrN7bSuBfLxV+0svNsNbJte34AIEhye+/uy96CZZm
WT2MSQJbh+c/Lvn4EsItMm8ZGpAY6G5T6FzYAmk12TZvuCTeEX0Ykga3gkFQ
3LtNViRiypS1yaw2CAcHTRefxMEc5Wz3yjYYpsVh0etJlCQedTaNUkJSjB+5
Q0qiZi2PudO+HVQC+YLgCBJv2tcPrFS1g9aHaC1IJvGrBuH78lN/g9Xjarlt
Fol0QFFxkWcHaI2MUgdvkOh3Y+RBoLYD1gz3Lq0sJXG4nwiKLuiEmuj5I3pK
Eu+6rTcx39MFUXOrB6PGSPQUiPQPGnUDu0iW1PcZAycEHnK3mm4wCRGNNpgz
kE98Kmx164FnAQ1nfndm4MzJCOvO0z1wm6O+dsmHgVrJlnDTkR7YHCsNtQtl
YPG8eT52Hr1gqBfK/zmZgefE28mYK73wtDH/p6tyBrIUeRWsf3vBTprySPmI
gUGeXRaxwj4I9g0jHrYwsDooRWhW0Ac7LDZ8e1jLQOMeI4uzBv3wxFSQ0sxm
4qewP8clkn44H8Eet7Zn4mR45eVt9/qhl6NvnLCJiQ21T/qWUCqgmw/P2BjK
xIfZtjpOISpIsIwT8Y8z8Vjr4QfcEhXc2tE681g+E1+b9Rx056qh/rdcuryK
iSEt9w2vR6ohp1Q74D7MxKcjUdBTqYYt6eedDQxZ6BCf7SVYNAAaY4fQhctZ
yJ+rEc88MgCKXsli160sXGA6S/dqywA8v1vqF3mQhXNO5P+4z1ED4ru5amsZ
C6f8ligMUzXQ/plMMVrCwsivi8vedWkgtiVv5wkVC/85+7Ro/ioaZnz5QqeK
ReHujbeEpqdpGHuSNDSxjEKXxSfdLpyhAf1XLJItp5BpEGJlmklD87l7oR4r
KCwotnhnkkXDncd8XoYjhW+Xp18xkdHwNpI7uoxPYapJxJhx3nTvjlfu/lUU
3lTbneKV0pAg3+syvpbCpDIy9lwZDQVvg2ovrqNQKFcF8spp0AY4hq/xpHDK
97ITr5IGP+91tZleFGINq5NbS0PiPI9ZLhspbLw9ZMtV0sBTXrqYtJnCnLQK
7tl2GvzN73fYCCiM2Xf1E6eDhjaHHJumaZtZSZo43TTc/vVN/yIRhUEXqn7g
qGmYXLmnvXorhfyYa0GZAzSIpeyoA2IKSdGRbzg0DZkLj/PMt1F4g3K15Lyi
QXFxIv57XwoTBjlU5jANnahePXc7hZsrxiZmj9DwLP46u2Laltk13RmjNFh5
uw5FSCicSMytmv2aBnm+7IWplML/ABWWMNU=
         "]]},
       Annotation[#, "Charting`Private`Tag$954438#1"]& ]}, {}}, {{{}, {}, 
      TagBox[
       {RGBColor[0.560181, 0.691569, 0.194885], Thickness[Tiny], Opacity[1.], 
        FaceForm[Opacity[0.3]], LineBox[CompressedData["
1:eJwV0ns41PkXB3C36vud6ckllaKGVhnShS01W+t8kEuNxITNJWG7aEW/jWqK
VeNSSq5LsS6LbIyf1EgooXXXXN3mh3IbjW9KUrtq1cbv0x/nOc/rOc9z3ueP
YxR4inNUTUVFhYvra/9OW5VfyxfCtkrafPleAoXrWtI17wrhnle8jgC7fMWP
IYGVQqjSat10H3vtmhYLskEIN0p5vGps2oarjzx7hDDkMpv8BLt/t7bo3ZwQ
Phx56dqDreNku8leQwQHVhyblmM7s8NSMkkR5FbfyuzHfuLW6w66Igit8VMf
xi7xyxq8bioC91+6bV5hc7lGb03cRQBrqgLV2ASqiOC4RXiJYCzfImkB9mRU
zH2JnwiuvDnZSGD7xynPnTkhAtGztfaa2I5pfJWmKBHUixPuG2AvL7PQ8eOL
wEDbdSsL+8Gwzbb0ORHYHk9r4WL/oyiy99YQQ7PN9qO/YO8aX+RpSBPDCytj
zWjsxknx2bJlYog+KuclYMtmvWqazcXgH5utyPt6z9LTO2e8xXDJ8XZqG7ax
U6GNZ7UYGof5fxg6EyiIvYBjUCeGyBjnpPXY/3UJClQ0isFq3Ipnjm3psSkm
VCKG84OKuB3YKPBR82WlGIztbtLcsH0iuxyrl0qAduKUaix22j01F73/SECu
3VH0DtvJjhcceUYCRq1qvv9gz/XOx49ckMBEqaXBPPaJz/82lcRJ4Ma/4dWL
9+H9Dh9ZrGwJ9ETFeDGx3zx7vc67VQJWf7ewA7CdFvV+yTaQgruT7GU/9lzW
AX2VtVI4ESesH8WuNO/accRECmYlj3MnsBkcaZi5pRQiMy6dncX+kNMx8dhR
CnJx0q8rXQhUZFnfO3haCgf4jRE+2POHiu8wOqSQX3pOYxzb2zWvJkgihahm
fdEUdqVtRpOgWwo3D/vmfMQOMonptxuSQqzWfU9yP4G6pv0WBP0lhTZGleXG
r7ZJ2NS3RAZzGtrxZ7H/6LG9bMiSwUw4rUTTlUDsT4JtgkQZBJqkPPZxI1Bk
mINOcooMpgKHMo9jl08OTJ38VQahqi4Xw7B1htVLmFkyYPmm/pSAPdDksSq/
SAanWCWParF/SpydS6qVwfaVujZrOAS6ZmjTfnJCBk8KZeOvsNsdZN5M+07w
9bXOKHQnUCLP/5uA6U7YOvaxwO4ggWLqtlS85XeBqatTW6cvgTSnFk/r+3dD
RGRp1+sAAikW+3SStB5IC1k2//1xAo2bT3D3NfYAUbpFPT8E/8vOiSZOaC+s
rhO2M8MJpGs9UzezXA59xL4HqyIIZGJrEzUllsPqkRoP6xgCRW+dHy3h/g92
Wf+efjyBQEuYX+gPLfrgoGaDz1A6gTZrLVIeo/rgTuqGjvY8AmWORwfIU/rB
KJOcvFGC8+qti7KdBgCdHzDtvY/zYk9eW/v3AOiw9LuV9TiPPWA1f+cZODB9
eNFCAkkXuqedP/IcOGe04uP6CNRwD1IfLBmEm4uKZnYoCTTiE+zp2DYI76st
lmX/RaA9M0TDb2FDYHbxe7scVRI5xlTIEwyGgXF6TG9Uk0RndXIqu7qHge2i
H/yBQaIPbZ9/C4ER4Cd/qrq6mUR7rnTUG+SMgChzqT1pQyIKrX606uMIGC8b
eS/nkIj/zvTKLHsUis/HPlE5QiKNW57b1UtGwVvXwJV1jkQx7F0P33wZhc6D
enWPr5LIeapYx4SjAMelrc3BOSQqT/12f8IdBQh/X2nOFpBoqzn3kExtDMyd
Ii+7t5CI0/bcBR0eAxaXO8p/RqJ0r0/aqQ/GoFU5MbTiHYmMxnPLttBewMwY
06doIQ05hAWYfT76AhRHUpPz1tBQ8sfB87drX0Ab84t/yjYa+jnyQlmknhJe
l4bk0/fTUO7nnKqCMCXMrX8vuRtEQ29+5qYVtyuhccG6TlMeDclfhrn1GY+D
anlB2f4cGhrzZComLoxDosc1o++qaGhnQ+DevdJxuBaq1Nogo6ENzLqMXjMK
zOOcf5yYpCGIl1XYXKLgdsVcOJugo9NXeIYNPApcd9XNtGLfvmyZtCuGAoON
bJ4tSUeL49JPbL9MgdW23hoWjY4GeAcNN16nIIdbwGcupqPwiJFEvUwKYtNW
pBFadFQaOh309i4F07v9o2Qr6GgopEB+UkBBU6KG1z49OtIO4ex+VUFBTds5
66fY3OBKhvIBBXYqQtPmlXRkH8SVD9RScNHAOLpGn45GAlR2t7ZRsLk1l3WL
QUe6AQKBXQcFxLHNfxoa0pGjfyDjz6cUTNUmH8jDLvdr/lQrpkA74nFmlhEd
RfjECwTdFPgMtxSlfIPn3izG5l4KzNpF0UuM6Ujh9ep6mZyCS3sKg69jOx10
Dirup+DpwoeH4tfRUeQPX3qNn1HA2fnp2ML1dHTXs9yu8DkFlbNkRCy2wuOw
gDFEgbr1yyw1Ezpa7qHFyB2moEQjo+kS9v8BlOZeyA==
         "]]},
       Annotation[#, "Charting`Private`Tag$958528#1"]& ]}, {}}, {{{}, {}, 
      TagBox[
       {RGBColor[0.560181, 0.691569, 0.194885], Thickness[Tiny], Opacity[1.], 
        FaceForm[Opacity[0.3]], LineBox[CompressedData["
1:eJwd13k4VO0bB3BbNTMlWbKVLYoUSaEs3Sd5kaUka0VIaVNSekXZKltpES2I
UJKSpU1IKk2SFDNzzozsyxAVWvCG+t3n99dcn2vO9VznPOd+7nN/NfwOOu8U
ExERYYiKiNC/aSET1YRxLSTecS8P1mISFqG5UWfNauGH/pxjG9AdYfYEn6gF
8lgMoYteGJX+/KB9LXh7pHzu1GQSxYlmVZk+tbBCLPDmJjQ7K7xiMrEWIl2H
Kw0XMImRtxOPytprIctn+bEJNSZhqzpZYJDwFuQXGqjensckjMKTZ+SO14Gb
9t36Chkm4XGBfF2xsR5CGi+0TLCYxMOSuZeVbryHKaeqrK/iTGJD3AD/v1kf
oGhLUnbnJIM4l/h4TbXBR9izFzjtowwi9a5lndXnj1AXZLdkcphBlDnXt+3L
bITVOwJfcgcZxChvqdYumyaQvSdzMbWPQWxewc/J/tME/qHhhle6GcQq88ut
jqIcgGmrTySgVf9xUfwtzoFWA97HcPSA28ckZyYHJrbeSfZBx4TVhorLcaDx
TXWULrrkRdmGnYs5sFqnYHp1F4OQcrr2W8eFA4ZXPZ6OdDKId/u3OBff4cCs
6OKnBzsYRN0+c4WN9zgQv7ghxB9du1e15et9Dpw+fsjUE12zu2vnkoccaFBa
32qJrvLfeyyvigOOE2YJ8ujibWE3MjgcELmlH/a8nUFcdkj7Fj/Fge8Dq6sV
0Cn2xx9oi3DhsCIzSRKdbOcdyhbjwnCJl584+rztAjEJBhe46lcWDbUxiHir
grmRMlzQLbOb+wYdbl5uHqLNBabCgzOhaJ+lzYm+m7jg1xfW0tnKIN64Zbus
duGCaMG5HxRaP3q3qrQ7F4qWFcg1oCd4oyXV27iQEzZ+pBx9OVJWoLabCzNq
Rwovod83OWi3RXDBWdpV1BZteuz5qy33uKDXVq9X1sIgsnNjkwyLuCChxz1d
hGY0OLqzSrnAGurqy0PzFrQMPH3CBfeX8nWp6KD6cWmlV1xY6ENNP4K+rWbo
Qwnw/mzLfQ3Rcuybk5tn8MCS+JXx+BODGLRfJjvB5MHWPv+HReiXjU8X58zi
wbUb57n56EOtDW7D0jyYtVZ+WTq64ed48dn5PNgj2u8QhY7XdNz5ejkP+h+n
L3FAT0b9em+8jQeHSoxCBpoZBGd6VE+rNw/c8sVv9qALzrImTvnyQCfo7Kc2
tOdVNR3OLh4Y7W3w56AfF62POXiIB/cbZDsq0UFt143zY3nQcCHn2EV0t5l1
llIJXl/0YtVa9IKvj8r/e8CD4y8eKZmj/TIXkoLHPFDaMShhgu4SmSaZVsmD
8fXzfi9Fd7x+FaZcy4NAr6TtSui2jWvd5rXzwNClTP6nAOtdtOTQRCcPSM2a
9CG0d6l60qceHsz0lF4yiG6VE6lJH+CB48DB3V3oFkHV8vmjPHjgbeHdiG7e
YS6pIkmCgY2CcQlaee49nSkpEkJWr9peiN7CnmfVKkNCcUBa8h20QGci7Loi
CQ2BCxRz0PyvT/tVtEi4QxGZl9DkvyY1qmYkbBQ8vByKll98u/2PBQmTzv07
QtBuzfITbQQJ7W3bzILRPPPR5VnWJKzTZDL3o7mij7LUnEmolzug5oNuPGMY
rr6HBC/ngFV2aN0VbPUf+0iQnHf2kQ06ptmT/foACYWFyeb/oA0XR0vvO0JC
+KJ/dhPoZPaH248iSfiuAcYm6IHAHY7xMSQE/jwkZoS2nDv2fctpEsROxPIN
0T92qK4ROUNCfp5Ljj7aRTSQa3eZhEj50/cWoe/li4SpXCMhx+X1Gy20hFOK
2nA6CUuM+r4sQD/MrNibmk2CEeeDixp6rjlLtOMeCRfXrExXRB/ovp5XWkSC
jl30NAU0O3G5w+lSEqx6io7NRR8VeFzRLSPBvrwkUobez6O39UJekSCfbyMm
idZXNePYsEl413WjYiY69nVDqPJbEhyvfopgoU3kRl89byDh5p5fCxjoCxUJ
e5Ib8f6juOIz0P1+KlI7ubg+I/XbNPTVEqstrGYSInzKO8XRwx78vy0tJHxb
ojYghrYV2X+rqJ2EAO+dk6Lo8Q2Xhl16SbD7lrpGBO00uuiydj8Jb62jDvzl
M4j86+Vmvwfw/0n7/D9ozy+dsVnDJGQfiVs9hS69FLI0+AcJpwzHLkyiWWbM
JqtREg6vs/0+gfbryvhX4T8S1G+FedEuTzBQGZgg4afLuabfaJnlNS8r/5CQ
4nRyE+29fPfd50Up2Jrq2fwf+mXkoKSfBAVT6tKBtJW1Ix+snEHBt+E7TNrB
DTKeM1gUXBHTKh5H14Xk/RHMoiBnc6QP7QUqpjfvSVGQ0FmhTDu85v36SBkK
+HcEbWNo7j7foU1zKZAo4N+jvVT2V4qWIgUX28tO0T5VHm86pkyBqm3YLtot
vvM73qpQoN0535n2Tf/DTfvUKVguM92WdmBAXY2kJgXqjDhr2sZ7NZ4ULaSg
vDrLkfaf/aF3NulQMMfUyYs2++CH9B+6FBgEXw2hfT540blUPQomd4Vepu0R
ciLKxICCOPnh57TVQ7nBAkMKKiL+jtDuD1uyM9wI17+et5R+vpITMe4qqyjY
cKj3IO2wKMH656YUXBqrqKBtedLA3NeCgrP6unPo/ZsZG6cvTlCgI2fw//3l
xrep37KkwD7vfRPtnefOTvtsQ0F+7Ycn9PvRv9g9lmhHQZnLShP6fY5eMh1Y
6kjB5tMGz2nHX+tvCHKmwKN+qJ+uB6cMeCHjSkFBW2kiXS9KWZcfPHSn4FqS
pBFdTwU3ra6Ob6NgoCwhl6634NvpiWnbKXBZfjeArkezgu/Hzf1wf9b4r6Tr
tb7ohm9UAAXBktf76Hr+Vj6pywimQG394kfT0Y+fbVYpOEIBQ29GFX0+IqsL
pBz+pWB76vEP9PmZw/b4ef44BYsG9WbR521F48NnCnEUZAQXfJFCT3JmFj9N
oEB/rZWpNLqG9MvZepaCeadCLtDn161lTlzWRQqyvTPd6PMd2rffSTuDAhN9
pt08NDHwyvJtJgWZu7xb5qOZX5WN9mVToCJu/68qOu17rVJRHgWRPgNsDXTl
lFa3cQkFB4+sfa+DFpVrDbFmU2BjsfHoKrr/WSoFarylIOLL4mpTtH+Qq//k
O6znajU5C7rf1L93Lm2kwLt+W/NadOLpqmWqrRTcWjK/wx4tM5b1+dcPrNfa
wo++6HULWzo+jlKw5tzqSn/0kc2K/Lv/UTC+saMkgO5PRRfYvn8peFQRURGI
Tt8dnfuexYcDX/7YhKG1mv28bmnw4fYhlnUq2pWR5RKlxQfPCivOVbp/GX+y
36rNh0Tq2t4Muj8lbzaV1uOD3/GUJ7l0v7W3Ujixig9BBu/qStFGzxY2umzk
w7iIOdmEtr7RbyVxgg/LVipFK+P3sX9xf/z9SD4wREz/qqITHvTVe8TwQU5D
J1YTXc8WuhTG8WH1lv336e+r89cef7dkPrw+kLIb0N6mnafyb/Ph8Xrfk7vQ
R7mCGocmPqjItDtXoBW9BYwxLh+uB+cNVKOf9vEdsik+SPWanmGjJ39T3F8t
fPAZqxM2omM0yJ7MPj5YXImb8Rl97kCTxMgkH/oGg4YUcf7IY7yzStUWQIX+
L49IdPGzoqRQXQHc3P39Wiy6PDiF3KongPinVr1J9DzT4rV7wQoBuKX2p2Wg
R4uHzxStEYDnwNKYcrS1pzznrasAjEpuEeNo4R1f3z8nBUB+sToRjvPUsLd1
QWesALqb2hmn0L9ll/yoSRDAtLAPmWfRsyN+njpzXgAzRQs/X0cbO8flK6YL
wDjPZ6IaHfv73pBhqQDkft6ezcT5b6H9+ImADrz+Y+7PG2jbUZFNFt0CqL/a
kVGA3pvN1JIVCiDXV2bjQ/T9MeW6qkEBNPS7NL5Br7ppIS8/hvcX6+o4hHaY
irlfI9kMr9mWmgTOr8FFku0aZs0wEVNh/RldLatJtKQ2w5sVV/bR8/Zm5aHt
0Veb4b1wdjU9jwvVKyIXpTeDxL8GKkHoWfqbnwfdaIaPiw6NxKLdbU+umXa3
Gb4m9Is+Qn873m2uX90MTUmFL2Vw3p8nzF0dNdAMW6fHvOKij5ZprdCCTxB2
rONFMOYFB5ND2wtHP0GAaknYPswj5skplcycFjhR6c1+gHll/eFHOQy7VpD4
aeMShHkmRF/jpa1IGywM3Samj3mn8vUOmW0FbaD0wWydMuahBSYj6cV+7dBg
6LVdE/OSs8IaijOzA461xBvfxTylITo0vsqnAz4IxpoB89Zf93+eVFV0QETM
jwZZzGOD82fM1pfuBNHCLR7dmOd6b9rc+ebfCRHJEnpSekxi6Jpe54fnndDE
ZPekmzCJ6VMRJWlyXTBi8clT3JJJ6L0PUY0N6gIpzTK7Pkcm4TuTr7mV3QUs
/vLSFE8mkTvraWC0cjcsytRzvbiTSfwKA5fakG4IaFbTXHqYSbi6L+eM13VD
x1/m4YNRTKLmRu239do9ECsYy9h/nkmsLWzb8CW6B15sUA55lckk6rV9bELJ
Hti6hymfXcgkdknFtWgZ9oIp79qvLVVMYvZOJVZFXC9we033Jzbgeid0j+d8
6gX1a5F6I21MIlG8M7HAWAht6U9KXEeYhNeYmGHGGSFsmJIQlRJnERe+dB9X
SBKCS/Ysn+3oms6aN8nnhFDI63hbhF5aH+uVcFEICV3fnjlJsIjJG6yEo1eE
ULMiW/vSNBaRZifT4ZQrBK+BraLKDBZBXtc4N61CCOvdZRuWSbII1iUxQVSl
EBbz82Kj0WviuzUnnwlh88npdhz0reBbT79XC6HAXnfk6GwWccRmcW87Wwhg
L/6iSopFyIwYmJc3CWHKdHyXkwyLsBZKxxlxhbCu06E+Bx326XtjMU8IJRGB
5r/Qna8fBtzmC8E1WcYiTZZFFKetupTSJoSgV4PPe+RYRM95pTapDiHw3maF
m8xlEYqnf+uc6RRCXaGaZSI68mBlVXSPEAZFTw4tk2cRpf7XmVO9Qri4bxcZ
gxZ6RriE9uHz5M2t5aGVN27P+tEvBLf7F2p0FFjEBiti4MCAEMSjqXfh6P8B
UhHgEg==
         "]]},
       Annotation[#, "Charting`Private`Tag$964811#1"]& ]}, {}}, {{{}, {}, 
      TagBox[
       {RGBColor[0.560181, 0.691569, 0.194885], Thickness[Tiny], Opacity[1.], 
        FaceForm[Opacity[0.3]], LineBox[CompressedData["
1:eJwV13k8lOsXAHBJmRlSQqSuVJKbXRddqfNmKUndbvyUpUilLqUoEi3KFkWR
EpdEJVnKFRGhErJHtmhmnncytpCyVLL8zvvXfL6fmffMs5znvOdZ7nJ81yFR
ERERsVkiIszn9F4boXBROfymzGrqkeNQUo/kOepLy8E9dSA5Ea002qF1Yjk6
MtjPGr0xfL/vhHo5xJ5tNi+V5VDnn3lIzN9UDqkp3WaxMhxqSipMd517OcjE
dXRZSHOoydLic+Gl5eC4YywjR5JDTSxfvUj7SAX0vbxle3c2h/Kp7V/T1lIJ
go/bIo4OsykV7W8zpupVoBouCQv5bOqkXe226TPVYDUdGB5Xz6ZM3GL95YU1
oG0u4m5bzKZM16a6jxnWQU/xeEZNFpt6I3gAeg/rwXb6vkN0Ipsa0TA254m/
g+Mrftc2j2RTiWaV1XOy38GGyNCLkQFsKrTB8rWjayM0WvXztnmxqXCD4cW3
FjTBERvwjjzEpvbOmtHwyW+Co09C7sXbsakTMDcn+Oh7GP5Sfdt4O5tKsNOO
PS3XDPL7ghtNTNgUq2fn0O3aZphdoX5lwoBNmbd3iuwPaIH0p7vsQzTYVPyD
yycl1FohQbcp22Ylm9Lp1twj5LaCyl/KU+OL2RRPdCwhObQNhAnL71RLs6na
6FzrCGiHRH0p8Ug2m7oSwi1fNtoO11afslYQZVMHbNVuxyR8AJsdBxVzfrEo
/zj3j+usO8CvMWj9vjEWlVHwLqB0qgMG9/fFsIZZVOb6JDJwvxOCo1S37/7M
ogZ1XXO22n+EYrlu6Y5uFrVF7K+uy7O54CGTpWz0iUXtC+PdcZ3LheCRnYnq
6FNSHnZmbC5IBeip/Ia+qxBRPyPFhXk3H+8UQU9o1BT4KHLB4Gi4SqWART3+
35aIg7pcMCysz7dFyz4EA8qJC3kaZ66eo1kUvVXn8vdCLlTOezfYx2dRIaey
uJXFXEh6GaXLQ2skrVl7+yUXOLm6F5rQvqMqvHUVXDhjLbmuCC2VtPgPv0Yu
VOhrKEegjUdFyWQPOkK2Wg99606LoagcD74Wng4K5uH3VbsimuR5oL1sarY/
WjDSIEhR5EGev3PECbTm1uoIU2UenJJ9VeyAfjNS8ilInQeBwX0xeuivFmnX
xE140OvWslTAZVFWI349ksd5IHmUfcMC7fLAtyLTkwfGTxMGAe272+eB1Ske
DEH5TkP0/SLPA1fP8CBiRauOKnoy8AhfIogHb9vHd4uhs2Rt2zhxPPA/pmfy
+iPOz0C3klXGA7U9wSFmaJVerdS0ch7IlxaPGKON4jWCLd7yIF7nyj/6aNfp
1aaX63igpyH0UEWXVCiVirfzQGzXTcJCe+yWzJ87yAPXoi6nhk4W1eDbkyom
z4c65bX1LugcySxT7mI+qHUIXjmgb931InlL+fB8SXqpDdrx7dTiwyv4MF/r
wofN6F552YgqTT6MbDcNUUeL5FMnI834sNtd9814B4vSGYsDBS/8/f2Yxhi0
TJjTx+FTfDjfosO6hh5fuupM1Wk+vDPtsghDvzDLzvE7x4ecuuu959AWMRWr
uJf5MGgjknwYvX/tiERKEh/alA3HjdHRnlbt6nV8YGuP6H75wKK6r0ZPv2/g
g0Ghzo9+9J9p7Spnm/jAY/9Z2Y0mvIOetW18oIceXeChtazOcY4J+OAXL2lf
j65SfWz8+Dsf7lW9z32CXmoy6mI7wQebZy/EM9En9hqFTU/ygW9x4kAaWsLy
k9vqWQT8dxvqJ6NzAo7nn55L4LzQzOQGWmQodKeCNIHCRY6iZ9Dpv9IPHF1I
4MCZIdobbcOu93kpQ4BzYFu1F/qhimzikUUEBssO5h1F73C421ewhIBDsNyY
MzrhbcElO1UCTnbHFLehN7d23sxaTeCn+cMQC/Twp+m0Wb8TqIvP+GWONp0x
a3ikTuA/bxmRTeh+/cYlEzoE5hU6eRmiDe/15cavJ3C6vndyFTotMFCu15iA
Hfk8sxKtePA3H/2NBLp990usQE+q/G34jiLw2uD+eiX069SC53M2E7ifEzpL
Hr02dJei9RYCkpVKFnLo+4cH/O5aEEi2VouVQYeqKRuv30ZgtC56xwK0VXpo
yYmdBOJly1dw0CXhy5eV/I3jyf+SyUJruxddkLAm0Ft2FcTRCzW+UKn/I3B0
odJ5MXRblm1Zpz2uj3Wi80w75kvk8MrfHXH9FzhoTaMLPcKDfPYSeKR2RWwK
naBdYi7tTEDjgEn1BNrlv1VvNx8iEFUnWTSObo4qVYtxJdCss7d2DG3uZRdG
HyZwmSzrHkWrrY2wPOtGIEBpUm8EHSezOqPKncCqR3Ku39Cc0ZcS8scISJ9J
Tv6KHswdrf3vOK4/PV9vGL3vZqTmzAkCKT7fQr6g33mrRVp5EXi6dUvXEHqT
7euhuJMEfu2RsmScY+D4V88pAmUpWwoG0Sry40/+8CEwoTKixfjm92sLLp0m
oMxb8HgA7VtQ1rjUj4DzYEr5Z3Tf7b16bv4EvuEbirH9me/R+WcJiL+emu5H
19pFjYidJ/DO0zaN8QYjdZtdFwic2b7cnvFjxfLcpAACatb7ZBkr/9onN3iR
gNbFeW196KjOH95GgbjeLVopjEVfRLeGBuF52PHam/GpBA3DlmACVv2VfzMW
nq2IXRFKgIXvAca2e51/HL9M4Pul31cyfrthYk9xGAHjs8EKjP9UinnOuYLj
jbJexDh9WlNxz1UCJ0tvLGW8lF/p9yCCQPuczeqMI0r3d36LJGDg4mbCuOs6
P97xOoHGBtlDjI1d9tpXRBFYMpYdxThmbedinRuYfw0b3zIeELP7EBdDYPXe
EhYzX7PW1tuzbxFY96+2NeOEhzZ7jsUSyA2Nfsh41LdJvu027r9yzxxmfa0s
d7ZR8cz/a3owvr+k/lb6vwSSth0ijCcHttnKJuL8OyIdmf2yKamSO3+HgKZE
uoBxxrUtLT1JBLI+PvNi9ld0f3nM38kEVljlSTL5YK9nalOUQsBx94NsxpyW
je8jH2B+GdovYvLLJfVF9I9UrCesZe2MC08b7XJJI0C7tdxj8tFN0aBRP4OA
C2+RHZO/rz8/vZ6USeBYf7IJk9+Kxbo72Y8JxF5QMmDyv8pJs+FjNubj+gGj
78z+62ZEbs7B9d+3weoHk2+iv+/IfkrguUjA4Z/M+XigUhf4jIBn0YeiX+jL
/Utq1rzA5yt5nSJM/S2KC48pxvP4sMhYFL0uQt5yuoTA9dGwh7PRvdoyVY2v
CATXTsTPRW/x5lT6VuJ+/KH5UxJ9Z/PlEMFbAnLGNx9Jocfl5262qiYQemfo
AFNPUgtnlS+rI8D7x3ucqTdzRX6+rmgicKG9KXoJel+jzyWdZgJXTpZH/4Z+
ljK6Kb6FQLTto4Rl6EPmwy+PtRMQ/WxWz9S/N+E9JbI8AiaSNWka6EC51kKX
PgK3VKXXU+iYNbKQ209gx2BzpglT72BX2ZwBrF+W1Gqm/r75p74mbYiA1Mt5
BpZosZKKj0MjGP9gYJENOsg1f9pvmsCr7rZD7kw8/7FLtTME4rRlXTyYeNfX
iivNoiFo+LurJxOv8Mn8V7Np6G/KCz/NxJufpizOpuFKF8coiImXf9vkhgwN
JdEK65KYeLWtFV2yNIT71pSkMPFo2W0Gi2hYXrBqRyoTTyLK+oMCDfeM34Vk
MfGcww4uU6LBV3XK6QUTj+UXkqFGQ0pz7n+d6GA7h+qyDTR474xsUsb371mn
c1m6QIORYl7jKrTXoaTrSRQNzRLinWvQzp6fbP1NaShz1JDURxuFuX/S20rD
Ac+zvVvRQwX+k8k2NKyx0AnzRtsqJGgFuNMwP7/FrRltpVQiPXSUhu63jk86
0KYqZNTBgwZWntQ0YfoLHZUiQ08aTi4ceT6I5lhkbvniQ8NAYnGGOPYjJadf
OO+7RMNo2+7TG9Cr2z5GG8fRkMC99jgb3apcahQdT8NLpR0F+eggt2RBz780
JCb1VZegBVOH9G7coaFoTwGnDp2g8qWx7x4Nz07kjvahF3rNko59TIP72VVe
q7C/mpZUvfa1jAbnNdyF99CtJsevpA7RUDCz9nMB0y86vQ0Y+0KDpGfm1Ct0
mf9yH7OvNIxce6RQg87Ofe8sGKHhjwbdI1x0mOo6A6WfNGxQ8jsmyvSvnFn0
zdkC8HPsXbADndIYbRCsIIBvm7SKPqOPOT+jD5gIIEAwnkARFlV9bES/wVQA
uu8by6zQqv464UbmArAZ/m90D5rcTNeTthCAU+rFU55om5o7gSXbBXCqZN9A
CtrIIHTVYjsBRITMKxbHfp0lueef+uMCSHiqIWhH38//ObwuUQCGuz4bxWH/
3zO5XWfmqwAKLrtYb+1hUTX+d9S42z/BoqfTIt1434jNvHdeKu0T/LXJ4rbk
VxZ1vOa5mO7kJ3AV9k4fGcfnV9aauu/ugm/vDe2aJ1nUUbcvObcyu6A+4uKe
g7PZ1AeXygtyIkKIs0wfcOCwqe6Yf+dk2gvBo658JHAhm5rJDSha+0QI/6pr
kSeKbOpulrVmVrYQDg6/im1Bm6SqJqnmCOHli2X2v9AhsbWXFucJQXL/nzOb
l7ApST8Fy5lCIVwJ76rmoRUgu726QgijI/JHFvzGpvSq+GP7eUJY+Jz/3H8Z
m2p+lXO4ky+E8QVPqlPQ3oXBH2xoIZTIW3RXoQsy1Iu3dOF4Vds2KCizKYg8
HaTZLwRq8ohHHtrKer7MzzEhuCy2a/m6nE0NbRMEeX0XQpD06+jFK9jUNbO8
8c8/hKB8ddR+E7pJ36GD90sIf03lSUSh7RQeJr+Z1Q3xl9KHdPA+ObHAT2bj
7G7YRDmJ2qET2NuD88W6QdqNq3wRTSa+HUkX7wb4rn++EX1ppLxjJbsb5v5v
QfFP9MqB21aJnG6okcmdu0IF79Nd7iWLJLthVGe5gyXalbtR5/q8boh8tLvQ
C/1/PcbMIQ==
         "]]},
       Annotation[#, "Charting`Private`Tag$978438#1"]& ]}, {}}, {{{}, {}, 
      TagBox[
       {RGBColor[0.560181, 0.691569, 0.194885], Thickness[Tiny], Opacity[1.], 
        FaceForm[Opacity[0.3]], LineBox[CompressedData["
1:eJwV03k4lXkbB3CEnnNOvZaESGQSOsjJ0lhy/8QrIfuWsrRg6Ni9IuXV8k5S
4SBj7A2pZpAwmQwnjqiEbJE1nOfBEWKMNsr83j/u674+1/W9vtf9z73zZJiz
v4iQkFA8nv9v9/KMT42IB0/erXGeKTDQDoNebyErHtitHW3xwJ6ul24GWx5M
vggQntnGQLHtnJtcNx5oZKVmENg571JV64N5cPWFkoqNHAONad6wq83kgbo9
c6hzCwMFlF4pKp/hQYKfUM/YJgaKKfyPdU5aM7B1oEt+nY7C+4qSq9eeQtWi
+FLVBB0tBn748ptjKzSbKe3vbaWjBkem7uf8Z6C8i1MoWk5Hp8/f9/hx4wsI
/ymTW8ShI464c/lfnm3w50vJtduxdJTda7FS0PoSTiiVNWj60NHcioxIkXYH
cNcM93RY0lFrjOSBxPOdcC+OOV2tTUfnjN2Ci6ZfwQIn5ZHFVjry0pmcdMjv
As6X7ByxdRraEUxbjrPohlXFrw8bBTTkcMhtrfljNxi/fZ5s1UtDzS6P8r4W
9sBu6Z7MUS4NlQibGnq494K7b5rEsfs0xPRi7TtG6wPpCHvjkUwaWpkwabGv
7IOYX8Tm7C7RkDbjjNNJ/9cgp2R2tjWUhu6dehDt/69+mH8q6bfDm4bSvOU5
SS39sEeoczbHBt8jsiThHjcAbR3B3zYb0dD712NqW3a+gbuqx0sPaOI+2yX9
xf43YLc3+2yNPA1VvJcfrk8chOzq8uJ+Gg31m1Xy9dSH4I/aHKp9lUBn9rKp
tuEhKPXa95k5TyALhwMJTleGQdSmK2nrOIGSJPUkPxmPwKs3vRmXewgUdT5b
9PDCCARUq+t0tRDottyWtGu3RsHwh4uF/6sj0AHXKplZmzH41JQ5P1FBoO2N
AbrGf49Bgm3fu1slON+fXKGf8xYYEQVM8VwC2TwTpKurj8Opi7+3mXEIRNXJ
52jFj8NVtolvRRKB9q8P5pv3j0Nb6NyocCKB9gyrhdgzJ0DK8nvF+FgChd+4
H1KZMAGTFnH5xREECkl5Eqw6OAEuGn2/dgcTiKHhp3dDexLEaw/ni/oTyE86
45PYtUnQsnbkevoSiOj5utA3OQkxtodyArwI5Ky5XJlryIc5A996D3fs7nNh
kRw+SGlsCLjhTCBHheL7Lel8GN95lP1fbIdTL/nymXw4tS8uPhLbbkXR80kW
H0rS5Go8sa22NaBNeXwok+xIUcM2PrEuVVrKh4eZ22YbnQj03dLlmsE/+VDs
pfX9N0cC/S158zOa4sNd435WhgOBrI3OJd2c5kNCentREnbeiUC5oRk+uK7q
yydgW1SZG0S944PV52MqQdjpLh/C7yzy4cZZkSzAZmX5ztBW+RBOq5RdsCdQ
qOK+gR4JEtpHL4Y4YfMslAOUpUioVKydPYQty960ckaaBGcDn3AzbG79lLTY
VhK0VoRvMbE3++Ta71cg4WBsoYU4dlmRaGvuLhLuyLEMG44QSKA2UHPaiIQ+
qeJwFnbiT48udxiT8C0x01IDW5aW5WxoSsJUWIyqMrblnOviRiBB7CljbRN2
QVUP8zdLEpro53cL7AjkCp2/LDmQYKkf4VmM/cSzJS0hgASzzYW6ytjubSW+
04EkyDjlHZTDnjO5ouMYRMLRrms+EtgKyhbtO9kkzMUa1KzbEiiaatzYEkFC
t8Gr/nHsPZH1CYwLJEhepH8uwb51vZqdnUHCIJvzUB87Wb1JQZBJgmCdG6WD
ndjc+dwoiwTHsgwzDezgVcGu4WwSlG32LShim51RGVUqICEmyPL3DdgzNjeP
FN8jIf5h3WSfDYFM6YE6FQ0kSAO/7gI2qzR65BuXBN/CRU4s9u6Dl5IdGnF+
oiQiClvqXP7UIo+E+Q0itkHYU4LeAr3nJLhxUvzdsFNfIInHPSSkWL832os9
maSw2DxNws+rPF/BYfx/UdBqIiAhOauth8T28D6dVz1Lwsryz47j2O2sCuvi
eRKouVT2APajIfPbl5ZJyEt/o9aKnawV5Gy+TkJu6lD+Heynsikaj4UoyNT1
briNvS5U/U1XhIKIkLvT+djRr9d+VRGj4HFl+vEsbJ+EtA1CDApkFZ4+u4rN
6qqt4cpSUOKZVszGZteNJBvKU+CQcT0sCLu0RPhExTYKPh60twrAVoiz3Vyw
nYKEj5oyftiiqm/9L6hS8DzCmOWKbbZJ1HTlOwqiJSNcnLDjPmhIh6hRUCkZ
lmiPvdAWyT2uQYGWVtMXa+w3UeJypjoUmF9vCDfDlvZhzlfvpeDsXzoCE+wj
1o7NTBYFxL1AthE2b3tOmKI+BRXLOhn62GUt2s+/GFHAapM5ycSeeuBcEGlC
AdenUVcTe2fO2ehZUwqkdfTo6thZoU0qQ0CBQVToqCp2l+fUBydzCtRJwwEV
bIYFo+PFQQokfmwd3oFtpa1bbG5JwQN3pXfbsRPl3OIe/5sCdxcTMUXsfwB7
U2ZO
         "]]},
       Annotation[#, "Charting`Private`Tag$991861#1"]& ]}, {}}, {{{}, {}, 
      TagBox[
       {RGBColor[0.560181, 0.691569, 0.194885], Thickness[Tiny], Opacity[1.], 
        FaceForm[Opacity[0.3]], LineBox[CompressedData["
1:eJwVx3s0lAkYgHGm7PfNpbYtl/ZsRGtGUU2mNJTmfTdKU9mWKWnLFqMtI0ZZ
rUTlHkPRcWlPRGrlctKidclmhkJyWWlM1i3D13ZONouEXLLf/vGc5/zMvOSu
xxk6OjrOdP8/WJHx88EDSjiwcWFoOp+DQkOtoPmoEkwTKw4waE9kc4dRpgR1
5nJbv/UcDCwr8ra8qIT2vm5Dh3Uc9NeqXObylJDw0N/+X0sOegtfW92eVYJr
yRMLMY+DeaOGAZMuKqgPWH1xgTEHUzKPmjt8VMGrmOgN11gcFGuTfeeltVDu
7uHLGWSjevVO3ZKyxzBqf25PRTUbhaesVUpGHSzdkh5/5wYbz9545DEmqwcZ
e62R4CwbFa1N4q+qGqA1QSRpk7Ax7F2Ivo9FI9RtrMuy4rPRifQklyY+gy8y
A9ufs9n4hte4u7irCWoywiZ/HGKh1LrdN8ixBbrKDe53P2Xh7+DRzU9rhfLg
Rbz1+SzsF6/8aYf2T9B/xTXOj2fh+5U1H+BOG3Q9ObmbK2OhNqPUvXPPc1hQ
7ST9YS8Lq69OWEbqtkMgSNwfrGVhrE5HcndpO0QEO4q3LWbh1sDxlfzvX8Cq
CD2F5xgTew97G6cuVsNIDZeoUzNRttNg+0SZGp5VKEtKKpn4OtdQ4+PXAf7T
We4zGUzcG136Kd5UA0UWd3p8wpl483jyt3cbNHDvu6gOPMnEvirlIk3oS5g7
Ebgz1ZmJTH3++Dy3E0YGpNNow0Szt3byl02dECIqXT1izESLzamHai7+BbcK
8/1FekxcHmXtm2vRBTH5G3mPh0mcdDL5J7O3CyLn36czXpJYG5er65DUDWVX
suf2qUgMbpGLBjf3QFq27raSQhJXxMa9TR3qgetn9JJGU0ks3E49ckjphYB1
1RmbIkjkhXZxs+z6oOOhxEMqJ/Gqldkc510fXL6kcy/pMIlUT95MUMorGDC5
TNwSk7gsQvVgyrwfcgTCs02bSSwwdJ4vPdcPEvUhZQOXRKHMQr++uR9MXbwa
cgxIrJrKP6blaeHMU78LlQtJtCFbcDpEC+W1Qd+EfyAw1/W6+wqNFoqf6blm
vyZw0ZHiLan8AWB9SLiepyHQ52/Zb+zIAWAcrHPDRgL/KGz2UPQOwNXPT5W5
VBGoN9Z6kxQMgq9QLtcWEeg4aVLQEzUIEv37Zra3CQwRGr2r7BsEDiNzaE06
gb9O3X+cIqBg1DZAei6BwIDmX6zZmygItgsa2E17S3ZkVrgNBYoxOLWCdpvT
wfP+thR8HcPLVioInE37JNglosB8Qhj3GW1XG+ecGTEF+0xkx9LiCPx0+u0l
L08K9PNmV1XHENi4Qz3c6UXBZzceTCfRTvmy+sg+bwrkDEGvlPaammRb+xMU
cHhhtUza+5fYjRj4UZATtX+xWzSBBUWxRxuDKThSq1c4EklgUMTpFgih4Nrs
Mv4T2uh2eGvZeQqWxL15lE67Y2690e0LFIQm9c2IaOs4a1pDoyi4bMz5mBhB
YJOpyv59NAVpRY4vPGmnjecX+MRSMHFpe4UNbauMsBi3eAqm+xNzesMJnJCf
GG9WULBL1n23mLbKwcXLIZECydrh8mjaCqOtbZVXKJg1r28/RNttyFy0IYkC
S1fp1Dra/wGXXzPf
         "]]},
       Annotation[#, "Charting`Private`Tag$998297#1"]& ]}, {}}, {{{}, {}, 
      TagBox[
       {RGBColor[0.560181, 0.691569, 0.194885], Thickness[Tiny], Opacity[1.], 
        FaceForm[Opacity[0.3]], LineBox[CompressedData["
1:eJwVzmlQUwcUBWC3vpdVwKm1YrWIaxFaJKCEMt4rtgwuIDCIFqxLKKlWB6yU
xRUqRjEGTFlKHQQlIiMoSdkUkCAoKAmCQAhlCUngoewa0YJQYvv6486db+bM
mbNcEO4fOmfWrFne9P3/Y4zca11XK2AiuGnwrB8XiWDRWc+cClgojLte68vF
FO3MgSJ5BeTc6trHoi1Xj6wSP66ANdUXJ9N8uNhfolLwxypA5FErLdjORb9L
osd/4AMYj64T6L/lop2TeThw4AEciTWe93Tjoi5+lK9xVoJv3cYaxxVc3BYV
Pj0+txr2Vl15e/UNBz8IFpsv7KqBRRbxuw2POdhSbVV/6sYj4BN2i1PTOegz
OzX7DFkLJZxk0/JDHFwx7WkjDqyDsIU5C464c1CmjS+4WfMEWpfy5uVxOQi2
FnOXra6HKyu9Ow8Y2ei8psEsO66Cy1G3txXdY6NmvhXp0q2GrIz+OUvEbFTL
L5a2rHsG9SLSnnOQjYaHO+yfRzZCVtd4bwCfjVnFGYWd3U3g8mp/TPt8NnYr
uGGTHzdDMyUtfzjAQvfoZDFD3Qx7yqxPmJUstI/exFafagEFNwgz01jopTmn
ly5vhYT37FXxx1hYbsPh79O2wjCM6wxeLAxUO7x0PKOBLdfepf+8ks6Hplqz
eG1gcyJZn2ZmosrVtjjlRRukTLkvsuhgYtQhryxbiRY4sq9uZZQyMeZSsWUZ
tkPrfpZzj5SJucR9rf9QO6w4MjVqE87EkMreD5lJf8HSXbGb032YGBnip3i9
uQMkqyq/7F/HxGLhd0WeQx3g5h0Qt4DDRM/gXPecrE54xmsneMMMPJxgva7I
tws6pL/IpCoGllmtOVo30QVxM+xP5HcYuFcS42zI7wanyVFL42UG2ocIdn7w
14HPaK2qOoyBl49HNDVO6uBPTW5IpT8DIULVdjO/B1rHXk6NOTPw8+b7DrF+
eigrUuQVLGZgwLIR7kHCAMq5JdqqGRJL6++hl8IAZo+Tph19JGq0bSPhdkbI
zhwzD9aT+PdD0/Sm80YQ2/7z2fsCEh069hRbdhghuf8jYUgaiZaHQxQvnHrB
JLof9P0pEt1+/7VngaQXpganysMFJJ58M1LiYeiFNt9dZZXbSQyte/88kt8H
77zSCyt4JAqf+qXeSewDOSfRsW8pifLQKjHf2AdaR7eBfxkkZp9urFXzKTjn
zWabxgnMr1l7e18iBenWEVZDegKHRrd0apIoCN4QppfSXvvpftZWKQWBzg73
XGnnhqUd5aVQkPB8QpTQQ6BsyZz1jKsUmLzLctfqCMyI7C4vzKHghyfjoz91
Eij5IqlhXiUFj2JdJZMaAhsC8mZOKCkg4W7hDdqsuFqH11UUxOZQvVtpJ7RP
X+msocApKFNwrZVAUfyPAfKnFBDu7i82txB4tgd7dmvovPPq10lNBCoZe+c3
tlEwGKGpdqU9w4sGj3YKtnz9TWZfI4EnxQXZ9p30nqBjURtoR220Fs420H25
43n6BgJLBS7pUUYKmk0PWhJov0v0rR/ppUBY4jWPR/t4/wW79n567/W7ly6q
CSy0kAVvf0nBzkfxuvW0TW5KSfUABcOBy9x0KgIdhR1KlyEKrINPyy7QDv/t
7av8YQomnmUuXE/7P0K4Vr0=
         "]]},
       Annotation[#, "Charting`Private`Tag$1002387#1"]& ]}, {}}, {{{}, {}, 
      TagBox[
       {RGBColor[0.560181, 0.691569, 0.194885], Thickness[Tiny], Opacity[1.], 
        FaceForm[Opacity[0.3]], LineBox[CompressedData["
1:eJwVy3s0lAkcxnEp79xfVnFOamLkEkam7SiNxu83KpfkOq21kVAR2rKdbqua
opJuQzvZU0pblE47HVvUICWWcpuOhkWIubxdWLuaVOOyztrZP57zPZ8/Hl7S
7qjt5mZmZqGm/V+Dsxf8LVZCUdHiDBcpiUeHsiMiNyiBT6sWBB4hkVR0Jz6M
VoJR/mky5TCJngLpiSPpSnCdG1N6J5PENOGLFk6BEobPDCZ7HiCRCkvfuHRI
CfKD2pwVGSR2H7idultWCSOs+/7hSSTWtNhf/NhXBbbskDuFASTiQPTHt4oa
UO14xJhhkqhQzDozN7QWXqyyTxju5GCxz/LInIw6iI/w0P5wjYMhnbm6zO56
OGidsIq9nYM7Qi5ZnnNqgLqwvDKWgIOJ/7SKC2SNkCaVlvmMs/Fjad/yOWPP
gLWmOo6sY+MXr5sNeaImiH21/aTreTZ2GfK/nXurGXJ7Gkvzo9nolrfydMXn
Fgi/8Y7Ld2LjPLeazGpRGxio4cnQTyzsn0rMqCxWwd6SjC26Whba/vr77I4P
L8BDeyIhR8ZCzwsBV97EtAN1+0lW1SYWjlZLfizb/BJ4FuNZh5awcGa+7tOE
uRoU632vLp1i4r82xzJAqYbjbcLFF5qZWGk27XtxcweoAy3vdRQyMf7UacZb
604wt0+K1aQyUX3WonKosRPkBpue3ULTXxpfMZX2BwSMzFI+IZk4n2y5T7fv
gj0eXrxJDQNHz1rNODV1QSB4t2ofMFB2KoD/Ob0b9i9QT7idZeBCe1ns00U9
sGi2bG12PAO33SrvvfSsB1JellsnezOwsGnou12ZryB96tjFvQwGXk3hPDJ6
9AKHG2bzYZCOMUYy9by6F1KThT93VtLRnOdo53CyD0T5WlsLGR2ThdZ29fx+
4H/9PjsvhY4FasPkPHU//HI7qXGrPx3L5+j6tx1/DdLnY3tL7eh42qWM3eA2
APNmivfxjDQMf3MOuIMDsMDrcoJLOw3b84PqT+YMQuHN1/uiFDS0qxlzvOGh
gczkiQM1uTSUZJXlVA1qIGtX3ef2rTR0ulKy8IO/FsJl1zV/imlY0DBhPFqk
BWU5v1/FpeGI+zpxmlEL0mXWq41TBF5jmFXEBusgZt3h3Dn9BAYpG5xDSnRw
yTFPMF1FYHjfl6ficR0sL+H+1nSZwNUi+9YLwXrYJ3m3o+oQgQ67Irs0xXpI
jNP+VRFLYKLtGM3bqAefkhuKJD8CJzY68O6M6+Hqo/fTWhGBMnmYkDuph1CW
IWaLyY+tFDstpvVwNzJwWdxqAm1Z29Rdsyi4t8Zqa7SQQNVMV+F+DgXTQcy2
DSsI9Bmu9qxyoiBOIL8rXkpgu+tQAN+Fgi3e3Oh6TwKTk20TrrtSsN4vlSk2
WU7t+SnXnYIl3wTKkU/g6IDHeIzA5NQFLuhO4M2OorpJXwpGKngRYhcCfb9S
9X4vooApaLtV70xgR/jUmM6PAknBCsLf5BlVtHOrmIIYG8l7fycCNzVZnikM
pICoKXZf50igwcKvhAymoDYqtvsZj8BTa3c+zl5Pgeh517kAkx/UN4+mhVKw
X2hlF+RAYIjZOE0TRoF+5UtDsz2Bej9nniSCgkRmVEewyQePSIRNkRSU3Suo
bV1EoOXjLImvhALVkisPQ0z+D0oVJ5U=
         "]]},
       Annotation[#, "Charting`Private`Tag$1006477#1"]& ]}, {}}, {{{}, {}, 
      TagBox[
       {RGBColor[0.560181, 0.691569, 0.194885], Thickness[Tiny], Opacity[1.], 
        FaceForm[Opacity[0.3]], LineBox[CompressedData["
1:eJwVz3k41AkcBvCJfmNmDCOUqMiRrGO2dIn4fjNLIx3Y8KxNhWcLGVLkWEbJ
5girepQcXQxanaOEJvNkxt3Ife3k+BUryqa0xLPa2T/e530+/7zP8xr6h3n8
okShUPYq8n+7cXcH+zgKgR2QnH+9nIVTFc8uPN0jhIiNrPRcIQvT11nd0/YW
wvKw7UlXHrGwQUnjY+txIXzYHJmZ+YCFDs+7IznZQohrT2UklLHQytrvrOW4
EIL4prf8ClnIWB2ds5hRDg/Y67lWl1ko+VtQf7v/MejraMYPnlT4uV7nk9Kn
oOmetZZrxcIj00coRtxqYJeG9g+/V0dca8f3HxAB1Jgdcr6vjvci2Xd5RWLQ
cv6wbzZYHQ/mxPwbaPACXi+JOV9hqY5mqeNxZ1JqQXXyVJf8nRpmR90yUZqU
QFNhV/hAqRq2rZQcfLilDmbmJGJpiBp67J1+z8mvh88HKlNtLNWwcHOK2tLJ
BihSDRxN/sjEbN0gL/amJlDhvPRIr2Ci7KLXrP3VZug9sbXOLpqJXaK7ZrFv
WqDetki32IGJRr+yhHmuMjg286NyL4WJy7aJAtbfawWuTCu6QaqKrYJ2wdA/
r6BpotLbPUMVJzq/3nC43wZkg3yZ1F0VD7DhibFnO9gOaZmJ9VTRryPt9AK9
A+LNBdKaIQZC5IJryrMOUFJ++eZEMQOTwm8GWfh1wooVrvWp4QwMeeq66YV2
FzjT2VeabBgo8rJw4om6wM3Tkn54KQPlM98fbz3SDbtt7GqS2ul4U25rb6TV
A+u++Ex+yqVjy5pY7/SqHmhM2Ea/EkjHa6XiNe94vcA1z99QYE1HG2vzuXn9
Puh0368FizR0WN6kZyztgyI7f96MjIZ/7Qx9Zx/VD32D/jobcmk417CLEqY/
ACHTd8xCg2nYv8fZwrN2AKShS7pNdtDQd5WrEjviT3CMiLY7x6ChCyfJcI2e
HNxGtU9L5CrY91jyflEmh+vjLSP1ZSrYmrCNMhv5Gi5lbqXk8VUw26VtfZHe
IDAJ/Z4BDxX8djBsgSMbhJy9ykHfjFWwvclRZ/7UEOzzWPzaOUdFI8wMc9ce
BnVll4HSZirW5Wb4UnjDcNOfmPxcQMVVRiVh1eJhoBQV82URVOS0Snp5uiMw
llVW2sSlokHJfIAlbwTSxoN/4KylYsA3TqyTeAT4pnZTGl8JjInLGvNeSYKf
T9o1o1cEOprOno48ToLmuhjDi6UE7hipvjoeQoL+BMVkrITArfn8yp9DSfA5
5rLRTmFzTer8znASrJNWh4wKCNRc1I5XjyKBYtDib1tI4Ei39bmSRBL00rkH
xgoIPPNb6O/910jgj1Xtcr5MYCxaP9yTR4Jth+ft/EsERix8aRPnk1DpLFT5
fJHAwPB4zeIbJNCkdz/dyCLQzTc9+6SABOlYict8BoEGW/7IU31EQmbCk4WH
KQSu/MgT8YUKO/2kRFNYs2zj6+lyEgRxz7UOJxNINazS76tQ/LNp8FI7T+AU
s/FWkYiE9qoh3+BzBI43XKjVqSHh7OD56heJBJKJ+9+kiRV7gVOGugr3zPWY
hNeSIBcsajSeIbCtPNfprYSERK+SHAOFm0MPHfWuI8H9qIZFVAKB0u+Mkpvr
SZjo3N7Yyiew5u1oiX0jCXcKjE+YKvwfgw0zDQ==
         "]]},
       Annotation[#, "Charting`Private`Tag$1010567#1"]& ]}, {}}, {{{}, {}, 
      TagBox[
       {RGBColor[0.560181, 0.691569, 0.194885], Thickness[Tiny], Opacity[1.], 
        FaceForm[Opacity[0.3]], LineBox[CompressedData["
1:eJwVj3k4lAkcx8X7DjOGmZVzWLOtHMUSyVbb+P1K9TgLU3KG2ii5NUaOIiWV
9eBhS9fTolbHOFauUZuQtLNLjprGMcybTkxl7aqU1v7xfT7P55/P83yX7Irz
3aOqoqLitbD/6f3d9HY1MxH0OZqyLFLY6NOjta72exFQto2iQiEbfROWfRvq
KQK57SXvz8ls5NeHKcUCESyDXeUDAjb68XpyErtEsL7kSnp2EhtDvG40KmKq
oERsN6+IZWNUTIRRa1M1qKut55XtYWObX0yss2UtZPJdr9vx2Zjsn3SuYqYO
lpv5e+63ZmPA+7ltmUUN0C3Nai+isXHNBuba1WbNkOE22Rp3j4U3vapySyda
YNO+15chhYWhs32744/+DluJ/MTOFSz0rd24LeVaKxze6ZqvfKqNMy278yyY
bTD3g2mKSak2ivQ6TrL82mFuccjtUb42OnpP8f5q6QB/pqw6gq6NfbIdjffo
nVD0RW88oUML41bnbLbxuQ8VHbp1YVlaKBNmnIy82QUNVHCt4xotDKI1FI98
eQDeNdPu0f8y8ZqgkW8VKYFpTvDFiiomvm9Ot1Lc/xM0tJaTkr1M3OmV3T7A
7oZDc36lK62YWHjXd/EFQQ98IyIs7lCaGNtWq+sd/hDsf1F9nFamianFph9b
9HqB8jAwF4ZoIukT81re2QtS/dSjfI4mmtQP87jRfaBk2QthmIGlJ2om3Lj9
QG5Vi8orZWAZeflTYWc/PDwrHJAGMdA6Os2wMGoAyhslBhSXgRyXhvxUk0fw
JsZ/LHaUjiV3v9qb1fYIwpockmXldBTW9J5LTH4MOi9XmFK76fjkRNIgx1IK
g/P6hjfN6XiP4ZQ+JpHCwR+lMRsmNdDoU3BKwaEnENZGGhRWaeCH4gppiLkM
Ko8sZp8SaKC/Yfd6qksGV3ToLjbOGmjKDKb5pA7C0sgZ22pVDYz/lWE7wh0C
iweP5Lck6mhV93UNv38IxuefiO8XqGN0hE/Ji9RhiKBceJ6B6mhHRB5z4I5A
x+l4zn5zdQzQUfRE9o5AoMfx65WTNGR1pWWIhXIYJJavgiYa2ihTj81aj4KD
bvUidiYNu+aDzkwMj4LuK17ZMTcapgzZHp/HMTg4frvTwYCGrW/C49LPjsHZ
D+cT1ilI7N5hTqcrx+CGbX1RdDWJxvUBVu9AAakZwdHcwySed2890H1GAase
+zp6e5D4dGVjonhCAVt8tjzNMSZxdfqSBpspBdTdEd76jUNiXsepDxeVCgjL
DbskNyLRaXtYZvY7BUyaxec6GZKYm0zP95xVQGLIcdlzXRJtmoOuylUpSKor
PuymTWKys8qYKoeCjZVLhvQXkfhHTpSZwJiCB/0rmRtVSOT2DES8MKEg2I50
TfhCYFfo1SkJl4LkhGejks8EGmf5zhWbU6D36VxB1kcCW9sr9C3tKXioNvaP
8m8CdZmswFIHCmoKx/tMFnzftoMXNB0Xemsrxe7TBOo881r61okCd2n0tStv
CdxDm7VvXkeBp9EEI3SKQPGWcIG1MwXeAS95P00SqH1a0nQBKNh/tSKtZYLA
JstLcGQDBVGCQAPD1wQy4xnZMy4UFCj5gs2vCAxvOtAZsYmCvESm/MBLAhtU
RumyzQt/VY76lL8gkOHm5uXhSkH8z+Ke3ucE/gfHOycC
         "]]},
       Annotation[#, "Charting`Private`Tag$1014657#1"]& ]}, {}}, {{{}, {}, 
      TagBox[
       {RGBColor[0.560181, 0.691569, 0.194885], Thickness[Tiny], Opacity[1.], 
        FaceForm[Opacity[0.3]], LineBox[CompressedData["
1:eJwVink01AkcwCd+xm1mnmM70CpRUqxctfT9phQvV8hGsjXjyNFMrkyqSRfr
PaYkZQtJ00ha9xWVq7Em18yEknH8FKtsq0trt7D2j8/7vM97HyMmxztEgUKh
uC/yv8uip5NMPITQUXdWL2oZA8f2M/eJmUJ4blp3WLSUgTo7+yyiEoRwKN2h
0XCxucsbhsvzhSDbYnVcqsdAbE12cPwkhGgd6fd2OgyU6BjO+mQXgi5HvlWR
xsD3tW6cM2N3QcvEtCaPYOAP80UH5MeKYehBQsbYNB19NDNbfVPKwKNP6eTa
VjoGlAd7PV1dCRXXfTxLfqXjZSGLtrqyGnRH5v9xiabjE1ZrnHJiHcwUs8lW
Zzq21NjKEhkNUHJV7MM2oGO9VK3/+OgjSG0zEmi+puEHQyp1454muBekII25
SMOpm/Tc0OvNsN3O75LuNhqOnd+tHLLQAoYUamPNn1rYaH3p3T23JxDA0408
n6eF1ulTUcxMEYyb7jII9tbCQteExpGZNuBfKKpnUbRwQaLBF2A7EG8t7ThV
mrj3oczColAMqR6BxjVMTdzuVRqxXrkDdqzIu7hMWxO/K80y4nh2gmqdY1yY
WAMno+8Xcyu7wLvRXUE7UQNvLnSWixe6QS6eUMy21MCiWb7z+00SoCl0eV0l
1bFH1MKrei0BtdOxBoIr6niY+zU+J1UK86lRfeHu6kg50OkX5iAD3i0P6w6K
OqqbFszsfSUD/ZmB0GcP1JDprHhoLvkZfB4Sv2mPU8ParG/VKfa9sDHtceYJ
MzU83fFvu81wLwQ7WrCrxlVx56YMUVtGH0y9TZgV3VBF/+kKPt2pH/7a/H53
j48qjlwa0OVN9MONxFMhjgxVZAVnJ3dnP4fPg/xIoVgFAwwCq53gBSR1Bluw
UlQw16y4jDP2AvSZTcUzO1VwJPxy1unMATDKehcvWKKCV/g8+0r7l2DuHspN
blZGl3EFkXjqJUzkH7bPP6mMbKM0GpE5CLHcm3pyB2Uky/NN/raVg9BzpWx0
norece6mXZNyOLjbqmfrQyra6i+Mt/GH4EXuXac8HhWXfXHh33Yahs0KOedi
HKjoYmyouPnTMOjf8V+x/JsSvrWbtfl4bQQs5U/qbzUpoWirzbpda0YhIlYe
1pSkhJ69R/UKuaMwK5pnlDgr4YL2x3DW01HwWp4z56ahhCVRYMVYTcLtjxP7
Bd0E6tlfHJDEk3Aq3HfDvSwCmxPm/ZwSSAi39fp2/wqBUbVHeiu5JLisVOsv
zSSwxdat5+oJEvSwrqg6g0C2jaoo8AwJarlz0uZ0AtuszpVNppFwtH69ifwC
gcc2JKRQBCS02GkOLT1GoNGRCSLmDgnmdk8VDeIJ7Ly/9+wrIQkV5s42RnEE
rjK3PtVWRILkc1zduhgCu80+xKSVkrBtoAF+ZBNosjYyaGkDCezJ8T0HQwmU
hr0cTH1IQtWDM8YhIQSeLHT1//qIBC324JKIYAJlJmt9h5tI0D7RLo9lEshb
M+4qaCPBTylV+5cgAteF+P6u207CtS5th/QDBPYKWnekiEmI5ARyLgcSaGZc
ABGdJMxtMf2SE0BgH4vxaLCLBAdmkWuBP4FJt5O2uPeQEBj0prBw3+L/arr2
sYQElY1/0H/7afFf9bONpYwEHUnB+Qo/Av8DzQczAw==
         "]]},
       Annotation[#, "Charting`Private`Tag$1018747#1"]& ]}, {}}, {{{}, {}, 
      TagBox[
       {RGBColor[0.560181, 0.691569, 0.194885], Thickness[Tiny], Opacity[1.], 
        FaceForm[Opacity[0.3]], LineBox[CompressedData["
1:eJwVxX081HccAHD5Hc7dOXenS5E8TFMqKw9ho8/HY2QkKuPFcFJCDOvBQ6UH
QiYVXlpyp6VHUctD5UwY1b3QXVEezvGtG6+0ecosKrb98X69jQXxfpGqKioq
3v/5/zuaotjIcSHYnenT5jVwsUA6JfJiiWA6KMAoUMxF35LC00ojESStMbER
1XPxiVV/2JItInDvLYuxeMjFOsFuZkqJCApCPVledVwsepQW5uRUBo8ldssz
7nJxe9oNhjTnMuxqKjrwqZyL0veqoX8ZlINzoAP/Qx4Xc3VjhzXv3QRmY+p6
rxAuatrGqSS+rYKsCxJdy6+46DOg+Onl8V+BLlj9yVWViykPCCPSowZa0/c/
6pZxMFNnw7YLijr4aDE58/YKB6dP9WduqngImWtmerN/5OC+yrWOHbENYGIZ
NRfkxsFWP4l40XwjKMHjWekyDj7KIoX+EU3weu791HyXNrLNaJazVc0gemcp
LDisjeErUvJ0ZlrgWp/zlehV2vjH5UuC4YBWyDxiK7nYzsbA3Xv0WZfb4L2j
4d30g2ycr1V4jWo8Ad6qTnu5PhtvhN1wcNzzFMamL5073qyFrp56vDeVEjg0
OOBdH6+FnEa7UCdeOyy6FaXIXaKF7Umf86dCOqA01+/ZYAsLH9TEfx3c2gmd
clOrkWgW7ryu52egI4VO85nYtYtZuLnQd7amTgobFxQZshYmSj1C5ObRMogl
MVHe+5go02/Y8JTzHIJHF/hLDZi446L7iHH1c8hSi06Y72RgIrnaszPyBTgc
Y/MGUhiosTnIoYbRBb9nTwy9XctA6yRl/3hDFxQlrUth9Gqi0qu4X7mvGxLv
P7XfdkoTWa5Cb4r3Eu6HZ7dc+UYT21UPf/zc8hJenzPytRilI43c1jeJfgUO
gbKye6V0bIyhl6ho9YA8p1XbcQcddRrsv6tv6IFetobCQJ2Og+t+yxQKeuHg
3xWTvWINdIlcNhnK7wPpXuvn9DgNNBQ/7vAU98EG/IIsWqmBRxqFjLHQfmib
zbeeGlDHA9k+J+K4chg+f7j7wFl1HE70jVtaJ4eiohjV8i3qOGayurA0egCU
czNqJ+bVMPnomuWDegrYm3ztsaBaDdM+pvM9GxVQbT5+SxKvhrqbbm85kzAI
leTDL7Qv1ZDvuyR5gTkEQ471tTWEhuGvRtMKQoaANS8/6C6k4WzTzVLd2iG4
c5VRJQmgobdDQXIVnYBVc0dqOZ+GdmY+bkYMAlXa9UFHF9PQlEfnnmUS+Hln
pGugDg3nRlKvJ7IJsNonbLW4NLx6PuKVzWICL2zfCPezaKjyztJGbEggwdQm
yYOiYfUF2cSTjQT48gyzmQkKhSdPi+3tCFi4cL6XjVOYE++WddOeQMaxAGHF
GIXhbg8Mcx0I5B9d7hzxJ4XsSZHPVmcClhHpdNkIhVEeP1R0exNo6q0srlRQ
6G9lfsh9K4H11uqpOQMUblqhdKnzJdC/XS9qt5xC/nRAf7E/AZrykGBFH4XN
QmAEBxLYbqDdk9dN4e2c2e72IAIjOd9yYrooLN5/r8wxmMDKWnf/zS8ojPMy
szcMJWDqlDC7IKUwcCOh5YcR6CotC5Y/o9DV+KJURUCgrSZPcr+TwvWsHSUJ
EQQ6T9q5FHZQqP8PO+r1LgLAFLYltFP4L5LmLiY=
         "]]},
       Annotation[#, "Charting`Private`Tag$1022837#1"]& ]}, {}}}},
  AspectRatio->NCache[
    Rational[2, 3], 0.6666666666666666],
  Axes->{True, True},
  AxesLabel->{
    FormBox[
    "\"\\!\\(\\*SubscriptBox[\\(P\\), \\(ex\\)]\\)\"", TraditionalForm], 
    FormBox[
    "\"\\!\\(\\*SubscriptBox[\\(U\\), \\(tot\\)]\\)\"", TraditionalForm]},
  AxesOrigin->{0.1, 2.5},
  DisplayFunction->Identity,
  FrameLabel->{{None, None}, {None, None}},
  FrameTicks->{{Automatic, Automatic}, {Automatic, Automatic}},
  GridLinesStyle->Directive[
    GrayLevel[0.5, 0.4]],
  ImagePadding->All,
  Method->{
   "DefaultGraphicsInteraction" -> {
     "Version" -> 1.2, "TrackMousePosition" -> {True, False}, 
      "Effects" -> {
       "Highlight" -> {"ratio" -> 2}, "HighlightPoint" -> {"ratio" -> 2}, 
        "Droplines" -> {
         "freeformCursorMode" -> True, 
          "placement" -> {"x" -> "All", "y" -> "None"}}}}, "ScalingFunctions" -> 
    None},
  PlotRange->{{0.1, 0.9}, {2.5, 4.5}},
  PlotRangeClipping->True,
  PlotRangePadding->{{0, 0}, {0, 0}},
  Ticks->{Automatic, Automatic}]], "Output",
 CellChangeTimes->{3.8217869674147563`*^9, 3.835343475964564*^9},
 CellLabel->
  "Out[776]=",ExpressionUUID->"2606da69-0049-419a-9696-482186eb357e"]
}, Open  ]]
}, Open  ]]
}, Open  ]],

Cell[CellGroupData[{

Cell["Refrigeration cycle", "Section",
 CellChangeTimes->{{3.835343388767873*^9, 
  3.8353434007318306`*^9}},ExpressionUUID->"614a2dd6-5e1f-4c18-8068-\
4fb9d99a4194"],

Cell[BoxData[
 RowBox[{
  RowBox[{
   RowBox[{"CoolingCycleDiagram", "[", 
    RowBox[{
     StyleBox["psdown_", "Code"], 
     StyleBox[",", "Code"], 
     StyleBox["psup_", "Code"], 
     StyleBox[",", "Code"], "vs1_", ",", "vs2_", ",", "k1_", ",", "k2_", ",", 
     "v0_", ",", "\[Eta]_", ",", "Tcold_", ",", "Troom_", ",", "\[Alpha]_", 
     ",", "\[CapitalPi]1_"}], "]"}], ":=", 
   RowBox[{"{", "\[IndentingNewLine]", 
    RowBox[{
     RowBox[{
      RowBox[{"pa", "=", "1"}], ";", 
      RowBox[{"\[CapitalPhi]", "=", "16"}], ";", 
      RowBox[{"n", "=", "18"}], ";", 
      RowBox[{"\[Gamma]", "=", 
       RowBox[{"7", "/", "5"}]}], ";", "\[IndentingNewLine]", 
      RowBox[{"T0", "=", "300"}], ";", "\[IndentingNewLine]", 
      RowBox[{"R", "=", 
       RowBox[{"3", "/", "7"}]}], ";", 
      RowBox[{"s1", "=", "1"}], ";", 
      RowBox[{"cp", "=", "1"}], ";", 
      RowBox[{"m", "=", 
       RowBox[{
        RowBox[{"(", 
         RowBox[{"pa", " ", "v0"}], " ", ")"}], "/", 
        RowBox[{"(", 
         RowBox[{"R", " ", "T0"}], ")"}]}]}], ";", "\[IndentingNewLine]", 
      RowBox[{"per", "=", 
       RowBox[{"Reverse", "[", 
        RowBox[{"Pick", "[", 
         RowBox[{
          RowBox[{"Tuples", "[", 
           RowBox[{
            RowBox[{"Range", "[", 
             RowBox[{"0", ",", "n"}], "]"}], ",", "3"}], "]"}], ",", 
          RowBox[{
           RowBox[{"Tuples", "[", 
            RowBox[{
             RowBox[{"Range", "[", 
              RowBox[{"0", ",", "n"}], "]"}], ",", "3"}], "]"}], ".", 
           RowBox[{"{", 
            RowBox[{"1", ",", "1", ",", "1"}], "}"}]}], ",", "n"}], "]"}], 
        "]"}]}], ";", "\[IndentingNewLine]", 
      RowBox[{"per", "=", 
       RowBox[{"Pick", "[", 
        RowBox[{"per", ",", 
         RowBox[{"Thread", "[", 
          RowBox[{
           RowBox[{"per", "\[LeftDoubleBracket]", 
            RowBox[{";;", ",", "2"}], "\[RightDoubleBracket]"}], "<", "2"}], 
          "]"}]}], "]"}]}], ";", "\[IndentingNewLine]", 
      RowBox[{"Nper", "=", 
       RowBox[{"Length", "[", "per", "]"}]}], ";", "\[IndentingNewLine]", 
      RowBox[{"perStable", "=", 
       RowBox[{"Pick", "[", 
        RowBox[{"per", ",", 
         RowBox[{"Thread", "[", 
          RowBox[{
           RowBox[{"per", "\[LeftDoubleBracket]", 
            RowBox[{";;", ",", "2"}], "\[RightDoubleBracket]"}], "\[Equal]", 
           "0"}], "]"}]}], "]"}]}], ";", "\[IndentingNewLine]", 
      RowBox[{"perUStable", "=", 
       RowBox[{"Pick", "[", 
        RowBox[{"per", ",", 
         RowBox[{"Thread", "[", 
          RowBox[{
           RowBox[{"per", "\[LeftDoubleBracket]", 
            RowBox[{";;", ",", "2"}], "\[RightDoubleBracket]"}], ">", "0"}], 
          "]"}]}], "]"}]}], ";", "\n", 
      RowBox[{"perStableIndex", "=", 
       RowBox[{"Table", "[", 
        RowBox[{
         RowBox[{"If", "[", 
          RowBox[{
           RowBox[{
            RowBox[{"per", "\[LeftDoubleBracket]", 
             RowBox[{"i", ",", "2"}], "\[RightDoubleBracket]"}], "\[Equal]", 
            "0"}], ",", "i", ",", "Nothing"}], "]"}], ",", 
         RowBox[{"{", 
          RowBox[{"i", ",", "1", ",", "Nper"}], "}"}]}], "]"}]}], ";", 
      "\[IndentingNewLine]", 
      RowBox[{"perUNStableIndex", "=", 
       RowBox[{"Table", "[", 
        RowBox[{
         RowBox[{"If", "[", 
          RowBox[{
           RowBox[{
            RowBox[{"per", "\[LeftDoubleBracket]", 
             RowBox[{"i", ",", "2"}], "\[RightDoubleBracket]"}], 
            "\[GreaterEqual]", " ", "1"}], ",", "i", ",", "Nothing"}], "]"}], 
         ",", 
         RowBox[{"{", 
          RowBox[{"i", ",", "1", ",", "Nper"}], "}"}]}], "]"}]}], ";", "\n", 
      RowBox[{"ks", "=", 
       RowBox[{
        RowBox[{"(", 
         RowBox[{"psup", "-", "psdown"}], ")"}], "/", 
        RowBox[{"(", 
         RowBox[{"vs1", "-", "vs2"}], ")"}]}]}], ";", "\n", 
      RowBox[{
       RowBox[{"pI", "[", "v_", "]"}], ":=", 
       RowBox[{
        RowBox[{"k1", 
         RowBox[{"(", 
          RowBox[{"v", "-", "vs1"}], ")"}]}], "+", "psup"}]}], ";", 
      "\[IndentingNewLine]", 
      RowBox[{
       RowBox[{"ps", "[", "v_", "]"}], ":=", 
       RowBox[{
        RowBox[{"ks", 
         RowBox[{"(", 
          RowBox[{"v", "-", "vs1"}], ")"}]}], "+", "psup"}]}], ";", 
      "\[IndentingNewLine]", 
      RowBox[{
       RowBox[{"pII", "[", "v_", "]"}], ":=", 
       RowBox[{
        RowBox[{"k2", 
         RowBox[{"(", 
          RowBox[{"v", "-", "vs2"}], ")"}]}], "+", "psdown"}]}], ";", 
      "\[IndentingNewLine]", 
      RowBox[{"v1vs", "=", 
       RowBox[{"vv1", "/.", 
        RowBox[{"First", "[", 
         RowBox[{"Solve", "[", 
          RowBox[{
           RowBox[{
            RowBox[{"ps", "[", "v", "]"}], "\[Equal]", 
            RowBox[{"pI", "[", "vv1", "]"}]}], ",", "vv1"}], "]"}], "]"}]}]}],
       ";", "\n", 
      RowBox[{"v2vs", "=", 
       RowBox[{"vv2", "/.", 
        RowBox[{"First", "[", 
         RowBox[{"Solve", "[", 
          RowBox[{
           RowBox[{
            RowBox[{"ps", "[", "v", "]"}], "\[Equal]", 
            RowBox[{"pII", "[", "vv2", "]"}]}], ",", "vv2"}], "]"}], 
         "]"}]}]}], ";", "\[IndentingNewLine]", 
      RowBox[{
       RowBox[{"v1s", "[", "vv_", "]"}], ":=", 
       RowBox[{"v1vs", "/.", 
        RowBox[{"{", 
         RowBox[{"v", "\[Rule]", "vv"}], "}"}]}]}], ";", 
      "\[IndentingNewLine]", 
      RowBox[{
       RowBox[{"v2s", "[", "vv_", "]"}], ":=", 
       RowBox[{"v2vs", "/.", 
        RowBox[{"{", 
         RowBox[{"v", "\[Rule]", "vv"}], "}"}]}]}], ";", 
      "\[IndentingNewLine]", 
      RowBox[{
       RowBox[{"Vc", "[", 
        RowBox[{"i_", ",", "v_"}], "]"}], ":=", 
       RowBox[{"If", "[", 
        RowBox[{
         RowBox[{"Or", "[", 
          RowBox[{
           RowBox[{"i", "\[Equal]", "1"}], ",", 
           RowBox[{"i", "\[Equal]", "Nper"}]}], "]"}], ",", 
         RowBox[{"n", " ", "v"}], ",", 
         RowBox[{
          RowBox[{
          "per", "\[LeftDoubleBracket]", "i", "\[RightDoubleBracket]"}], ".", 
          RowBox[{"{", 
           RowBox[{
            RowBox[{"v1s", "[", "v", "]"}], ",", "v", ",", 
            RowBox[{"v2s", "[", "v", "]"}]}], "}"}]}]}], "]"}]}], ";", 
      "\[IndentingNewLine]", 
      RowBox[{
       RowBox[{"Peli", "[", 
        RowBox[{"i_", ",", "v_"}], "]"}], ":=", 
       RowBox[{
        RowBox[{"-", "\[CapitalPi]1"}], "*", 
        RowBox[{"If", "[", 
         RowBox[{
          RowBox[{"i", "\[Equal]", "1"}], ",", 
          RowBox[{"pI", "[", "v", "]"}], ",", 
          RowBox[{"If", "[", 
           RowBox[{
            RowBox[{"i", "\[Equal]", "Nper"}], ",", 
            RowBox[{"pII", "[", "v", "]"}], ",", 
            RowBox[{"ps", "[", "v", "]"}]}], "]"}]}], "]"}]}]}], ";", "\n", 
      RowBox[{
       StyleBox[
        RowBox[{"Pgas", "[", 
         RowBox[{"V_", ",", "T_", ",", "T0_", ",", "V00_"}], "]"}], "Code"], 
       StyleBox[":=", "Code"], 
       RowBox[{
        RowBox[{"(", 
         RowBox[{"m", " ", "R", " ", "T"}], ")"}], "/", "V"}]}], 
      RowBox[{"(*", 
       RowBox[{
        RowBox[{"(", 
         RowBox[{
          RowBox[{"(", 
           StyleBox[
            RowBox[{"pa", " ", "V00"}], "Code"], ")"}], "/", "T0"}], ")"}], 
        " ", 
        RowBox[{"(", 
         RowBox[{"T", "/", "V"}], ")"}]}], "*)"}], " ", 
      StyleBox[";", "Code"], "\n", 
      RowBox[{
       RowBox[{"Pitot", "[", 
        RowBox[{"i_", ",", "vv_", ",", "T_", ",", "T0_", ",", "V00_"}], "]"}],
        ":=", 
       RowBox[{
        RowBox[{"Pgas", "[", 
         RowBox[{
          RowBox[{"Vc", "[", 
           RowBox[{"i", ",", "vv"}], "]"}], ",", "T", ",", "T0", ",", "V00"}],
          "]"}], "+", 
        RowBox[{"Peli", "[", 
         RowBox[{"i", ",", "vv"}], "]"}]}]}], ";", "\[IndentingNewLine]", 
      RowBox[{"vrange", "=", 
       RowBox[{"Join", "[", 
        RowBox[{
         RowBox[{"{", 
          RowBox[{"{", 
           RowBox[{
            RowBox[{"0.5", "vs1"}], ",", "vs1"}], "}"}], "}"}], ",", 
         RowBox[{"Table", "[", 
          RowBox[{
           RowBox[{"{", 
            RowBox[{"vs1", ",", "vs2"}], "}"}], ",", 
           RowBox[{"{", 
            RowBox[{"i", ",", "2", ",", 
             RowBox[{"Nper", "-", "1"}]}], "}"}]}], "]"}], ",", 
         RowBox[{"{", 
          RowBox[{"{", 
           RowBox[{"vs2", ",", 
            RowBox[{"vs2", "+", "vs1"}]}], "}"}], "}"}]}], "]"}]}], ";", "\n", 
      RowBox[{"T1", "=", "Tcold"}], ";", "\[IndentingNewLine]", 
      RowBox[{"P1", "=", "pa"}], ";", "\[IndentingNewLine]", 
      RowBox[{"TvsVIsobar41", "=", 
       RowBox[{"Flatten", "[", 
        RowBox[{"Table", "[", 
         RowBox[{
          RowBox[{"T", "/.", 
           RowBox[{"Solve", "[", 
            RowBox[{
             RowBox[{
              RowBox[{"Pitot", "[", 
               RowBox[{"i", ",", "v", ",", "T", ",", "T0", ",", "v0"}], "]"}],
               "\[Equal]", " ", "P1"}], ",", "T"}], "]"}]}], ",", 
          RowBox[{"{", 
           RowBox[{"i", ",", "1", ",", "Nper"}], "}"}]}], "]"}], "]"}]}], ";",
       "\[IndentingNewLine]", 
      RowBox[{
       RowBox[{"Pitot41", "[", 
        RowBox[{"i_", ",", "v_", ",", "T0_", ",", "V00_"}], "]"}], ":=", 
       RowBox[{"Pitot", "[", 
        RowBox[{"i", ",", "v", ",", 
         RowBox[{
         "TvsVIsobar41", "\[LeftDoubleBracket]", "i", 
          "\[RightDoubleBracket]"}], ",", "T0", ",", "v0"}], "]"}]}], ";", 
      "\n", 
      RowBox[{"v1sol", "=", 
       RowBox[{"DeleteCases", "[", 
        RowBox[{
         RowBox[{"Table", "[", 
          RowBox[{
           RowBox[{"{", 
            RowBox[{"i", ",", 
             RowBox[{"NSolve", "[", 
              RowBox[{
               RowBox[{
                RowBox[{
                 RowBox[{"Pitot", "[", 
                  RowBox[{"i", ",", "v", ",", "T1", ",", "T0", ",", "v0"}], 
                  "]"}], "\[Equal]", "P1"}], "&&", 
                RowBox[{
                 RowBox[{"0.99", 
                  RowBox[{"vrange", "\[LeftDoubleBracket]", 
                   RowBox[{"i", ",", "1"}], "\[RightDoubleBracket]"}]}], 
                 "\[LessEqual]", " ", "v", "\[LessEqual]", " ", 
                 RowBox[{"1.01", 
                  RowBox[{"vrange", "\[LeftDoubleBracket]", 
                   RowBox[{"i", ",", "2"}], "\[RightDoubleBracket]"}]}]}]}], 
               ",", "v", ",", "Reals"}], "]"}]}], "}"}], ",", 
           RowBox[{"{", 
            RowBox[{"i", ",", "Nper"}], "}"}]}], "]"}], ",", 
         RowBox[{"{", 
          RowBox[{"_", ",", 
           RowBox[{"{", "}"}]}], "}"}]}], "]"}]}], ";", "\[IndentingNewLine]", 
      RowBox[{"v1", "=", 
       RowBox[{"First", "[", 
        RowBox[{"v", "/.", 
         RowBox[{"v1sol", "\[LeftDoubleBracket]", 
          RowBox[{"1", ",", "2"}], "\[RightDoubleBracket]"}]}], "]"}]}], ";", 
      "\[IndentingNewLine]", 
      RowBox[{"Nper1", "=", 
       RowBox[{"v1sol", "\[LeftDoubleBracket]", 
        RowBox[{"1", ",", "1"}], "\[RightDoubleBracket]"}]}], ";", 
      "\[IndentingNewLine]", 
      RowBox[{"V1", "=", 
       RowBox[{"Vc", "[", 
        RowBox[{"Nper1", ",", "v1"}], "]"}]}], ";", "\[IndentingNewLine]", 
      RowBox[{"SvsV41", "=", 
       RowBox[{"Table", "[", 
        RowBox[{
         RowBox[{
          RowBox[{"cp", " ", 
           RowBox[{"Log", "[", 
            RowBox[{
            "TvsVIsobar41", "\[LeftDoubleBracket]", "i", 
             "\[RightDoubleBracket]"}], "]"}]}], "+", 
          RowBox[{"R", " ", 
           RowBox[{"Log", "[", 
            RowBox[{"Vc", "[", 
             RowBox[{"i", ",", "v"}], "]"}], "]"}]}]}], ",", 
         RowBox[{"{", 
          RowBox[{"i", ",", "1", ",", "Nper"}], "}"}]}], "]"}]}], ";", 
      "\[IndentingNewLine]", 
      RowBox[{"S1", "=", 
       RowBox[{"N", "[", 
        RowBox[{
         RowBox[{
         "SvsV41", "\[LeftDoubleBracket]", "Nper1", "\[RightDoubleBracket]"}],
          "/.", 
         RowBox[{"{", 
          RowBox[{"v", "\[Rule]", "v1"}], "}"}]}], "]"}]}], ";", 
      "\[IndentingNewLine]", 
      RowBox[{"P2", "=", 
       RowBox[{"\[Alpha]", " ", "P1"}]}], ";", "\[IndentingNewLine]", 
      RowBox[{"p1gas", "=", 
       RowBox[{"P1", "-", 
        RowBox[{"Peli", "[", 
         RowBox[{"Nper1", ",", "v1"}], "]"}]}]}], ";", "\[IndentingNewLine]", 
      RowBox[{
       RowBox[{"Pgas12", "[", "V_", "]"}], ":=", 
       RowBox[{"p1gas", " ", 
        SuperscriptBox[
         RowBox[{"(", 
          RowBox[{"V1", " ", "/", "V"}], ")"}], "\[Gamma]"]}]}], ";", 
      "\[IndentingNewLine]", 
      RowBox[{
       RowBox[{"Pitot12", "[", 
        RowBox[{"i_", ",", "vv_"}], "]"}], ":=", 
       RowBox[{
        RowBox[{"Pgas12", "[", 
         RowBox[{"Vc", "[", 
          RowBox[{"i", ",", "vv"}], "]"}], "]"}], "+", 
        RowBox[{"Peli", "[", 
         RowBox[{"i", ",", "vv"}], "]"}]}]}], ";", "\[IndentingNewLine]", 
      RowBox[{"SvsV12", "=", "S1"}], ";", "\[IndentingNewLine]", 
      RowBox[{
       RowBox[{"TvsV12", "[", 
        RowBox[{"i_", ",", "v_"}], "]"}], ":=", 
       RowBox[{"T1", 
        SuperscriptBox[
         RowBox[{"(", 
          RowBox[{
           RowBox[{"Vc", "[", 
            RowBox[{"i", ",", "v"}], "]"}], "/", "V1"}], ")"}], 
         RowBox[{"1", "-", "\[Gamma]"}]]}]}], ";", "\[IndentingNewLine]", 
      RowBox[{"v2sol", "=", 
       RowBox[{"DeleteCases", "[", 
        RowBox[{
         RowBox[{"Table", "[", 
          RowBox[{
           RowBox[{"{", 
            RowBox[{"i", ",", 
             RowBox[{"NSolve", "[", 
              RowBox[{
               RowBox[{
                RowBox[{
                 RowBox[{"Pitot12", "[", 
                  RowBox[{"i", ",", "v"}], "]"}], "\[Equal]", "P2"}], "&&", 
                RowBox[{
                 RowBox[{"0.99", 
                  RowBox[{"vrange", "\[LeftDoubleBracket]", 
                   RowBox[{"i", ",", "1"}], "\[RightDoubleBracket]"}]}], 
                 "\[LessEqual]", " ", "v", "\[LessEqual]", " ", 
                 RowBox[{"1.01", 
                  RowBox[{"vrange", "\[LeftDoubleBracket]", 
                   RowBox[{"i", ",", "2"}], "\[RightDoubleBracket]"}]}]}]}], 
               ",", "v", ",", "Reals"}], "]"}]}], "}"}], ",", 
           RowBox[{"{", 
            RowBox[{"i", ",", "Nper"}], "}"}]}], "]"}], ",", 
         RowBox[{"{", 
          RowBox[{"_", ",", 
           RowBox[{"{", "}"}]}], "}"}]}], "]"}]}], ";", "\[IndentingNewLine]", 
      RowBox[{"v2", "=", 
       RowBox[{"v", "/.", 
        RowBox[{"v2sol", "\[LeftDoubleBracket]", 
         RowBox[{
          RowBox[{"-", "1"}], ",", "2"}], "\[RightDoubleBracket]"}]}]}], ";", 
      "\[IndentingNewLine]", 
      RowBox[{"Nper2", "=", 
       RowBox[{"v2sol", "\[LeftDoubleBracket]", 
        RowBox[{
         RowBox[{"-", "1"}], ",", "1"}], "\[RightDoubleBracket]"}]}], ";", 
      "\[IndentingNewLine]", 
      RowBox[{"V2", "=", 
       RowBox[{"First", "[", 
        RowBox[{"Vc", "[", 
         RowBox[{"Nper2", ",", "v2"}], "]"}], "]"}]}], ";", 
      "\[IndentingNewLine]", 
      RowBox[{"T2", "=", 
       RowBox[{"T1", 
        SuperscriptBox[
         RowBox[{"(", 
          RowBox[{"V2", "/", "V1"}], ")"}], 
         RowBox[{"1", "-", "\[Gamma]"}]]}]}], ";", "\n", 
      RowBox[{"S2", "=", "S1"}], ";", "\n", 
      RowBox[{"T3", "=", "Troom"}], ";", "\[IndentingNewLine]", 
      RowBox[{"P3", "=", "P2"}], ";", "\[IndentingNewLine]", 
      RowBox[{"TvsVIsobar23", "=", 
       RowBox[{"Flatten", "[", 
        RowBox[{"Table", "[", 
         RowBox[{
          RowBox[{"T", "/.", 
           RowBox[{"Solve", "[", 
            RowBox[{
             RowBox[{
              RowBox[{"Pitot", "[", 
               RowBox[{"i", ",", "v", ",", "T", ",", "T0", ",", "v0"}], "]"}],
               "\[Equal]", " ", "P2"}], ",", "T"}], "]"}]}], ",", 
          RowBox[{"{", 
           RowBox[{"i", ",", "Nper"}], "}"}]}], "]"}], "]"}]}], ";", 
      "\[IndentingNewLine]", 
      RowBox[{
       RowBox[{"Pitot23", "[", 
        RowBox[{"i_", ",", "v_", ",", "T0_", ",", "V00_"}], "]"}], ":=", 
       RowBox[{"Pitot", "[", 
        RowBox[{"i", ",", "v", ",", 
         RowBox[{
         "TvsVIsobar23", "\[LeftDoubleBracket]", "i", 
          "\[RightDoubleBracket]"}], ",", "T0", ",", "v0"}], "]"}]}], ";", 
      "\[IndentingNewLine]", 
      RowBox[{"(*", 
       RowBox[{
        RowBox[{"v3", "=", 
         RowBox[{"N", "[", 
          RowBox[{"v", "/.", 
           RowBox[{
            RowBox[{"Solve", "[", 
             RowBox[{
              RowBox[{
               RowBox[{"TvsVIsobar23", "\[LeftDoubleBracket]", 
                RowBox[{"Nper", ",", "1"}], "\[RightDoubleBracket]"}], 
               "\[Equal]", "T3"}], ",", "v"}], "]"}], "\[LeftDoubleBracket]", 
            "2", "\[RightDoubleBracket]"}]}], "]"}]}], ";", 
        "\[IndentingNewLine]", 
        RowBox[{"V3", "=", 
         RowBox[{"Vc", "[", 
          RowBox[{"Nper", ",", "v3"}], "]"}]}], ";"}], "*)"}], 
      "\[IndentingNewLine]", 
      RowBox[{"SvsV23", "=", 
       RowBox[{"Table", "[", 
        RowBox[{
         RowBox[{
          RowBox[{"cp", " ", 
           RowBox[{"Log", "[", 
            RowBox[{
             RowBox[{
             "TvsVIsobar23", "\[LeftDoubleBracket]", "i", 
              "\[RightDoubleBracket]"}], "/", "T2"}], "]"}]}], "+", 
          RowBox[{"R", " ", 
           RowBox[{"Log", "[", 
            RowBox[{
             RowBox[{"Vc", "[", 
              RowBox[{"i", ",", "v"}], "]"}], "/", "V2"}], "]"}]}], "+", 
          "S2"}], ",", 
         RowBox[{"{", 
          RowBox[{"i", ",", "1", ",", "Nper"}], "}"}]}], "]"}]}], ";", 
      "\[IndentingNewLine]", 
      RowBox[{"v3sol", "=", 
       RowBox[{"DeleteCases", "[", 
        RowBox[{
         RowBox[{"Table", "[", 
          RowBox[{
           RowBox[{"{", 
            RowBox[{"i", ",", 
             RowBox[{"NSolve", "[", 
              RowBox[{
               RowBox[{
                RowBox[{
                 RowBox[{"Pitot", "[", 
                  RowBox[{"i", ",", "v", ",", "T3", ",", "T0", ",", "v0"}], 
                  "]"}], "\[Equal]", "P2"}], "&&", 
                RowBox[{
                 RowBox[{"0.99", 
                  RowBox[{"vrange", "\[LeftDoubleBracket]", 
                   RowBox[{"i", ",", "1"}], "\[RightDoubleBracket]"}]}], 
                 "\[LessEqual]", " ", "v", "\[LessEqual]", " ", 
                 RowBox[{"1.01", 
                  RowBox[{"vrange", "\[LeftDoubleBracket]", 
                   RowBox[{"i", ",", "2"}], "\[RightDoubleBracket]"}]}]}]}], 
               ",", "v", ",", "Reals"}], "]"}]}], "}"}], ",", 
           RowBox[{"{", 
            RowBox[{"i", ",", "Nper"}], "}"}]}], "]"}], ",", 
         RowBox[{"{", 
          RowBox[{"_", ",", 
           RowBox[{"{", "}"}]}], "}"}]}], "]"}]}], ";", "\[IndentingNewLine]", 
      RowBox[{"Nper3", "=", 
       RowBox[{"v3sol", "\[LeftDoubleBracket]", 
        RowBox[{
         RowBox[{"-", "1"}], ",", "1"}], "\[RightDoubleBracket]"}]}], ";", 
      "\[IndentingNewLine]", 
      RowBox[{"v3", "=", 
       RowBox[{"v", "/.", 
        RowBox[{"v3sol", "\[LeftDoubleBracket]", 
         RowBox[{
          RowBox[{"-", "1"}], ",", "2"}], "\[RightDoubleBracket]"}]}]}], ";", 
      "\[IndentingNewLine]", 
      RowBox[{"S3", "=", 
       RowBox[{"N", "[", 
        RowBox[{"First", "[", 
         RowBox[{
          RowBox[{
          "SvsV23", "\[LeftDoubleBracket]", "Nper3", 
           "\[RightDoubleBracket]"}], "/.", 
          RowBox[{"{", 
           RowBox[{"v", "\[Rule]", "v3"}], "}"}]}], "]"}], "]"}]}], ";", 
      "\[IndentingNewLine]", 
      RowBox[{"V3", "=", 
       RowBox[{"First", "[", 
        RowBox[{"Vc", "[", 
         RowBox[{"Nper3", ",", "v3"}], "]"}], "]"}]}], ";", "\n", 
      RowBox[{"P4", "=", " ", "P1"}], ";", "\[IndentingNewLine]", 
      RowBox[{"p3gas", "=", 
       RowBox[{"P3", "-", 
        RowBox[{"Peli", "[", 
         RowBox[{"Nper3", ",", "v3"}], "]"}]}]}], ";", "\[IndentingNewLine]", 
      RowBox[{
       RowBox[{"Pgas34", "[", "V_", "]"}], ":=", 
       RowBox[{
        RowBox[{
        "p3gas", "\[LeftDoubleBracket]", "1", "\[RightDoubleBracket]"}], " ", 
        SuperscriptBox[
         RowBox[{"(", 
          RowBox[{"V3", " ", "/", "V"}], ")"}], "\[Gamma]"]}]}], ";", 
      "\[IndentingNewLine]", 
      RowBox[{
       RowBox[{"Pitot34", "[", 
        RowBox[{"i_", ",", "vv_"}], "]"}], ":=", 
       RowBox[{
        RowBox[{"Pgas34", "[", 
         RowBox[{"Vc", "[", 
          RowBox[{"i", ",", "vv"}], "]"}], "]"}], "+", 
        RowBox[{"Peli", "[", 
         RowBox[{"i", ",", "vv"}], "]"}]}]}], ";", "\[IndentingNewLine]", 
      RowBox[{"v4sol", "=", 
       RowBox[{"DeleteCases", "[", 
        RowBox[{
         RowBox[{"Table", "[", 
          RowBox[{
           RowBox[{"{", 
            RowBox[{"i", ",", 
             RowBox[{"NSolve", "[", 
              RowBox[{
               RowBox[{
                RowBox[{
                 RowBox[{"Pitot34", "[", 
                  RowBox[{"i", ",", "v"}], "]"}], "\[Equal]", "P4"}], "&&", 
                RowBox[{
                 RowBox[{"0.99", 
                  RowBox[{"vrange", "\[LeftDoubleBracket]", 
                   RowBox[{"i", ",", "1"}], "\[RightDoubleBracket]"}]}], 
                 "\[LessEqual]", " ", "v", "\[LessEqual]", " ", 
                 RowBox[{"1.01", 
                  RowBox[{"vrange", "\[LeftDoubleBracket]", 
                   RowBox[{"i", ",", "2"}], "\[RightDoubleBracket]"}]}]}]}], 
               ",", "v", ",", "Reals"}], "]"}]}], "}"}], ",", 
           RowBox[{"{", 
            RowBox[{"i", ",", "Nper"}], "}"}]}], "]"}], ",", 
         RowBox[{"{", 
          RowBox[{"_", ",", 
           RowBox[{"{", "}"}]}], "}"}]}], "]"}]}], ";", "\[IndentingNewLine]", 
      RowBox[{"v4", "=", 
       RowBox[{"v", "/.", 
        RowBox[{"v4sol", "\[LeftDoubleBracket]", 
         RowBox[{"1", ",", "2"}], "\[RightDoubleBracket]"}]}]}], ";", 
      "\[IndentingNewLine]", 
      RowBox[{"Nper4", "=", 
       RowBox[{"v4sol", "\[LeftDoubleBracket]", 
        RowBox[{"1", ",", "1"}], "\[RightDoubleBracket]"}]}], ";", 
      "\[IndentingNewLine]", 
      RowBox[{"V4", "=", 
       RowBox[{"First", "[", 
        RowBox[{"Vc", "[", 
         RowBox[{"Nper4", ",", "v4"}], "]"}], "]"}]}], ";", 
      "\[IndentingNewLine]", 
      RowBox[{"T4", "=", 
       RowBox[{"T3", 
        SuperscriptBox[
         RowBox[{"(", 
          RowBox[{"V4", "/", "V3"}], ")"}], 
         RowBox[{"1", "-", "\[Gamma]"}]]}]}], ";", "\[IndentingNewLine]", 
      RowBox[{"S4", "=", "S3"}], ";", "\[IndentingNewLine]", 
      RowBox[{"SvsV34", "=", "S3"}], ";", "\[IndentingNewLine]", 
      RowBox[{
       RowBox[{"TvsV34", "[", 
        RowBox[{"i_", ",", "v_"}], "]"}], ":=", 
       RowBox[{"T3", 
        SuperscriptBox[
         RowBox[{"(", 
          RowBox[{
           RowBox[{"Vc", "[", 
            RowBox[{"i", ",", "v"}], "]"}], "/", "V3"}], ")"}], 
         RowBox[{"1", "-", "\[Gamma]"}]]}]}], ";", "\n", 
      RowBox[{"pPvsV", "=", 
       RowBox[{"Table", "[", 
        RowBox[{"i", ",", 
         RowBox[{"{", 
          RowBox[{"i", ",", "1", ",", "5"}], "}"}]}], "]"}]}], ";", 
      RowBox[{"pTvsS", "=", 
       RowBox[{"Table", "[", 
        RowBox[{"i", ",", 
         RowBox[{"{", 
          RowBox[{"i", ",", "1", ",", "5"}], "}"}]}], "]"}]}], ";", 
      RowBox[{"pTvsV", "=", 
       RowBox[{"Table", "[", 
        RowBox[{"i", ",", 
         RowBox[{"{", 
          RowBox[{"i", ",", "1", ",", "5"}], "}"}]}], "]"}]}], ";", 
      RowBox[{"pVvsS", "=", 
       RowBox[{"Table", "[", 
        RowBox[{"i", ",", 
         RowBox[{"{", 
          RowBox[{"i", ",", "1", ",", "5"}], "}"}]}], "]"}]}], ";", "\n", 
      RowBox[{
       RowBox[{"PvsV", "[", 
        RowBox[{"N1_", ",", "N2_", ",", "Ptot_"}], "]"}], ":=", 
       RowBox[{"Show", "[", 
        RowBox[{
         RowBox[{"Table", "[", 
          RowBox[{
           RowBox[{"ParametricPlot", "[", 
            RowBox[{
             RowBox[{"{", 
              RowBox[{
               RowBox[{"Vc", "[", 
                RowBox[{"i", ",", "v"}], "]"}], ",", 
               RowBox[{"Evaluate", "@", "Ptot"}]}], "}"}], ",", 
             RowBox[{"{", 
              RowBox[{"v", ",", 
               RowBox[{"vrange", "\[LeftDoubleBracket]", 
                RowBox[{"i", ",", "1"}], "\[RightDoubleBracket]"}], ",", 
               RowBox[{"vrange", "\[LeftDoubleBracket]", 
                RowBox[{"i", ",", "2"}], "\[RightDoubleBracket]"}]}], "}"}], 
             ",", 
             RowBox[{"PlotStyle", "\[Rule]", 
              RowBox[{"If", "[", 
               RowBox[{
                RowBox[{"\[CapitalPi]1", "\[Equal]", "1"}], ",", 
                RowBox[{"ColorData", "[", 
                 RowBox[{"97", ",", "i"}], "]"}], ",", 
                RowBox[{"ColorData", "[", 
                 RowBox[{"97", ",", "1"}], "]"}]}], "]"}]}], ",", 
             RowBox[{"AxesLabel", "\[Rule]", 
              RowBox[{"{", 
               RowBox[{"\"\<V\>\"", ",", "\"\<P\>\""}], "}"}]}], ",", 
             RowBox[{"AspectRatio", "\[Rule]", 
              RowBox[{"2", "/", "3"}]}], ",", 
             RowBox[{"AxesOrigin", "\[Rule]", 
              RowBox[{"{", 
               RowBox[{"0", ",", "0"}], "}"}]}]}], "]"}], ",", 
           RowBox[{"{", 
            RowBox[{"i", ",", "N1", ",", "N2"}], "}"}]}], "]"}], ",", 
         RowBox[{"PlotRange", "\[Rule]", "All"}]}], "]"}]}], ";", "\n", 
      RowBox[{
       RowBox[{
       "pPvsV", "\[LeftDoubleBracket]", "1", "\[RightDoubleBracket]"}], "=", 
       RowBox[{"ListLinePlot", "[", 
        RowBox[{
         RowBox[{"{", 
          RowBox[{
           RowBox[{"{", 
            RowBox[{"V4", ",", "P4"}], "}"}], ",", 
           RowBox[{"{", 
            RowBox[{"V1", ",", "P1"}], "}"}]}], "}"}], ",", 
         RowBox[{"PlotStyle", "\[Rule]", 
          RowBox[{"ColorData", "[", 
           RowBox[{"97", ",", "1"}], "]"}]}]}], "]"}]}], ";", 
      RowBox[{"(*", 
       RowBox[{
        RowBox[{
         RowBox[{
         "pPvsV", "\[LeftDoubleBracket]", "1", "\[RightDoubleBracket]"}], "=", 
         RowBox[{"PvsV", "[", 
          RowBox[{"1", ",", "Nper", ",", 
           RowBox[{"Pitot41", "[", 
            RowBox[{"i", ",", "v", ",", "T0", ",", "v0"}], "]"}]}], "]"}]}], 
        ";"}], "*)"}], "\[IndentingNewLine]", 
      RowBox[{
       RowBox[{
       "pPvsV", "\[LeftDoubleBracket]", "2", "\[RightDoubleBracket]"}], "=", 
       RowBox[{"PvsV", "[", 
        RowBox[{"1", ",", "Nper", ",", 
         RowBox[{"Pitot12", "[", 
          RowBox[{"i", ",", "v"}], "]"}]}], "]"}]}], ";", 
      "\[IndentingNewLine]", 
      RowBox[{
       RowBox[{
       "pPvsV", "\[LeftDoubleBracket]", "3", "\[RightDoubleBracket]"}], "=", 
       RowBox[{"ListLinePlot", "[", 
        RowBox[{
         RowBox[{"{", 
          RowBox[{
           RowBox[{"{", 
            RowBox[{"V2", ",", "P2"}], "}"}], ",", 
           RowBox[{"{", 
            RowBox[{"V3", ",", "P3"}], "}"}]}], "}"}], ",", 
         RowBox[{"PlotStyle", "\[Rule]", 
          RowBox[{"ColorData", "[", 
           RowBox[{"97", ",", "1"}], "]"}]}]}], "]"}]}], ";", 
      RowBox[{"(*", 
       RowBox[{
        RowBox[{
         RowBox[{
         "pPvsV", "\[LeftDoubleBracket]", "3", "\[RightDoubleBracket]"}], "=", 
         RowBox[{"PvsV", "[", 
          RowBox[{"1", ",", "Nper", ",", 
           RowBox[{"Pitot23", "[", 
            RowBox[{"i", ",", "v", ",", "T0", ",", "v0"}], "]"}]}], "]"}]}], 
        ";"}], "*)"}], "\[IndentingNewLine]", 
      RowBox[{
       RowBox[{
       "pPvsV", "\[LeftDoubleBracket]", "4", "\[RightDoubleBracket]"}], "=", 
       RowBox[{"PvsV", "[", 
        RowBox[{"1", ",", "Nper", ",", 
         RowBox[{"Pitot34", "[", 
          RowBox[{"i", ",", "v"}], "]"}]}], "]"}]}], ";", "\n", 
      RowBox[{"(*", 
       RowBox[{
        RowBox[{
         RowBox[{"TvsS", "[", 
          RowBox[{"N1_", ",", "N2_", ",", "SvsV_", ",", "TvsS_"}], "]"}], ":=", 
         RowBox[{"Show", "[", 
          RowBox[{
           RowBox[{"Table", "[", "\[IndentingNewLine]", 
            RowBox[{
             RowBox[{"ParametricPlot", "[", 
              RowBox[{
               RowBox[{"{", 
                RowBox[{
                 RowBox[{"Evaluate", "@", "SvsV"}], ",", 
                 RowBox[{"Evaluate", "@", "TvsS"}]}], "}"}], ",", 
               RowBox[{"{", 
                RowBox[{"v", ",", 
                 RowBox[{"vrange", "\[LeftDoubleBracket]", 
                  RowBox[{"i", ",", "1"}], "\[RightDoubleBracket]"}], ",", 
                 RowBox[{"vrange", "\[LeftDoubleBracket]", 
                  RowBox[{"i", ",", "2"}], "\[RightDoubleBracket]"}]}], "}"}],
                ",", 
               RowBox[{"PlotStyle", "\[Rule]", 
                RowBox[{"If", "[", 
                 RowBox[{
                  RowBox[{"\[CapitalPi]1", "\[Equal]", "1"}], ",", 
                  RowBox[{"ColorData", "[", 
                   RowBox[{"97", ",", "i"}], "]"}], ",", 
                  RowBox[{"ColorData", "[", 
                   RowBox[{"97", ",", "1"}], "]"}]}], "]"}]}], ",", 
               RowBox[{"AxesLabel", "\[Rule]", 
                RowBox[{"{", 
                 RowBox[{"\"\<S\>\"", ",", "\"\<T\>\""}], "}"}]}], ",", 
               RowBox[{"AspectRatio", "\[Rule]", 
                RowBox[{"2", "/", "3"}]}], ",", 
               RowBox[{"AxesOrigin", "\[Rule]", 
                RowBox[{"{", 
                 RowBox[{"0", ",", "0"}], "}"}]}]}], "]"}], ",", 
             RowBox[{"{", 
              RowBox[{"i", ",", "1", ",", "Nper"}], "}"}]}], "]"}], ",", 
           RowBox[{"PlotRange", "\[Rule]", "All"}]}], "]"}]}], ";"}], "*)"}], 
      "\[IndentingNewLine]", 
      RowBox[{
       RowBox[{"TvsS", "[", 
        RowBox[{"N1_", ",", "N2_", ",", "SvsV_", ",", "TvsS_"}], "]"}], ":=", 
       RowBox[{"Show", "[", 
        RowBox[{
         RowBox[{"Table", "[", "\[IndentingNewLine]", 
          RowBox[{
           RowBox[{"ParametricPlot", "[", 
            RowBox[{
             RowBox[{"{", 
              RowBox[{
               RowBox[{"Evaluate", "@", 
                RowBox[{"Part", "[", 
                 RowBox[{"SvsV", ",", "i"}], "]"}]}], ",", 
               RowBox[{"Evaluate", "@", 
                RowBox[{"Part", "[", 
                 RowBox[{"TvsS", ",", "i"}], "]"}]}]}], "}"}], ",", 
             RowBox[{"{", 
              RowBox[{"v", ",", 
               RowBox[{"vrange", "\[LeftDoubleBracket]", 
                RowBox[{"i", ",", "1"}], "\[RightDoubleBracket]"}], ",", 
               RowBox[{"vrange", "\[LeftDoubleBracket]", 
                RowBox[{"i", ",", "2"}], "\[RightDoubleBracket]"}]}], "}"}], 
             ",", 
             RowBox[{"PlotStyle", "\[Rule]", 
              RowBox[{"If", "[", 
               RowBox[{
                RowBox[{"\[CapitalPi]1", "\[Equal]", "1"}], ",", 
                RowBox[{"ColorData", "[", 
                 RowBox[{"97", ",", "i"}], "]"}], ",", 
                RowBox[{"ColorData", "[", 
                 RowBox[{"97", ",", "1"}], "]"}]}], "]"}]}], ",", 
             RowBox[{"AxesLabel", "\[Rule]", 
              RowBox[{"{", 
               RowBox[{"\"\<S\>\"", ",", "\"\<T\>\""}], "}"}]}], ",", 
             RowBox[{"AspectRatio", "\[Rule]", 
              RowBox[{"2", "/", "3"}]}], ",", 
             RowBox[{"AxesOrigin", "\[Rule]", 
              RowBox[{"{", 
               RowBox[{"0", ",", "0"}], "}"}]}]}], "]"}], ",", 
           RowBox[{"{", 
            RowBox[{"i", ",", "1", ",", "Nper"}], "}"}]}], "]"}], ",", 
         RowBox[{"PlotRange", "\[Rule]", "All"}]}], "]"}]}], ";", "\n", 
      RowBox[{
       RowBox[{
       "pTvsS", "\[LeftDoubleBracket]", "1", "\[RightDoubleBracket]"}], "=", 
       RowBox[{"TvsS", "[", 
        RowBox[{"1", ",", "Nper", ",", "SvsV41", ",", "TvsVIsobar41"}], 
        "]"}]}], ";", "\[IndentingNewLine]", 
      RowBox[{
       RowBox[{
       "pTvsS", "\[LeftDoubleBracket]", "2", "\[RightDoubleBracket]"}], "=", 
       RowBox[{"ListLinePlot", "[", 
        RowBox[{
         RowBox[{"{", 
          RowBox[{
           RowBox[{"{", 
            RowBox[{"S1", ",", "T1"}], "}"}], ",", 
           RowBox[{"{", 
            RowBox[{"S2", ",", "T2"}], "}"}]}], "}"}], ",", 
         RowBox[{"PlotStyle", "\[Rule]", 
          RowBox[{"ColorData", "[", 
           RowBox[{"97", ",", "1"}], "]"}]}]}], "]"}]}], ";", 
      RowBox[{"(*", 
       RowBox[{
        RowBox[{
         RowBox[{
         "pTvsS", "\[LeftDoubleBracket]", "2", "\[RightDoubleBracket]"}], "=", 
         RowBox[{"TvsS", "[", 
          RowBox[{"1", ",", "Nper", ",", "SvsV12", ",", 
           RowBox[{"TvsV12", "[", 
            RowBox[{"i", ",", "v"}], "]"}]}], "]"}]}], ";"}], "*)"}], 
      "\[IndentingNewLine]", 
      RowBox[{
       RowBox[{
       "pTvsS", "\[LeftDoubleBracket]", "3", "\[RightDoubleBracket]"}], "=", 
       RowBox[{"TvsS", "[", 
        RowBox[{"1", ",", "Nper", ",", "SvsV23", ",", "TvsVIsobar23"}], 
        "]"}]}], ";", "\n", 
      RowBox[{
       RowBox[{
       "pTvsS", "\[LeftDoubleBracket]", "4", "\[RightDoubleBracket]"}], "=", 
       RowBox[{"ListLinePlot", "[", 
        RowBox[{
         RowBox[{"{", 
          RowBox[{
           RowBox[{"{", 
            RowBox[{"S3", ",", "T3"}], "}"}], ",", 
           RowBox[{"{", 
            RowBox[{"S4", ",", "T4"}], "}"}]}], "}"}], ",", 
         RowBox[{"PlotStyle", "\[Rule]", 
          RowBox[{"ColorData", "[", 
           RowBox[{"97", ",", "1"}], "]"}]}]}], "]"}]}], ";", 
      RowBox[{"(*", 
       RowBox[{
        RowBox[{
         RowBox[{
         "pTvsS", "\[LeftDoubleBracket]", "4", "\[RightDoubleBracket]"}], "=", 
         RowBox[{"TvsS", "[", 
          RowBox[{"1", ",", "Nper", ",", "SvsV34", ",", 
           RowBox[{"TvsV34", "[", 
            RowBox[{"i", ",", "v"}], "]"}]}], "]"}]}], ";"}], "*)"}], 
      "\[IndentingNewLine]", 
      RowBox[{"rmin", "=", "0.9"}], ";", "\[IndentingNewLine]", 
      RowBox[{"rmax", "=", "1.05"}], ";", "\[IndentingNewLine]", 
      RowBox[{"Slist", "=", 
       RowBox[{"{", 
        RowBox[{"S1", ",", "S2", ",", "S3", ",", "S4"}], "}"}]}], ";", 
      "\[IndentingNewLine]", 
      RowBox[{"Tlist", "=", 
       RowBox[{"{", 
        RowBox[{"T1", ",", "T2", ",", "T3", ",", "T4"}], "}"}]}], ";", 
      "\[IndentingNewLine]", 
      RowBox[{"Vlist", "=", 
       RowBox[{"{", 
        RowBox[{"V1", ",", "V2", ",", "V3", ",", "V4"}], "}"}]}], ";", 
      "\[IndentingNewLine]", 
      RowBox[{"Plist", "=", 
       RowBox[{"{", 
        RowBox[{"P1", ",", "P2", ",", "P3", ",", "P4"}], "}"}]}], ";", 
      "\[IndentingNewLine]", 
      RowBox[{"Sref", "=", "Slist"}], ";", "\[IndentingNewLine]", 
      RowBox[{"Tref", "=", "Tlist"}], ";", "\[IndentingNewLine]", 
      RowBox[{"Vref", "=", "Vlist"}], ";", "\[IndentingNewLine]", 
      RowBox[{"Pref", "=", "Plist"}], ";", "\[IndentingNewLine]", 
      RowBox[{"Srange", "=", 
       RowBox[{"{", 
        RowBox[{
         RowBox[{"rmin", " ", 
          RowBox[{"Min", "[", "Slist", "]"}]}], ",", 
         RowBox[{"rmax", " ", 
          RowBox[{"Max", "[", "Slist", "]"}]}]}], "}"}]}], ";", 
      "\[IndentingNewLine]", 
      RowBox[{"Trange", "=", 
       RowBox[{"{", 
        RowBox[{
         RowBox[{"rmin", " ", 
          RowBox[{"Min", "[", "Tlist", "]"}]}], ",", 
         RowBox[{"rmax", " ", 
          RowBox[{"Max", "[", "Tlist", "]"}]}]}], "}"}]}], ";", 
      "\[IndentingNewLine]", 
      RowBox[{"Vrange", "=", 
       RowBox[{"{", 
        RowBox[{
         RowBox[{"rmin", " ", 
          RowBox[{"Min", "[", "Vlist", "]"}]}], ",", 
         RowBox[{"rmax", " ", 
          RowBox[{"Max", "[", "Vlist", "]"}]}]}], "}"}]}], ";", 
      "\[IndentingNewLine]", 
      RowBox[{"Prange", "=", 
       RowBox[{"{", 
        RowBox[{
         RowBox[{"rmin", " ", 
          RowBox[{"Min", "[", "Plist", "]"}]}], ",", 
         RowBox[{"rmax", " ", 
          RowBox[{"Max", "[", "Plist", "]"}]}]}], "}"}]}], ";", "\n", 
      RowBox[{
       RowBox[{
       "pPvsV", "\[LeftDoubleBracket]", "5", "\[RightDoubleBracket]"}], "=", 
       RowBox[{"ListPlot", "[", 
        RowBox[{
         RowBox[{"Table", "[", 
          RowBox[{
           RowBox[{"{", 
            RowBox[{
             RowBox[{
             "Vlist", "\[LeftDoubleBracket]", "i", "\[RightDoubleBracket]"}], 
             ",", 
             RowBox[{
             "Plist", "\[LeftDoubleBracket]", "i", 
              "\[RightDoubleBracket]"}]}], "}"}], ",", 
           RowBox[{"{", 
            RowBox[{"i", ",", "1", ",", "4"}], "}"}]}], "]"}], ",", 
         RowBox[{"PlotStyle", "\[Rule]", 
          RowBox[{"Directive", "[", 
           RowBox[{
            RowBox[{"If", "[", 
             RowBox[{
              RowBox[{"\[CapitalPi]1", "==", "1"}], ",", "Red", ",", "Blue"}],
              "]"}], ",", 
            RowBox[{"PointSize", "[", "Medium", "]"}]}], "]"}]}]}], "]"}]}], 
      ";", "\[IndentingNewLine]", 
      RowBox[{
       RowBox[{
       "pTvsS", "\[LeftDoubleBracket]", "5", "\[RightDoubleBracket]"}], "=", 
       RowBox[{"ListPlot", "[", 
        RowBox[{
         RowBox[{"Table", "[", 
          RowBox[{
           RowBox[{"{", 
            RowBox[{
             RowBox[{
             "Slist", "\[LeftDoubleBracket]", "i", "\[RightDoubleBracket]"}], 
             ",", 
             RowBox[{
             "Tlist", "\[LeftDoubleBracket]", "i", 
              "\[RightDoubleBracket]"}]}], "}"}], ",", 
           RowBox[{"{", 
            RowBox[{"i", ",", "1", ",", "4"}], "}"}]}], "]"}], ",", 
         RowBox[{"PlotStyle", "\[Rule]", 
          RowBox[{"Directive", "[", 
           RowBox[{
            RowBox[{"If", "[", 
             RowBox[{
              RowBox[{"\[CapitalPi]1", "==", "1"}], ",", "Red", ",", "Blue"}],
              "]"}], ",", 
            RowBox[{"PointSize", "[", "Medium", "]"}]}], "]"}]}]}], "]"}]}], 
      ";", "\[IndentingNewLine]", 
      RowBox[{"PvsVgas", "=", 
       RowBox[{"Show", "[", 
        RowBox[{"pPvsV", ",", 
         RowBox[{"PlotRange", "\[Rule]", 
          RowBox[{"{", 
           RowBox[{"Vrange", ",", "Prange"}], "}"}]}], ",", 
         RowBox[{"AxesOrigin", "->", 
          RowBox[{"{", 
           RowBox[{
            RowBox[{
            "Vrange", "\[LeftDoubleBracket]", "1", "\[RightDoubleBracket]"}], 
            ",", 
            RowBox[{
            "Prange", "\[LeftDoubleBracket]", "1", 
             "\[RightDoubleBracket]"}]}], "}"}]}]}], "]"}]}], ";", 
      "\[IndentingNewLine]", 
      RowBox[{"TvsSgas", "=", 
       RowBox[{"Show", "[", 
        RowBox[{"pTvsS", ",", 
         RowBox[{"PlotRange", "\[Rule]", 
          RowBox[{"{", 
           RowBox[{"Srange", ",", "Trange"}], "}"}]}], ",", 
         RowBox[{"AxesOrigin", "->", 
          RowBox[{"{", 
           RowBox[{
            RowBox[{
            "Srange", "\[LeftDoubleBracket]", "1", "\[RightDoubleBracket]"}], 
            ",", 
            RowBox[{
            "Trange", "\[LeftDoubleBracket]", "1", 
             "\[RightDoubleBracket]"}]}], "}"}]}]}], "]"}]}], ";", 
      "\[IndentingNewLine]", 
      RowBox[{"panelA", "=", 
       RowBox[{"Show", "[", 
        RowBox[{"PvsVgas", ",", 
         RowBox[{"Table", "[", 
          RowBox[{
           RowBox[{"Graphics", "[", 
            RowBox[{"{", 
             RowBox[{
              RowBox[{"If", "[", 
               RowBox[{
                RowBox[{"\[CapitalPi]1", "\[Equal]", "1"}], ",", "Red", ",", 
                "Blue"}], "]"}], ",", 
              RowBox[{"Text", "[", 
               RowBox[{"i", ",", 
                RowBox[{
                 RowBox[{"{", 
                  RowBox[{
                   RowBox[{
                   "Vlist", "\[LeftDoubleBracket]", "i", 
                    "\[RightDoubleBracket]"}], ",", 
                   RowBox[{
                   "Plist", "\[LeftDoubleBracket]", "i", 
                    "\[RightDoubleBracket]"}]}], "}"}], "+", 
                 RowBox[{"{", 
                  RowBox[{"0.1", ",", "0.05"}], "}"}]}]}], "]"}]}], "}"}], 
            "]"}], ",", 
           RowBox[{"{", 
            RowBox[{"i", ",", "1", ",", "4"}], "}"}]}], "]"}]}], "]"}]}], ";",
       "\[IndentingNewLine]", 
      RowBox[{"panelB", "=", 
       RowBox[{"Show", "[", 
        RowBox[{"TvsSgas", ",", 
         RowBox[{"Table", "[", 
          RowBox[{
           RowBox[{"Graphics", "[", 
            RowBox[{"{", 
             RowBox[{
              RowBox[{"If", "[", 
               RowBox[{
                RowBox[{"\[CapitalPi]1", "\[Equal]", "1"}], ",", "Red", ",", 
                "Blue"}], "]"}], ",", 
              RowBox[{"Text", "[", 
               RowBox[{"i", ",", 
                RowBox[{
                 RowBox[{"{", 
                  RowBox[{
                   RowBox[{
                   "Slist", "\[LeftDoubleBracket]", "i", 
                    "\[RightDoubleBracket]"}], ",", 
                   RowBox[{
                   "Tlist", "\[LeftDoubleBracket]", "i", 
                    "\[RightDoubleBracket]"}]}], "}"}], "+", 
                 RowBox[{"{", 
                  RowBox[{"0.02", ",", "5"}], "}"}]}]}], "]"}]}], "}"}], 
            "]"}], ",", 
           RowBox[{"{", 
            RowBox[{"i", ",", "1", ",", "4"}], "}"}]}], "]"}]}], "]"}]}], ";",
       "\[IndentingNewLine]", "\[IndentingNewLine]", 
      RowBox[{"COPref", "=", 
       RowBox[{
        RowBox[{"(", 
         RowBox[{
          RowBox[{
          "Tref", "\[LeftDoubleBracket]", "1", "\[RightDoubleBracket]"}], "-", 
          RowBox[{
          "Tref", "\[LeftDoubleBracket]", "4", "\[RightDoubleBracket]"}]}], 
         ")"}], "/", 
        RowBox[{"(", 
         RowBox[{
          RowBox[{
           RowBox[{"(", 
            RowBox[{
             RowBox[{
             "Tref", "\[LeftDoubleBracket]", "2", "\[RightDoubleBracket]"}], 
             "-", 
             RowBox[{
             "Tref", "\[LeftDoubleBracket]", "1", "\[RightDoubleBracket]"}]}],
             ")"}], "/", "\[Eta]"}], "-", 
          RowBox[{"\[Eta]", 
           RowBox[{"(", 
            RowBox[{
             RowBox[{
             "Tref", "\[LeftDoubleBracket]", "3", "\[RightDoubleBracket]"}], 
             "-", 
             RowBox[{
             "Tref", "\[LeftDoubleBracket]", "4", "\[RightDoubleBracket]"}]}],
             ")"}]}]}], ")"}]}]}]}], "\[IndentingNewLine]", ",", "panelA", 
     ",", "panelB"}], "}"}]}], ";"}]], "Input",
 CellChangeTimes->{
  3.8353405442206783`*^9, {3.8353407737175884`*^9, 3.835340785372009*^9}, {
   3.83534081699092*^9, 3.835340860663392*^9}, {3.835340896041294*^9, 
   3.8353409234887056`*^9}, {3.835341229128907*^9, 3.835341231908122*^9}, 
   3.835341279931562*^9, {3.835342086599908*^9, 3.835342101591774*^9}, {
   3.8353421516975985`*^9, 3.8353422660954685`*^9}, {3.8353424610032763`*^9, 
   3.8353424692397704`*^9}, 3.835343322076647*^9},
 CellLabel->
  "In[777]:=",ExpressionUUID->"e84814b4-b3f3-47ba-b396-76252c3c96a2"],

Cell[BoxData[{
 RowBox[{
  RowBox[{"plt1", "=", 
   RowBox[{"CoolingCycleDiagram", "[", 
    RowBox[{
     StyleBox[
      RowBox[{"Rationalize", "[", 
       RowBox[{"-", "0.164"}], "]"}], "Code"], 
     StyleBox[",", "Code"], 
     StyleBox[
      RowBox[{"Rationalize", "[", "0.259", "]"}], "Code"], 
     StyleBox[",", "Code"], "0.2687", ",", "1.2", ",", "10", ",", "10", ",", 
     "14", ",", "0.85", ",", "294.261", ",", "299", ",", "2.5", ",", "0"}], 
    "]"}]}], ";"}], "\[IndentingNewLine]", 
 RowBox[{
  RowBox[{"plt2", "=", 
   RowBox[{"CoolingCycleDiagram", "[", 
    RowBox[{
     StyleBox[
      RowBox[{"Rationalize", "[", 
       RowBox[{"-", "0.164"}], "]"}], "Code"], 
     StyleBox[",", "Code"], 
     StyleBox[
      RowBox[{"Rationalize", "[", "0.259", "]"}], "Code"], 
     StyleBox[",", "Code"], "0.2687", ",", "1.2", ",", "10", ",", "10", ",", 
     "14", ",", "0.85", ",", "294.261", ",", "299", ",", "2.5", ",", "1"}], 
    "]"}]}], ";"}]}], "Input",ExpressionUUID->"61a6ac20-1638-4263-8d83-\
6d7ab4b04c38"],

Cell[CellGroupData[{

Cell[BoxData[
 RowBox[{"\[IndentingNewLine]", 
  RowBox[{"GraphicsRow", "[", 
   RowBox[{
    RowBox[{"{", 
     RowBox[{
      RowBox[{"Show", "[", 
       RowBox[{
        RowBox[{
        "plt1", "\[LeftDoubleBracket]", "2", "\[RightDoubleBracket]"}], ",", 
        RowBox[{
        "plt2", "\[LeftDoubleBracket]", "2", "\[RightDoubleBracket]"}], ",", 
        RowBox[{"Graphics", "[", 
         RowBox[{"{", 
          RowBox[{"Black", ",", 
           RowBox[{"Text", "[", 
            RowBox[{
             RowBox[{"StringJoin", "[", 
              RowBox[{"{", 
               RowBox[{
               "\"\<\!\(\*FractionBox[SubscriptBox[\(COP\), \(metafluid\)], \
SubscriptBox[\(COP\), \(ref\)]]\)=\>\"", ",", 
                RowBox[{"ToString", "[", 
                 FractionBox[
                  RowBox[{
                  "plt2", "\[LeftDoubleBracket]", "1", 
                   "\[RightDoubleBracket]"}], 
                  RowBox[{
                  "plt1", "\[LeftDoubleBracket]", "1", 
                   "\[RightDoubleBracket]"}]], "]"}]}], "}"}], "]"}], ",", 
             RowBox[{"{", 
              RowBox[{"11", ",", "2"}], "}"}]}], "]"}]}], "}"}], "]"}]}], 
       "]"}], ",", 
      RowBox[{"Show", "[", 
       RowBox[{
        RowBox[{
        "plt1", "\[LeftDoubleBracket]", "3", "\[RightDoubleBracket]"}], ",", 
        RowBox[{
        "plt2", "\[LeftDoubleBracket]", "3", "\[RightDoubleBracket]"}]}], 
       "]"}]}], "}"}], ",", 
    RowBox[{"ImageSize", "\[Rule]", "Full"}]}], "]"}]}]], "Input",
 CellChangeTimes->{{3.8353405354666038`*^9, 3.835340688015414*^9}, {
   3.835340954781206*^9, 3.835341183772126*^9}, {3.8353412507787447`*^9, 
   3.835341250999761*^9}, {3.8353412989526796`*^9, 3.8353413609159875`*^9}, {
   3.8353413987475433`*^9, 3.8353414065981236`*^9}, {3.835341488716818*^9, 
   3.835341538558453*^9}, {3.8353416974676237`*^9, 3.8353417780751643`*^9}, 
   3.835341910128301*^9, {3.8353420559550705`*^9, 3.8353420569570417`*^9}, {
   3.835342278383127*^9, 3.8353423740156813`*^9}, {3.8353424513663397`*^9, 
   3.835342457634323*^9}, 3.8353433383131685`*^9, {3.8353435509187045`*^9, 
   3.83534357487411*^9}},
 CellLabel->
  "In[783]:=",ExpressionUUID->"df7f1846-fc10-4d88-870f-3b1338e43f32"],

Cell[BoxData[
 GraphicsBox[{{}, {InsetBox[
     GraphicsBox[{{{{{}, {{}, {}, 
           {RGBColor[0.368417, 0.506779, 0.709798], PointSize[
             NCache[
              Rational[7, 360], 0.019444444444444445`]], AbsoluteThickness[
            1.6], LineBox[{{10.739419919321499`, 1.}, {13.732180000000001`, 
             1.}}]}}, {{}, {}}}, {{{{}, {}, 
            TagBox[
             {RGBColor[0.368417, 0.506779, 0.709798], AbsoluteThickness[1.6], 
              Opacity[1.], FaceForm[Opacity[0.3]], LineBox[CompressedData["
1:eJwllH0w1HkAxk1r18t62e/+WJaNZVmhO6Y2HY31uFTUptoSWZtyi0qkki45
irB04pZIHVshp7omFUXe5XrTVajkuhO5Mmp1SbqY3O3N/fHMM58/n+eZeewi
dkgjZ+no6KzU6j8/EaQ+93MIDe2vNc3FLUK0V/Oy5oXScN0z+6lFkxCjn0si
rspoSB8q336sQQjPM4Xcto00uHQ+nj5eK0TfZHZWr4IG65aahspzQnCOJXwz
HU+DlXNI2cNiIVT9AdYB2TTY8g/w0+KFyAmfyBmup8Gxgkh8BEKMRFZ1+At0
Ie56F1p30BGptTLjmgxd7Ofk+z1/5wDFQL+L60tdsKIU53ViHFBHv3aqO5AO
ye7WIscBARbvKXJOuUhHTHbP0VURAogHuw2DrRhIjDEIevLcHoec+lt80xgo
evPXvcXR9mBcHcpwf8FA2l21KG3KDpNfB1RKJHoQNva/Cc22g71lzaPtF/TQ
uVNdNSGwQ8nNF0/LTPRx5mlU5sobfKTsTlg4k6iPT+XtWSmb+CjbwjizuU8f
JV5TH/5k8DE3dDJ23NcAeUkds/qlttAT1hgcrTaAS82pntWnbWC9KLZukaEh
NunqrjlGs0GZJKvRdLchkjrF71Xy2QirOt3zqtcQl3fUnze/xYNyxtpPI2Zi
p5Kx8IYrDzrum5S6VUxM0kV5zcXWuHS28ndbfSOoR7KTA9jW6LUL+H7LTiPI
vUr3RWdawX1Is6K2xwhTsR6tPH0r9CXLByiRMWh3f22Yk8/FGOXapf7RGApv
RZMTmwufiU+33WaMMeO/7fOSk5aYeSC000SbQCmv3HZljiUMlDaSxvsmWJA7
bWV81QKBSgtlnrspEsoPKhettgAtI252fokpWAr/BNNhDsbv/NJROG2K7Zww
lVkaB0UfJsoefcGC4XDmnnoHDl6n1yo/bmbhVvQVurTdHM/qJpNOqFiQiU6F
22w1B2PkJXf9TRYcPduOC5nm6GoKblP9zYL5R2I7UGuGazoXpH1zCAqMVu1K
Vpjhme/lfJGcwNWdX1piYoZSJ88n7CMEhQkWquOtFI4y4+7odRA8aHnE2xBH
4VKYsor+kaBUfXhJly2FWKkgN8OJjRqvdddj+tgIXxprywtjQ70qU4+ey8bY
HwsbRFq/39rJj/Nno3z4lXh9Ext6X/Us6GawkT+yNP7IOzY2/ubAjm4j4P4g
POtvT6FRPVbsmUYwN2Gu2F5AYTxENmp/kEAcPK97WsuFJ5NCjQ4QRMwWT11w
pHBH01ww8B3B2eqg5ebOFF7NH9yatY/Aq/3Q6KAbhZ9GK04+iyeQvR9y2e+t
zaWw4paGE8Q9HmleJ6bQGuXFzdlIkFo/Jv3Sh4KLKNVjr7aXitSppEFQeFgT
eWuNjOA1k313mR8FzVvXAP1ggmQH3xizFRRaPt1rSAokyNVb9o9Gy4kqt8Nb
VxKoRyUFNyUUmPL4b0MkBB0XQ64nBWrziFOqPZYTML3jmYNrKIRFSSMnlhDY
8BPVDVIKj6+JeMN+BG605PmFayk4t/W87VlMsO52lmxZEAVOp4fmsi9B5Pnc
t/z12l1cxzkVINibV5A+pWULmw3yQh+CnF0lFr3BFPrWRrceEhP8/18U5BmW
2ONN8C+7Efhe
               "]]},
             
             Annotation[#, 
              "Charting`Private`Tag$1029058#1"]& ]}, {}}, {{{}, {}, 
            TagBox[
             {RGBColor[0.368417, 0.506779, 0.709798], AbsoluteThickness[1.6], 
              Opacity[1.], FaceForm[Opacity[0.3]], LineBox[CompressedData["
1:eJwV0n1UzXccB/BitdDD9+f7KzPTiqZCerA83du82+xOoRIl0e56RKanK23i
lENPdKN7PKWUp03qEplMT6iU3Wxxlch02p2aJSpRed5nf3zP97z++JzzPu/z
tg6J9g0foaent4Te/3+uX0Hx6QCOoJSPEO8mIGvMlIpqskwaNCQnJ19Va5rI
De/+OONJjnAo/7efHHNirqUVeaZBi+2slRwFodPea6QCGn8ZfaKavFKS/JsV
+SXflNcUyHGg4HHSjXkC/LWLlf2rOXorixU2cwQc8m6WZQdz7DHbsTrMRcAM
w9YsXTjHp1HmjUYOApqVG+0sIzlsdzf8o7EV8N68J+dCFEe6a0iw5SQBW1rb
c97Fccw6m3G25RPKm1McezyB8iSu7rIcJ0A1nee6bOEYUSMfShEoz/ALX0Uy
h+FF92k+xgK6rpXqzFI4BkfmPVUbCphyo1vv2wwO7bgNP36vL2DT8aqY/UoO
dfoBO483DJ6Jkb9OVXG0F28efWmQIS5TlRWzn2NVUIzRrn4G6/y90rG5HAlP
ZJf7HjO0JztL8ws4ihbF1iu6GHrzPDT3j3M8kGolAX8xpF6SOMUXcjhaJJne
us8Qa3bK5oqa8jpsHCy6w9AR3tcXcY4jPiHqyvhbDHKl1nT4AkfrVFXWT40M
Lk8dK+aVcyiW9l/LrmfY5b1m/r1qjn1Zr7fxqwyzu8f72tdy2Kx1835RwTDg
t6YstIFj16hDMQNlDJ/XZD172cgxu2LgfNo5hutrnKvcb3I8qt0YmqhmeGhy
Rt7ZzPGnvqTM4CSDScq1ZYp7HPZ2mWnqoww7XQPulD7gyC3Jnliax6DsqnPy
0nGc2uf7wusA3d9Uj8/t4thbYiX1VFF/mY7Ltd20r6M2/sFKBteFmRHhvdRP
sf0ils5og2EfFg1wLDylMp24nWHeTItkz2GO2/n9U2u2MviGfJWW94bjbVnn
lbofGBJDxnTc1RPRNsfooU7BYBd6msUaiPAzaxnKiWKwP6xpKh8lImnB5K7T
6xhKWq9GfGcq4oJXvfuqMAbZ38u8+8bS/a3sZTZyBke74HrncSIuLd+S7xHI
ULBhoXnTBBE7m5W9Rn4MIT1FzyZaiThh7mxr40P9SQutV9iIiH56PzpwEUNm
ZpJdj52Iu0u3+06TUf8W2ioXBxHrEh4kr3Bn2G8a1PI1Ofoght3Jzw0f9QSQ
PzvSHD2dXDr0dkIS2Tp4t1yfPP2e/eZGsuSgt3sxaF9522aFzRCxZOkrk/fz
GYwnOZfscxRx+Njzxp+/YIj8uLK+kNywVuGRTdaM/aa9gjykP7khkZw6MshE
R9YrFmt9yPqd6etnOInYWu9e9cqNYfBkh20DuS2nptyLvPzI+vlt5DcyL8lc
8vmDg/5PyP5Voysnk2MzjFO5swjZSIvqYSlDd+Sch3LyY1183TGyZ2jt6zjy
+etpMiW5cJUXTyXfjNNcTyBHLA77Uk1WCbrfF5PrFvSuvEx++8FFn9nkSW6b
Y7Vkj/LK29bkba4GGZ3kVqcBf2Nyh8OeI8Nk47WBbYMShv8Aj0z0DQ==
               "]]},
             
             Annotation[#, 
              "Charting`Private`Tag$1029084#1"]& ]}, {}}, {{{}, {}, 
            TagBox[
             {RGBColor[0.368417, 0.506779, 0.709798], AbsoluteThickness[1.6], 
              Opacity[1.], FaceForm[Opacity[0.3]], LineBox[CompressedData["
1:eJwV0GlQU1cABWCkEjDri3Pfi1YpAmpZyh5UTKOngAtQzQgKArZKJkrqFsuS
uoJbRW0MiDhFtFQEpMoWAtUAjqlIcUGpiAviuCCi1VEWRUcFsbc/zpz5Zs6v
46zWRS63tbGxmUfzf+sfHpEWK2UwpKCXKeND/Ie6I5FaidURydTFOrdCD+pf
u+xO3qS+MVwtN30twxyHHWvzyvkIdGyOqVfIYO9ZQiZW8jEQ+/631iAZqh+f
uDnVzIeubZHHcKAM2lY/zwQLH9omcUiMtwxpLHGvb+TD5bbomdVRBiNv/dWi
B3zsLRnFCxbL0LJg7r3ed3ycNGX0SD9xyL4VXtAlFSDrcXZEbg+HVJ9d5c5e
Akxqz3Oa9oDD/NeDrZbZAqS/9dEaWzh8JX41pVBN9/PmbPY/y6GvpVKsSBMg
ShNv31fBQV73U5BrrgAdxUM8TT6Hda/HzV9ZI4C0JG9Lv5HDVoHLoo8tAozo
rLNeSefgeypWHPhMgJpZWv33Og61HuaE23ZCyFaOLhq1jINK3l5/ZoIQwbVh
s1epOBQtvBjNzRDC5ZvPaj6fyWH/Ra/GsfFCmHfX5nb5cNAmBLVG64VwGBzq
VztxcM2xlJMcISReyoZBCQcn+cv19iYh7uzh20d8YjFb4xP6c4sQ8U5xsn97
WBRc500qfSFEZsrx/PwHLJwtu8iQgwgZA+l5gn9YbNeNC+v+UgRvebQo28oC
nYKjA6EiZJZVRKwwsajya5EfSxChWpUz3Pc7i+xM3dI3W0XYbda7Hcxi0aPq
PaLJF8EVT5p601lEXcjQ7TwrQjKv3TdXx6Jv/q0Vc++LkGpoksYtY5E4I7LN
cUgEhTI48bqKRaM10MM8Xozq8roADVgowyeXRSrE6Iz+sznEj4WxPdVqiBXj
hoey/c4EFj8oXJ1zNoqx4ey5+D1SFpVhbzqOHKL7zW1RvTYsNm6MbUqrF+PD
h86Gtf0EOPhi05K7YjRXJX1UPCL48VDi6tYPYiQcyCqzthKMuDb5srejBMfl
pdeXNBAYViozNyslMNlErTFVEazxHB1jXSZBkt2WtgUFBOcizngd3SFB96VC
kzCboP1UhmZ5kQSOtTG2adsIUtwLhL4XJRipdWh2SCI4Xn9hzJ1nEhSqFEs7
1QS2+xd+sdeOgYN6MHFdJEH/HFWpWcZgnNzydEwIoT+fntXoxmBkzuEVN4IJ
3MsTzjPuDJ6/TuvOpO79e33Id9SW6lldPOrO3Jfhb6kXBrTdHwBBTOuA3s2T
gcG/5+a1GQTZ7/eH7PNiMOw7sXH3dILtjy9XLvZn0J1lHxJKPXw1eFMx9ZW+
5+c+BRF87PcIe0WdZ6qy6qk7Yr998UsAgym+M+s10whq6m+prHIGOp84M6YQ
ZKldDJOnMojOVPoNBRJsdS5NS6ZW9k4wnaa2vVec/Be1sPJpuTf1hrp+Tdw0
BiXeqSfGywksE59ojEEMjMbFbu0BBOZ7I1bdpdb3KEoOUD9KyUp2m84gtMK2
mE99u4JnaKD2FD9xbfInGLu357BEwUC69tKxbdT7asIqllC/u1rmrKROCh9z
/gT1Q6+so+/8CITauI631P8Bz/b0Bg==
               "]]},
             
             Annotation[#, 
              "Charting`Private`Tag$1029110#1"]& ]}, {}}, {{{}, {}, 
            TagBox[
             {RGBColor[0.368417, 0.506779, 0.709798], AbsoluteThickness[1.6], 
              Opacity[1.], FaceForm[Opacity[0.3]], LineBox[CompressedData["
1:eJwV0mdQFFYQB3BAKe/diEh7Zx0JVQXbSBQB/WtAHYoUNaeAJyCnciMagXAI
MWJH5RjQC0EGI9Jynmc0EJokgFgOxVAULCdmCEYQQgtNoyJ5+bCz8/uwM/vf
Wavw/YESPR0dHV9e//e49uxpBe4MKbEYMFFTRGZYW5VyL9cRnBy9ShHio1qs
4U54oj9by72mvMyvm/tVaIp3Hrdx2iO50yoG2t6mcuYuXG1ES7k3zTkbHaSi
aPkhRk+zmqHYb7pdvpJiyXav4TdrGH5c0jF7RQFFrLZZnbyOYSp1+6LxIgVJ
bxl57sWQONHh3ZVBcV0YnWrhx0CMssdt0ii0Od0T6k0Mv0hWBT9OphCFt02M
ihiG3N3adY9SBNtceZoVwlDUblR4OYEiqsxEd34YQ8xFvfW7Y/g+x4bLpRKG
Sfci/dV7KW7539hgKGVInXQ6YKeEQlf0ZteWfTy/oWzbBTFFwMLKJ/Johq1R
Gw+OiChsDfbM+UzGoFigt7bWn8KXpY3sTmTon9mzzdiL4qPDuVySxDBzOdS/
r6WoECzK/e44g8AgbX2RK8UD+/WLHycz3LdKlpk7U4R6uGTslTN4VNcpepwo
fLIKz5SlM2x8Gdjlbk9ROdj3pTiDYXXliTL9uRQrhU2xA1kMM0ZlSUNCiikH
nayWXmLQNOfeDTal2KWNKGjKY5CIWl1WCihMv2blc5UMt8dz6hWTKRraI2YF
qxl0H3Vmmn0imOqbsvWfGwxBKyZg9JYgf2ihtUsJQ45j8eb4QYLqzKt32yoY
zHskTeJugq6ptyukVQyf3i4pi+wgkNRscVPVMviU1mweeEGw50BthqeGQay6
Y9jbwueDVYfP1TN0GFha7GwgsGVON+838jwOaS3jGgKTx6cfhrQwnO1OCjC5
ReBfFxZ1+RnDnbKGhOybBOZVZp1rXjLkOuT9nVNM4NSHvvN/MrxvNbk25xrB
lj6jdU2vGU5nfWitLiSY1K+K29PDgJ5Zfc8vEUx2qHMu6mf4t2SZcu8FgjPh
1Q9FwwzDb77Rxp8jsNoXUNL1lmHwVFKu8iwBLRY7zvvI/+X6tB3+JwgS3nkm
3tMRYvQrG9fobwncZMqtFvpCuKotiwTx/H6aglMbiRCauHBB3QGCXexQ6qsp
QpTIXOwnpASmlxut55sKUb92mfO1CIIDF4Jc3bmNP2/TS+duSH8d6M99vrWi
KZY75eiHI3Hcpswyyo3bMMK+vZZ7niJQWb+T4KPd4exgMyHM32kdesIJOtUL
LeTmQhyKtg20DyPwLKhwzOEObT1iJ+DOv+jhUcwd9cjsQ38oQVhqUMxz7geZ
z/JLudv2n2y2tRDi5rrX7z25m5f+Ia/iNrxCf47YQbBoQWRBM3evtCZ5A7fc
euTXv7jHfrsa6sjtbU57qaUQSy2sp42ICe6NOnuJuBXxithj3Db9NWFS7pbi
Md/d3Ec7vQ8e4i5NTLX35sbTMGUe94zr4hem3Jcae6tLuQ9P/75kbDvBuEb2
9D63p7F+mpY7pEZvoI37RYpSWsVdWS43GOT+SXHEM5f7P05p84Q=
               "]]},
             
             Annotation[#, 
              "Charting`Private`Tag$1029136#1"]& ]}, {}}, {{{}, {}, 
            TagBox[
             {RGBColor[0.368417, 0.506779, 0.709798], AbsoluteThickness[1.6], 
              Opacity[1.], FaceForm[Opacity[0.3]], LineBox[CompressedData["
1:eJwVzn9QzHkcx/FV7Xe/35BuZX2+32XP1i2RIkLZyou2IkqrregHd/1wnX44
R1JHCjFd2XIlCoMrokNSKdoKE+VHqatM58w19Du5o5J0J/e9P97znsfMc97z
lgdt3xCqJxAI3Pn5f6vDc2JOm0ohyUx0vblHiL5FX2MLbyeDq2SMd8KYgjHl
3XPZ9bVDrBDXk4ty8uVSnL37KPM+b+NLdZU3Zkkx6sN8bIkToqFzRP+hTIod
uh3U8F4h3DZ7pb/npHh/zn7J4kQhVOpJlz2mSmFxVdFVmizEp28mri/Tk8Lz
rwu/OpwWInSRKMJuiIPKnG7MvSrEYWWShunkoCXywYdVQoRvTy9Ka+Zw9JxR
cnyTEILgk0kLaji4rrPaP6lDCL9Ey4akYg6GTRlSqxG+b1O9mpvLwXS4xE/M
ULD6e2NkTwaH2mNrKx5xFEoWjkX4H+SQ+6k2ZqYVhQHrkx29OzmU5qlKV4LC
i/ByRU0Ih0MeHzRmGyikNYa+8NZwKKo31r8YSmFweIrhBGcOW+pqu4ZjKMxQ
uV4JsuHg4jwrsD+Fwr+PBZz4Kw6if8TMubMUtFPLxp+bcHhqods04waFjqQx
Xz8DDn1uCHZ5QKG/bLn50DALn3cTV9v8zv9nQkeu6mRRselCYesbCksLfPe1
N7PYzQ6Jl+qJsO1zrkFWDQvfeu1BzTQRgvbvE+iXsFi78OOQ5TwRDKu9dibn
sahsT02+58D3y64UBR5ngYRPbsZqEbTPj4X0HmJh1Rp4ZNZWEUIcdmlTo1nY
mf1Bd8eKMP6oY35PCItrUcusd6WJ4HGsNStNw6JbbVJclSeC5/SaGLUziyXb
3rmXl4sgqVtR/9CGhb5ZceqBBv6+bXm2v4LFvvSI+tFXIuhe3rBWSlio442X
Kz6IcL10uWOTkEX1bi+XeZNpaNZU300YIVhf7GvSKqehEzXd6u4iqPNeR7bY
0niW1G6+9RlBccuZvBR3Ghftvw9eXEswf5ppY0QQDXuZVlx2k+B1xqSMJbE0
Eqsv2WryCUxORPrkaGmkpHg252cRnHePPPXmAg2P9Di7NYcJCsKMpn/U0bij
OS8xiCGYo1tdmv0bjVEn77DorQSG4sOPrftptA8KrQW+BDqD2cf9BQzin9ve
b3Ml0EtLKlsqYfBqYLT+22UEsrb3q8VWDEaqSt2NzQnCCy1O7FEx+FOW/eTx
HIJnTmf6XvCuid+79gjvzyW3HFc6M/jZ0WnN+GyC4Myht4wLgwVVjaoBBcEE
EhV9ypVBWOVrZZ0ZgWVF5niVG4O2Cvm8hC8JXo4EiGk1gztS4WUl781fBNyO
4J3/Y++cDzKCuauY0Cbe0cpCRRRvuUfUvZwNDMQV9vKAmQRZnaFnLDUM3G77
ElspgXeZvMXLl8FCTnliiCNo9jPKL+dN4mSSQt4uxQV7Z25k0G3XNXU2797+
wQU9vA/c+mGKCUugXFdzM86PwXesj/YpIUiNsj7bztsz1m5yCu/caet/Uvkz
kNkJJurxNvM7HWYUwIDK7kiunM73Fk/8d/IeGH1Ax/Ku7buibuPdsrHgiA3v
hmuObg6BDG6XH6XeSggKMxOdf+H9H4ah4eA=
               "]]},
             
             Annotation[#, 
              "Charting`Private`Tag$1029162#1"]& ]}, {}}, {{{}, {}, 
            TagBox[
             {RGBColor[0.368417, 0.506779, 0.709798], AbsoluteThickness[1.6], 
              Opacity[1.], FaceForm[Opacity[0.3]], LineBox[CompressedData["
1:eJwV0H0w1WkUB/Abz6O2a830Mps8Xq7CVpfN2CIT9UWlYrXRq9robj9J6UV7
cye9sER6Wa/J3MTmyl3ikg1pS8lIWa2kHS/ZLkK3295WaSql2qc/zpz5zJlz
5pxjK9sVKBiJRKLveHzOK7cro3OmMXyVGedbpaBYZGubVMo9vQ+bVdyu7eqs
Wu5LlyxjUrktfSore7i3DM4si+DWWdwbtpvOECFXmttwxzbR3aXchaYPhpKi
Kcpm7gmvtWOIlaur1u+jMNX5ru9xYBirrTv9YS/FCqFlYqyUIe/C6oW9Oyn6
2f3g1tkM9vKiA1YRFMdUu16ZzuF2WhixV6ColD4RCuYxyM80WoSFUrgYOgWD
B0PHnuiX5Rv4vmWFnuleDNqtxway11As9TbbaruEYULLPLVyJYXG7IW1bDlD
/t10m1f+FDkPSzUfAxjEHx0kz3wpunsHmv2DGGo6n55196FwrLnscWQtQ/cU
v+hzCyhEaULC1I0MOWHbvNXuFDPyTwaHhDL8U7HemsylaP89ZdwYgc9r/cP7
02yKzCzHcSe3MfToEnsmSSkKKhZlNUUyTIvUSw47UHi0uI7+GMXwUlBMTral
+Nq+YEizjyE5aXnUU0uKrJhnV1fHMMQfjOzUTaGYrLrbNXiY9292PT5mEv+/
sTRpZgKD/k21+24zCi9BJr59lKF+S9qGQ19QGD5NtjY/ybDsvoN3H6Eo2i77
OTCNwU0jGIeIKPTtybW6UwwtGxpzY94THD7omOysZHAyCT5leE2gnF4kfZDL
4ON89MqnFwQ3lTdsZCqGru5t7bMMBPALyj+nZrD+T9JfrCPwGb0+6lHCsNgq
MunPx7x/UD2QXM5gM//iY2gJRPmzJHWX+H1P9Xf+6iJ49kOSy6oahoaKxAsf
/iaQBoW0ZV9juJNR/Ci2lWBo6QR/95sMzvEmoeebCcYpFgQdv8VwNmHTqNVt
AmeFSUljE8PuwvrXmnqCR4rfukNaGG7Vp6h6a7krGs4UtTGsUMSR8CsEguGq
y4oOhowCp4jUSoLRtwFM280gMZu3vLWcoN9zY7qklyGgo1kulBCsivfpvTbA
sKQuSpyjJjA3Kqw11TMcWexUba8i0K9UGRY/Z0hMXRvVmEvglb//VddLhtbz
bSNiJcG/0rvJtm8YdO7ZLqpTBP52687N4V4mHp+Ywl1s+fiyL3eTeU5nDHfY
lyNPIrlfD0riVnH3PbdbcuVz3be0lXK3XzxgFPSWwbjrniI8k+CGm2NMwgiD
61wvrVMGgcS5Ov009/cjNa4W3IdmeBcXc7sMBf5iwu0xdV3nPe6J8gFPbTpB
9bt4N6t3DHPaTuSmcpdcezhcyZ2d1y8MpxGMrwoT3+F+syP0upY7XPNiWjf3
rvBR82Zuh7yxgUbvGeJ0mc0F3L/GflsewG1Ml85dw/1RUdu4mZvMb0jx5t60
Z5n2J+6GHJn+G24LWYjZGe6ovg95Y7n3B+vtNdz1De/fDacSdATKPeu4y9qm
runhdvMTrX7ArRevu9jMneVzfMcT7hk7q0xruP8Ha8YRdA==
               "]]},
             
             Annotation[#, 
              "Charting`Private`Tag$1029188#1"]& ]}, {}}, {{{}, {}, 
            TagBox[
             {RGBColor[0.368417, 0.506779, 0.709798], AbsoluteThickness[1.6], 
              Opacity[1.], FaceForm[Opacity[0.3]], LineBox[CompressedData["
1:eJwVz300VHkYB/CZe29CEnaXZufeO9tapJF2qY1q60uSCamR3qTtTY28VptU
ijglTYOjLNvuMbRS2pTW1FrUKlakJi97NIVJKzks2TqSiNnf/vGc53zO9/nj
+8zYFi0PpQQCgT+Z/7fTcHbHmckS/KRpcb/XIETNrZDCtcQRntZbR4iDj9tG
i4h70zxSHR8Iofz4mkBtJEFQvLxdSdznUmt7eZIENYGbVaseCnEpeiisipZg
tp+t+KlWCLveVcP9Bh4vHVTdA01CSNpNpnmP8BjfPH/+dJ0Qun7jG1d7eMzK
GH2b1C0EbjHNX+p4nMk3rxS9EWJLbVK5oJ6HXQDMEyeE8B5V2aSU8VjTZGnJ
mFFoG8j6x76Ix9OH3j0l0ynMM5POPZLDw6pNduWoPQXv7Z4+M07ymHlYk83N
pWB8aG2LPo7H1tbyD89BIb3iXbNcwaPlNh/fsJJCXWWWrHM9D0tLulYXTOHm
8A1lhYzHV6/lulIFhd3B2z393Xl8UrJFWhZLQZswNWbEkcfqn2t725MpvNN6
WW0U8RDJC9Y4Z1J4vHYiwcSE/CP5zT0gj4IiV7Oj+T2H6+pHlKqYwm2LkVur
eznYHxvXj1VQ+NPTLa3vCYdiP58nx+tJP/WkFvd6Dmefuh3w0lGwmhfU1VrG
ISck49emlxSWncrfrSri4Cd6uDV2iMIi08M7R3M4dG9b4buGpvFCtvpJYiqH
YwNhTcstaXjdLbIJOsRh6YNfvI0kNMJC0+8/C+PwOq01hXKmsbhuz1DyRg5t
Cfkai0U0dEHPM/UyDlaGzD1bfGk4si0fTrhzcGD3TMRvpCE9f6fDZxYHze1t
P1xU0Hgt/8b1joiDq16aOz2OhqL6hkFuykGy3qYq6wSNnIiSbJcxFlED8sa2
szROwa2gro9FdZmdJLKAhvNflQ5xbSzMuwSFRqU0sjO1Ev19FhmRtrsG79Io
sehIC6lgETvosUnfRCPxXmT9rCss0t3kLlmdNKyLlHFXf2TxqdLOP+9fGptW
FOb6nmZxYc7+9GIDjZ3WK93Vh1n0vzm4+CMLBjPFcWqEs2i3zn7h+RmDc89y
48eCyf0l5+9i5jBo1sq1Eb4snF69bRhbwqD8CJ39biEL+ppzf1IAgw2hX0sb
nYgFlXcebWZQeWDY9VuWxZmOvTcTohk0ykpLJ09lIbKb7eSQwKCs6HuXajMW
KQqhRyRxnsmh60eJFbEx60qJo+px7e0UFo32ktQliQxMZdrLXaYs9gZUGdYd
Y+Dp05v/hzGL7nBuQWoyA423JOMAw0Ltn9fVn0L6F1LTXIkvVvRIXU8ySDJ6
qXpFk1zdsP8g8araK8pQYsOEwtwolUH/sgUpgRSL4swxueQUgy+WBR2dI2Cx
oV7pKD/NwOyC23ifQYzFz/KUOcRvGDa+kLjEI3BQT1xV8/dBjvjVjIyKcBWD
TV4x+6dMiGFcF77reBoDr4LAodpxMfaVR7Q2EDsx8/clEQ/umLLcKp3BaPV4
zPsPYjy2+Xy2mrjT9vmghth54bnz3cT3kmuiYohD/EpEThkMrnZdHJASd67f
kbmXOGupMqJnTAzHqJtmvxP/B/rUAsE=
               "]]},
             
             Annotation[#, 
              "Charting`Private`Tag$1029214#1"]& ]}, {}}, {{{}, {}, 
            TagBox[
             {RGBColor[0.368417, 0.506779, 0.709798], AbsoluteThickness[1.6], 
              Opacity[1.], FaceForm[Opacity[0.3]], LineBox[CompressedData["
1:eJwV02lMFFYQB3AGkEOi5QqHHFMUqFLoqqiAigx0VRQEi4LsYrVdEYtZDg0o
gmmLcioiQuRQMLAsK8laEQRE6sqpUChipWFtBZSK9UCBaLuurUenH14mvw+T
efnPe06ShLDdujo6Opv4/F/dNSWjRYZI5Y1DPj39QHjB8YWcfd/QPPsq20xS
87aJnRgv+VXJfj3QYHeX/TrJJ6GA3VUzILI3Qhrf1V4jYovD9Ybl7ArlEqvn
fUC5jfG3moyRhJpKfTP24/1r29QmSO5WSuuoXiC3mZ9TDpoiddieyFV0A7Up
Btt7LZGO9NgYL+0A2v1ZnFjfFunKS6nObRVQQfNE/1kHJK045LZLK9CcFHX/
hBPSe9n0nh+b+b4r5dW5rkitLXtNjS8DLRgwGbD5FKm+br0wtg7oWNlUhkiA
5JB4VWt0AehAjNJS44lk/EWM3te1QFekD5cKvZEEOUF7tXIgA2Gz7PBqpDka
tYWsCuie3a5npv5IfnFTEfrngPQ8jrdHrEXKciyurzkD1LDmRLx2A5J8yHr0
QzFQvJNbfEYIkrdF9g5pEdD3vgFvO8KQYjWyeusCICvxMknUNiSD0W7bw3lA
upeqIhRRSJ1xYwLMBUo0eDp/01ecl5dBYVom0IxHP41FIyW973J/ls755y98
8XEsUnLmpKDkWyC7mZ372uKQ1oS+6nyXCtR7zDzjo/1IbhvvnZEdBDqq2flk
wwGk5QnCaFESULck2/lBKtLKMvGHnxJ5f0Zu0598h/RUtaI8JQ4o6aLiVP9R
pOyYOzQeC1Thcj1TlMP51fc+jYrhecObjcrykIKLl2223AXkkK2SLDuFdNZx
FmTv5P59NUHpp5G2no4O9trO+bkvzGop4/dTGxrxJhLo5pOM0qBzSCXV6yeT
w4FmjW33KZAh+Q78eVcQBtQ3NLdh8XmkSwFNWfIQoIe6q68eUSKpy6V7I4KA
TPT0zdvqkHrEr2ZsA4Fa9BQB2xqRVEOQUioEavXtgqoWpD/yv3y1xR+IUlpL
16mQ/o5xkvf5AqmPBqcPdyANWrrM3rISqL1XpLW+iWQRqHSy8QISzPVf39SH
tPmXG3WlnkAv86qd9QeR7M0+HwhfDHRjpHKL7xDS1JPrUc4eQPYeKeI7aqR/
1bMrLy4C6mnum7YZ4f9kGuiZ7ArkWhdu6M6+terlYAw74/wDRz822NRLI9kB
pZpNu9nHH0oVq9iqQ/Mv1LNLO0fm6bIbVqd+s3GU80irMDzpAlTeuWg8bYz3
1VA1U+sM9E9rozaf3dU4fvIMW3TZz1TGPidZIchjW8vD/XrZyg6H+AR2YWZ6
heV9pBM5E8+Xs7MCfxP9wC63DJvqXAD0iKL3tbPbOkfyG9lCn+mcIbb/vMMC
BVvHbVbLG/a1bm1iLjvNZInVugdIj3Wf/RXK/l3vmoeIvee1bbE/2/vturVS
tqZoh5cnW/N8e1Ihu6TbJdWKvfXR4+M17PDIWjsjdsPo/uoW9qEiP9Wb+UDm
w+9a+9nq5Mkdk+zEWzl3xtgbPih1Rtn/AWVJ/Aw=
               "]]},
             
             Annotation[#, 
              "Charting`Private`Tag$1029240#1"]& ]}, {}}, {{{}, {}, 
            TagBox[
             {RGBColor[0.368417, 0.506779, 0.709798], AbsoluteThickness[1.6], 
              Opacity[1.], FaceForm[Opacity[0.3]], LineBox[CompressedData["
1:eJwV0HlQU0ccwPF9aVEGLKCiKETePipHORINtyD7K60HCCImHqitjtqKWBAj
EUk9AaeIWkABRUHxgBQ8qiCDjWlqPRCwIhTUIhoQTChSFLUKgrzX7R87v/nM
7nx/M8ut3rjwGxFCKJKe/2f6tfqTs7Zw4Cf1GH/wM55EnfEa5Ur9eb500mNq
h4zsOHPqDWs3OLq486QiarH3HRUHrvK9Ei11p+HpzQXUgbNWftXpwZPQkcHu
5UkcjLqf8lYm4Qma4SpRKjnoSy60vi/jybbKNO3xBA5kbtI+cTBPHgWlfSL/
lu5T3/aMXMATq6mMOPdr2j+mawlaw5PjbmDzYTEHwyMy3K7iSfb1WyG/zefA
5u2/Zl6ZPFmuq3OznsNB3vtwxreIJxnzbCO1IRz8PvFRR+8lntgMsEv2+3Gg
NaaqYmp4ohSVi3slHKS3Hirc1soT39NqcYkLB88Cc10UL3jSdLruYa8jB17O
ZMTACKT2WuvWGDsOfqpqHHGYIBCnzdMUTtYcdO365/44d4Eo9pj1Jo/mIFe6
NenKTIH0eHI6NwFDhtfM9WK5QFr7R5RoAAM29Vb6xArklG2Mce1LDIeLWiwH
vhfIH3eHcqZ2Y5gz5sa27TkCaTTZDyW2Y9DftTx6tkQgvnm7Cyc9xPDqsVx9
6qpA3q0sm9rdgOFqlE4Z0SSQ7Myo2NDbGMbKgnwKjALZHx5sGtRjeLLzdOXl
YYGsitOwwdUYTlxw+iLAHEF2aXNI6c8YAioaQuPHIXDaOvvIBg0GtX9dwf4p
CA6U+Z//9QSGGn1B6XtXBMsSN36IO4zBwzNgu9wbQao8djrJwlDXfPDonhAE
afntXPEPGGJrrA2iMASmhKKIFTsx2Le9sEpU0L6mVVaSjKFidK+D60oEvww/
4G0TMaQE32irXI+gwmhv1rEOQ23dIo23CkG69EmN/yoMhseduqGd9L2V6frz
JbRfb5FYvQ9BTWS82n0Bhh2b9HbafASSsiq7nLkYAi/oqnJOIhgs+PLlQsAg
zDsgWX0ewbHn0aknAzDI+5WvVVcQFDeWRM2bhmFcvjJ4z00EomatSOyGwdw/
rz6uEcEM3/mbUjB18cW27DYEDzzd7GWTMAxqRB1V3QjC03ftSLbBYOlozdi/
QWA/WFDbZY5hbmp/QTSPIIIZijiLaP95z4F9Fgyca7k4WXjFgsW6Wc3MRAYO
+eQe0VI3DMSxvtTq3GS7LdSlWUe+i6WeqwiZ0NfPQvlrS4t71MbmOzZtL1ko
XKqILrRjYEqzaXR1HwthM5Rj/Scz8GOT+F1CD70fb7c0XszAlulI5U6tcoy4
VUy9IqfrjfFvFvK4TO8Wao/o8lcrqNsl3PigKQzcbvTvC+9mITBQZzB3ZAA1
LnzmYmSho/yc5gzLgEnqt6bzGQuKW0nOf1HfzZrcWUQ9Nnr2GUvMwLGojnZb
6suPzEqU1AH34ttEXSxcyhyoAI4BR2n0Mn0nC5kfjQlMoh6V5dOaQh3m7n5N
Q90yf/hB/1P6HyfSmqycGLh6wbDoHLV+RL88lPqU1fWWddQ9rh93q6j3JpTI
P6U2Oss3l1EnNmT8aeigPeEsekL9H3dDErE=
               "]]},
             
             Annotation[#, 
              "Charting`Private`Tag$1029266#1"]& ]}, {}}, {{{}, {}, 
            TagBox[
             {RGBColor[0.368417, 0.506779, 0.709798], AbsoluteThickness[1.6], 
              Opacity[1.], FaceForm[Opacity[0.3]], LineBox[CompressedData["
1:eJwV0mlQk1cUBuBA0VrFQQFRkQKntRp2RxRrCT0XQUZQwW1QCNgBiWh11FYJ
WEBGRQWXlJJSFERJcCFShDguKAbpIKAUWWS1pBAwqE1GneLecj96+uPOnefX
ee97LsTvXCOzFIlEK+n8f2fWNqmWyoH5+XjY5boJmD5L4RZO/lUS9X06WS5f
rY0kb9x7tn0Leatnb20iuS1jTw6SI04OD2ST828zm+diAWftEjm3kDMfxk1d
Rr7i4lcQmQysM7J+rjBHwMF9qtzEFGDvPkwo+na2gAcCZDtv/AAsWzD3dzkL
+ODkZjtDGrBu4/wtqpkCFscsNPB9wIr6byiz7AW85vr3ydD9wNZ7+XdY2gi4
Z79pxo6DwKS+90f1n1DeobbM2kPAQnxNh8KsBBwry5w5IQvYIr/Hv3cIHH1t
5Unio8D+imk7ffsDx9KUdTr5cWAnTCfcF7/meD91V3ORAliettx22kuOu55G
Wd3KATaWkxFpbeIoXTtPbKUEpjOWaPONHF9Kg+3m5gFLvrt+0oEBjg0JS03J
+cDemGsaRH9wnN1tZ9KdAqYNmfS+oJOjl9FFqy8E5vVM2qRs5ZgyMiPB7Qyw
+e2fR0MTxx1FEf3hxcDGdYulk+s5Xli2O1itBmZMurlJcYejLCahw3QOmKtn
QLX7LY6t1ko364vAGi1a5nxxjWOq7vI2qQbYz3bhb65WcGyfOCHpYBmwgsLA
UvUljhW13heLyynPwEhY2XmObfIl9eYK2udomCa0mGPBfeUlmyvAJrVNz11a
SP04PUyNuwqsJGp3Rk8eR0nvn0ml14EJpyXyzByaN2/uontV1LesuVBxjONo
VqxxWjWwdsd+F5/DHMX72jdIdMBeHBsq8dzPsa/P9u36O8CG5pR1BKfR/MWB
GarfgO2+F3LzlZz6XlDeWlcHzEm2PGTsO45rfMZb2zcAu1xqbFNt5zjQcNom
4B4wcXRAZ3Eix5EGkUTaRP+3Z8PGW/EcwxpXr7vYDGx46riAbbHkBINvcwsw
ZZ6fJGUDR4VFzJhzOzCJ5Z4ep7Ucoz4+/2pzB71/1Xlb/UqODzQeFUe6gI16
pdq/W8bx8Iqzkd09wGTpiomXgjg+Obaqnj8CZhiNPVX1NeX3bY1x1APz1oZv
H1zM8d++rwwJ/cBSux2z1Quof1eje5YBmMPCrqc1PhxFRZrrP5EtvP0dNOR5
M3cuKSSP+1QXrCQrpv4TdZl8Qm+vTiSvsJyS3Un+SG+3cQq54bH/U9dBYEGV
EX1x3hxvX1CW3CRXh+lMVl4czZ9F+dSRE8+pnF56cnQ861zdTO54rgp/RN6b
r3k4QIaIt1fKyX5ZdyzGD1G+kBdpkeTKreZv1pDf9zo6lHpwNAxXmqXkFw41
oblkm3h5soycGpienkbeEW3xYwr5uDRieBXZY/n0mjNk0Zkl1z+4c4xu1IeW
kp39602PyUeD1F1a8pd1m1xayM/8vZ7fJWuUr7PU5BlVIykt5F/6nuiOk0MW
VFn1knWT34zIyfLK9JxBstHNRRxHvuAZ5GQmP/KRxS4n/wcz2FYC
               "]]},
             
             Annotation[#, 
              "Charting`Private`Tag$1029292#1"]& ]}, {}}, {{{}, {}, 
            TagBox[
             {RGBColor[0.368417, 0.506779, 0.709798], AbsoluteThickness[1.6], 
              Opacity[1.], FaceForm[Opacity[0.3]], LineBox[CompressedData["
1:eJwV0Hk0lnkUB3De3ncqaaim7PU+vwe9ZDmVlPXeiZgkkqhRHZLI0GsqkxFJ
TQsNZWaaIjFlDFIqLcPbREwLqahUaDFMliMitPAs3vnNH/fc8znfe8695zKh
MSs3STQ0NJbT+r8P7r+7qnozi+rzxbfdx3FQEWmlyqPO8ra3S6JOWX7EZB91
ulf272XU8ukBXR7UhfGD+yylHKzIb4u7H8Eimjb46co4uPj3pxNN4Sz+Wuj/
xcvPONiiNmt/G8biBb/TzrFaHLz5fu8Www0sHhzyMSqcwoGn5t6q+jUshn7+
MduH4SChR12v48fill03jXlbDib1u96MW8piT27qmShXDsYO3hp0/JLF1AJ/
3tSHg9o9tS8OObBo+4ObW9s6Dj7oTtOwn0tdctCzO5qDpOsztSZYsCibd6Py
ciIHbTVFDeEMi0nduZq7f+Qgb3N8g9yAxapXTXVZ2Ry4RtYeipjC4kSPwTul
xRzYH2ie83Qii4H6OdI0FQcZi2zH52qyWJPZmaq6y0G1lzR3eJTgXMfbeu3N
HAQOzYrJHyR4snRUGtzDgcefglliD8HCO4eLT41yoPN8dWZbO8HTlyO0Wybw
4PjLqPupFoIj792rowx4cDlnUNL3iKDm8syUYQUPeUHJvkfvEjRQnH3a7MDD
RrOiptBqgpVvXAaTvXgY8/UxqlQRlBy1KTcM4mFUxykrtpTgdh2l0YwoHh7Y
FjwuO0OwVNK8TTOBBzHq8SCTR9CyJd3y3CEejrgsWdadRdDpqDztejYPnNI+
xOFngjJ35U7VWR5qFigvdKUSjO+wjpxVwcOAfkTHtT0EHdcX+njU8/BubesT
o50Ee7t22QW28uBvd1LdtJWg8/G44MYBHjKimzvl3xCcteRl1UINAcyrn5Zm
hBLs9/Le/7WuAPKzBuVrgwiuT/es62MEGHr/Iv7ySoJ/1d8q3ziPzj/p+C7c
i2BnknO+r7sA86dFWxcsJpjg2xRiEiBAtvJKnbYTwWeGxd8WbhIgPNgtr34e
wXp/VWtxnAATL65YYDKHYHtU+fa0FAE+P5YvqSH0vxv2SnpPCBCTqbp63JDg
auWznPElAhRx3qYfphIk22rSxyoEcB8yf1CiRfMBxfS4hwKUL909d1hCUHrJ
RFrbLkBKRWZCMM/gy56bZo1DAqjujKjNhxlM/ihsC5OJcMu2CRJ6GTzVs2BV
3QwRyv75Sr2G+rXpSit9PRGKj1yrtKfu3N0oC6f+aSDHZegNg2EqWYWmvggh
F8KcIqkXL7JwdjAQQbAZsl/dw6BeYOyuIiMR7Gwm28zvZrD7jyDtFLkIitak
t7rU5TFWU55RGx9+d66/i0F1QpieKSPCuP7GOcXU/snjFVXUj0pOWDDUBgsN
g0aICEprhZlOJ4OfAnZqRprR/a+yOvo6GFyYdsW4jHpV+qT8OuorxwIcZOYi
OL3tJweoR7zv7zhNrVVyVS6+ZlDfNV3yfDa9d93stufUfdPVCoVChHfaWb+V
U0snNa/YQd0UnTgzljpj6438qRYi3DPuf+VH7fnhwcMQ6sr7wTm21A3X3MbO
U19KfLRuMvXSe3JrkbrAys24918GW2w3rV9mKcJ/5tRJmA==
               "]]},
             
             Annotation[#, 
              "Charting`Private`Tag$1029318#1"]& ]}, {}}, {{{}, {}, 
            TagBox[
             {RGBColor[0.368417, 0.506779, 0.709798], AbsoluteThickness[1.6], 
              Opacity[1.], FaceForm[Opacity[0.3]], LineBox[CompressedData["
1:eJwV0Xs4FWYcwHFRLmtaZbk0Mt6SnWatIin5vXFsWG4lJDY7k2gKRY88VkNE
TnLJJTp21HFLUq1cWq4hojoUnjisjjpkWx266D1dzn798T7v8/njvX1fE174
lp2qKioqrjg+zlNJXV4tIYQqL5xr56opYPIhX9KFHmy0b7NEj23wCOpDn7j4
T+tS9MDUwP4xtKVNRPNsdEPA46w5oYTmSxyut6kqIMVKKXZGd2xbVMtFf/nE
0rUP/cXPgfXcWQpw4wodx3YTauebKecqGchVg0zX7CE0zbrEQq5gsOHHnR07
wgk16+Kqyl4z0Da1zD4YSejMWNWKqWkGprLnP7TvJ/SPdaKysmcMpN897X4a
TajCRT+2fJLBWNlda9sYQtfGqdz3kjEIi0zsSYwldJ1hbI6ulIFwMMpcFEeo
1hvyq+koA127rRHThwhNtsjWGnrAYO2m8MMG8YT+m+xdMNzPYPS8b61VIqF/
9U65Tfcy6NRfOXw4iVAfz5a5V28z8Ddx6DhzlNBxoTi2pYvBGg5X8CKV0ONm
Vmax7QyyChcKbPh4v+zXGk4tDAoqlgT5phNqv7jM76cGBrJaPb2SDEL9V8/l
kHoGEp5b5q0sQu/J1Zy/vcpAZ96+GaMc7PukVH/yIoM+k1+Sg/MItVktUqs/
z2BjX6bk6ClCb/rpvReXM5hIqFoyWEjo0ZCA8RwRAxCrmysFeL/CwcazQgaG
yRZ+hkJCR6OWh3ecxvW2m2J2nSG0Zk6BW24+A80TWQFpIkI1mtwlF04yWCQV
fzNSSigsC+iJymBQIZCYL63A/zTeV+bOx/NeLZt0qCSUM3xGvi+FQaibf15m
Ffa1DR52OMIg10E8t66a0LepCToBvzNwKl5Qce8Sod3xxq+OxTGwU8JqoyuE
PuDVXg2Owd6sMgFqCJU1liYdi2LQ/HJ204k6QoUzGrv8Ixi48gtb664ROlH9
ufWBMAaBfOWzgeuEDkVJckUhDOr4HhqkidCKA+6O8UHor/6Wfd9C6IX0PFFJ
IANFh9/lghuE6kuGjsT4M+joOVsqbcd+GdfUA30ZrA/n8NQ6CW3bFqJI92Lw
YkGR1pZb2OfUqqowDwZenu4xB3sITV1+6lLmZuzHbn+We4fQEh9bvW4nBiHF
NtkPxYRur/aM+ZOL75NJR9TuEZqw2+CZlDLYyysP1UY3LRsb70ULRve80kVn
Hm9+1Ix+N/DmUw46mlfTX4S+dnOerQf6nFF6ox/asmJ9wWl0acN/2X3AwDws
y9vqPqHxrWGurXYMfCd8pHbo6d5K50volCCjvU7oqdQPjkK0zL88aQfa+MWo
3SG0yLXxSjxaUJq2aj16ycrJhXfQ8w+cXHx5I/aurC4aRHsrtfWL0XHLozmP
0OYrCxdloIeNVexfop/Hy+fvRefP141c3I/vlSdrctCd/OF3BF18TqBugJ7R
LE6xQG/+pHO2Jtp71tdCim6u95kls2WQ9NvUChe0i1aD8j76Cqup3YoeeW/1
4Qb6cXScQwB6e17ru8tonelNd4M/7t/Pe1uM/h8Zulv9
               "]]},
             
             Annotation[#, 
              "Charting`Private`Tag$1029344#1"]& ]}, {}}, {{{}, {}, 
            TagBox[
             {RGBColor[0.368417, 0.506779, 0.709798], AbsoluteThickness[1.6], 
              Opacity[1.], FaceForm[Opacity[0.3]], LineBox[CompressedData["
1:eJwV0n1QzHkYAPBkdea8bCiXiVT7/S3SC2drCnme6y6imrINhWxuvcy2vQjp
nOrQuVOkq6MXrIvK2xTDbiQj49LVuTpXm62UkgptOOnl99LLuu/98cwzn5ln
5nmeeR4H5W75TnMzM7NAGv9nhf+fn3lvYfCo9yTe4ncWnNwWR9tR14ZbXZBR
szMz6j9tZlCU9tBPSZ3RGnKmknq1Vf+5CuqKyBdOftR/rC1ZG1/JwtxUNjBk
E4P3n5yrfPmIhdYqcjoylMEOWbRTRTULYauO2OeEMFgmP6jfX8dCafXhfev8
GbTwkZu/bmGh94bpyImvGfRPq9Gd7GHhgM47YXAFgwfnpFaL+lmICnxUdGcZ
g8cOGR8dGmPBY01NhoUzgzU5hdOWTOZge9MM3S0Jg8HZauVrKw7eHplX8aMt
g8a2X6xjHDgIOHklpWsWg1fDZj+WunBg6XogRTOFwbQ3yd5GLw5KXGu8uycy
ePfqtrR2Xw4K/Zs7gscIft899DJ/PQemcZd7c4YILhANXItRcOBmOXH97ncE
P3wcN6nVHFSV2Tna9xAcGbrP7/+Og9LE0RaujaDjs+UWwUc5SMrf6B/+lODc
mhurQjM5uBLGc7Z1BG17I9/FnuegeI/NNlUVwaxF07O01+h89ofMLe8TVE4b
/Di5jIOGvsvHO3QE0zfp7rhUcRBlHfjEq4RgtjTelFjPwS6DV0B/IcG4+Frj
i3YOlg8X/bRMQ1AsX2Ab3ceBemlD0fnTBLnMVI8qloNx829MynSCaic/g0zE
g0rmPuv2UbqvYu+aWkseZKPRSmUSwW83Gc4m2fGwtWNnrkc8wZJ5foMji3lQ
OLQfy42m/crEpzSePDwUzmpDdhDsvPfAJnw1D2NLm/M04QRjm/I03iE8nP75
6Y6pGwgKtfJTxggeMuJsopoD6P4+TdF3YniIuNfq7OZL8HLCrfKCg7T+TPfC
rpUET1i7R2hTebjYou50cCeY80U405nNw2SZLjnVheBN57XZzQU8NBKfDesY
gjPeu+4bvslDwv6g3rx59B7S/EbXBzwkbim87WNN0NJjZHFWHQ/tW++qZk0j
GHZuRPGglYfZD/2b4ybR+YPYzaJeHm6VMYcXjUvwusozPYHlQSr+oSd2WILx
pjipmUiA4ZRc17b3EqzojmpbP0MAaTqnLXglQZO9MKKfL8CSYcMA2y7B6cWd
f6lcBCCX1mifUnulFGReorbZUL5HS53UGBHaRf2pVNMfQy0frXuzxVWAJ/Hb
/+15LsHUCXutgtwEiBzqN+rbJGg2+FbjvlSAgsEpL288k2DT4xr1RHcBcgqT
L6RT/yYWBSN1WsiHCDW1XepKj2TqOJ2+g6GWLyyYxFGv2nfmuaZFgpk1eLPP
Q4DWAWnL8WYJ/Y96md6T9i/Iy1VRfyrTLxJ7CVAp/zx0NbV/bMP8AOqr2veG
CdQv8qumV1Mn7C1tPNAkQXF5Cl++XAC1o/TURmrVWOQwS63Q58pl1FvHAweX
rRDA98vEhg8GCQYHTR24Tu3Z9S7zb+pXxa8H+qidf1UEF1P7tlcMLVgpgL1P
vTiNGo1Z3A7qmQNf/bOLusigHL1I/R9dfV56
               "]]},
             
             Annotation[#, 
              "Charting`Private`Tag$1029370#1"]& ]}, {}}, {{{}, {}, 
            TagBox[
             {RGBColor[0.368417, 0.506779, 0.709798], AbsoluteThickness[1.6], 
              Opacity[1.], FaceForm[Opacity[0.3]], LineBox[CompressedData["
1:eJwV0ntUDHgUB/BR6amziOJsHj1ulLRUbDbcy1EbbWXGI9ROKiVtGlvSjkfT
FjqpFBGhTWmTih4kO2K2VB4jnc5iqKNForWr7DI/HXvYvf74nXs+f9zzu/f7
+9lFKGRRBhKJJIDPpyr3v2GyIARo94KRw8bNAteUZ+X6sCNTzy98/6tA6Ygg
m0B2m37znlfsJY33nMLYN5NNrO6yXRz6fH5km+luu5WwxfsP6W3sv9+cjPFm
51R6SAJDgZI94vsVGoFNZsXD8m+BNrsUGj68IlB+I+LeuTCguJxZWzeqBVY4
bFDqwoFM1tVMnt0ocMcLd199JNAZiXm1xQWBeVWDHykaKFRr1FFaKzBo1EBK
VAzQ2Knvhree5Xk333nZGAvUVaPrNawU2D03TfVfHNAirU/DqXKBlkWJPVMU
QB5FndEppwSmG8oc4r8HClEcH2F9UmCZcbz74UQglbdV2MAJgf4JwbF1SdxP
Xju1hQLn9s7c/28ykIHRsdrvCgTeer5IOXk7kOUFudI3X2DJ0OLlip1AL+TO
qt5cgZLwMcsbUoCSckGWkS3QVDHJ5m4qUEOXdF9spsCVu6xvTU0HMi/3dLPY
K3Dp9IAlvnuAMpLdpjxPE5j625bKwgzef2xeSYpKIL0In/c0E+gzhfrRtJ0C
K4/k5RpmAznff/alhVLgar/qLtl+oIJhU1l1ksDqwyN7tucB1V23S8hIELjP
39Xy6EGgsvY/P09UcP8ImtF3CMiocLDeNk7gtpUHRpscAfIsXWcv2SQw7XTn
kzWFQPpIt7KSKIE2kT09xceBhh5IrqyI4PsuOxZpioCWBGpVGCZQZxWyzPIk
UELoUNofIQINzDqvepQCRYxaNaFjjcCL0aNDg8qASh/7j29eJbCqdWH/0XKg
8GBUJco4b03lnMsVQB0VmYFhQQLd1IYJFlVAvyhVNWbfCFRLjyV5ngV6Hmwv
f+Un8I70Y4msBugro+bwJz4CHWVB6p/qgObr8h0OLRboNPSo8Np5oPxcMk5F
gTHZa6OsLwK5+qq1LvMFeh4sXSu/BBRl7Pem34v/n6fzeJUa6EP9e8vuOQLX
6040dTQBdXbVe+W4C2yxDpyhvwqkSZyHyi94/qu3W8Y08/uqnJRJrgLvR3v5
hl4DctptOjTLmfOvepKnagOKzkofB04Ce6adts1kB6cM7bBhm5fFVRxk92k2
9ZmxN514p/mZHeOWWT8IAqflWA5p2a8vJkovsUvi5wVMaAf6OvLdAX92wewD
ZnXsm/mXJiU4Cmw/u/qwmq2cNbh3A1vvbGvXyraZ6P56NXul/WkvHVvb8azF
mz3G6srGD+z6Fn3MSHbW24G2pdc53+ttjUcdOO8t56Qr2KkTH9tlsV/+lfgo
lF3bYJq9i+3X//Gtgp3TsXt9BNv4/jjHAvatH6abu7LnyLpritkPbRu2TmZv
uFPsfeaTzZf/Ppp9rd1lRRM7oLX2gt5e4D+LX/e2sY/lbpsywLbXNMR2slVl
y/Z1s6XeO8QD9kuDmfrb7NRGSnvKbq2ctF7D/h+Iwz+e
               "]]},
             
             Annotation[#, 
              "Charting`Private`Tag$1029396#1"]& ]}, {}}, {{{}, {}, 
            TagBox[
             {RGBColor[0.368417, 0.506779, 0.709798], AbsoluteThickness[1.6], 
              Opacity[1.], FaceForm[Opacity[0.3]], LineBox[CompressedData["
1:eJwV0H1UjHkUB/CsvFTLIjXjpZHq+T0kKaT04t7Y09QkS2MrzhZrS2mytkWN
1KIl0dtGClNEqjWn9RZSyFZKaJuopM1mkdJ4Pfyep0229rd/3HPP55x77rnf
O33dJv+wzwwMDPxY/d8bxt2quOLH40Ty4bijNYUcOnPaUWatMr84gPm7h6k/
b2d+7V59djvzwHH/pYuYDylCq2qZZ83p/KtmKY8HUqbrV9lQ2O8nGOh8ecyL
SlyRyFHw3m8tf+7DY8a7l7HNPIXa4Tubx3vxWKNsso61o2CVuoPUefBop7mc
lbqAQsCWf+ePWsDjt4b3awaBQrfafeYmex6Xl2Z0evtQaJ9QHTiX8JjM6xpD
lRROfV7nmSjjcd9yvq3jGwpNmnHrZ5vzqL4qlZNwCkHyqT8MjWF5snpX+0RT
qPAvcgoZyWPhJ2VTbRyFnz7EOEkHCbrHV5VI9lCYRGvfhYgEJ94kY6rTKYwf
/yCz4Q1Bz0yPgCWHKUTW2G081E3Q7XTlkOYkhdzWYYYvOwkKQ9fUviUUHBMs
WjUPCDY5OL1vvszyeX5M2dxIMN95lun8Kgr60K8H2+oIyjMtFvXeoWAm69Pm
VBK8a9UUt62VgtRZYtp1meDFHsWj4McUEp4nXEo5Q7BjU/6ATE9h0blCj9VF
BHdL9rmVUfaPP313XTpG0LZ9Y+OJQQrNR12GVNkEtR97QGUkwK8VBS5n0wma
tXySJpkK0CbqAiftJZi2ut8txkKAyPrF5zt/IhiebBQknyFAa/+8OodYgtVp
rSYRcwU4+bvKrPN7gpuVw7eoPAS4UxCquLCeoP602fsvvQVo6O5wNV1D0Lpc
x0X5C2B/40iYLoCgulK6WB3M9ve1+kq/IuhxNdryXrgAw5Y2S5LlBMP4w7MH
owUYcJLIlEBQU2SyYkKCAH/saH+sdSYIxlEB0XvZ/JqnHcFzCCbv9PEoPyDA
2GMbDubxBEdmvTHxzRMgpv+8g6ElwVvcjOhzxQJ46nF0nYSgg8tY0aBUgGeu
yzQTx7F7LFVbj1wXoNfyZETlKILXbnOvZbcFUFiXTckY4vAXt6ut6hYBEvco
9r/q49BW3l8mfSzAtASbeYVvOYyI2/iqWC/AwZb4HH0Ph8734yTxggDrvLOf
BPzNoTwo5DcrAxGyVohhsoccXtxx6kWFiQjHKloKf2zicMPKpCnZ5iIciPQK
W8786Jqxto45afIVG3tmW2uvhX3MUXGagl4dh/n/PFkVJBHB1XXdibXM1x3P
FEyWitBW/jZ3WSOHjvNzVx2fJMIX5cZZtg0cVrn2Ljs9VQTDDfHK0czba1fS
duY+6ZsJ3Xc5DK+PPWpsIUKn+l7mCWZzr64XKuYSl8MZUuapqYHp9jIRvK9w
KSPvcGiRpx0onSaCW0SOous2h1tjMkq6mO2lRsbVzIoRdiFmliKYq18lJzDX
+6fWxDB3OZcm0XoO90r12Quns3t7bLzuM3sapflFMjfkZI84x2zX2GOoYb7Q
t223ivnDs5tbPzEXFb9c4sMc7y6fM9tKhCOBwcN55iz1rt5g5rRRumpD5rG5
m0+lM+8sw8Sntzi8qbVYe4P5P9suQBY=
               "]]},
             
             Annotation[#, 
              "Charting`Private`Tag$1029422#1"]& ]}, {}}, {{{}, {}, 
            TagBox[
             {RGBColor[0.368417, 0.506779, 0.709798], AbsoluteThickness[1.6], 
              Opacity[1.], FaceForm[Opacity[0.3]], LineBox[CompressedData["
1:eJwV03sw1XkUAPBbqTVRbkVENUk55O5DLK0e53uvtsdKycqS9KCtdlXXYwxa
lbEqFSoZoy6VVyLGI5WkhMr7WtWiWyvRg+6S5vvbS1x2z/5x5sznnzPnnDnH
3E/u/vNEkUjkSvF/bhLXlpe5AjO05JdtLQR8GHBKVkWuPjZzI5DvP3ZtqCf7
aJy0c8nFkc+eq8iWU3O8dMkpva+HteTuEfWMVwsF9H+gdZBuBAZDVsfjyCPy
pTfqyU/05KHvzQVc0pJ2XbUJ2NqvrOVpCwRsiN8Vu8Qd2Ihs0PvJPAFn9/lJ
fvQA9orvlTqaCdibb/s50BPYu+xkZa6JgOOB/cUVXsCS/9G7+NZIwHut72xf
bwXm3eSFm2dRv0ub0+x8gXl4BuNxsYBrtFFLf9sBrPFwzMe6aQJG+gUnKHYB
y0js3rJcT8BPdW5tff7A3hx1cwrTFXBG0/634j3A+prfVHdPFrDc0XPel/uA
LdS3bPeZJGBmpkQa9iuw7ydUnL4kEtAhn0ku7gem6plZLR7nOP2mdJL6ILDX
C3pLN4xyPGgpnmQbBKxAHLcyeZhjqP3chk0hwNaEqxYZaDhWyYwOp4YC068O
V2/mHG/1uwxVhQHTmdoxXjPIcSBF7mt0CJidWeY00QDHgvydf/tGAqs80JW5
Xs3RxPeM7OgRqj/U7l/dy7Fm2vUYZRSwFeaj0snvOM7x0UnQRAMLvapxDOvh
qBHbPJh1DFjIoivnNF0cjWtXdW4/AWy61smGdXLsmXO2JvoksCU36srLXnAc
3K9MenYaWEqr7tXRDo4xVqoEswRgJs583KWN48MoC7flZ4FF9q2waXzKcfVz
77HYRGBbLU/+adjKMUjZHFSYBOy7R/HSeCVHC4mBQWMysPPRA0Mzm6i/UytT
DC8Aa76c5+pfz7EsJrfXQQHs3225zt2POSqOTlx8Ig2Ym02AYPOQIxhfsCq6
DMw0r8Uuq4qjk/GYhzKd7nfx40LrSo6JxhsPmGYBm59U/8WhCnLpyw14lebp
mNI8fIdj22Yvk8RrwMow/6TsNsf0n9L1VXnAHOLuxl0o5Wg4AnUj+cDadw+q
5pdwVKYq5OsLaf/nd8jkhRy/frmhM7AYWOruhJ7+fNp/TGNo/A1gRRVbr0Xk
cXSWOH5uvwnM2pHl/JFD8wV1OY/eBubv8uH+lmyO6/qzW3TKgE1VWBT8QA7/
JcBnOvmFYq8CyW27NMHm5Joig3BrcpK7fsZasp5ll+1YFt2X/TJRErnYNjon
i6wzdKZCcgfYpz0NF3kmR/uQLescyKcrvU/1kv0+mj5DclQtj/iLXPU+W+1O
lrxd611LPtJx1zSCLPYMNFGQR+68D39EtptQnSIjWzkU6LSQt63TxjqSPUuC
z3aQ+UpphIR8K28sR01ebK/2nk0OUcxqn1FO/+JSafYhg2OG8XM/M7KRzib9
V+Qn5y8NLCKLAvq0T8nfxFlPWUb+Xbaq8x55p+7Hc1LyWMmwsoR8JqZ0ngvZ
vvVeZQ65UnQo14NsmhZflEoeiMRvt5OvzN6Xfo78H6f3Vl4=
               "]]},
             
             Annotation[#, 
              "Charting`Private`Tag$1029448#1"]& ]}, {}}, {{{}, {}, 
            TagBox[
             {RGBColor[0.368417, 0.506779, 0.709798], AbsoluteThickness[1.6], 
              Opacity[1.], FaceForm[Opacity[0.3]], LineBox[CompressedData["
1:eJwV0Hs01GkYB/CZcSi60jJqqiXt/t4fqThZ0TbPQ66DEGm1taNCo62lc7Ip
kXBcuuiqnag22jqrbFESRRc7VE61UWnGwVb2oNFlvD8qs8m++8dznvP57/v9
2q9NXBYnEYlEIez+/x5tjZsWII9pK6VPvh8dANNrpNWaeeimmXI786MTe775
ADx+EIXq1cyquPDRWuZlMr24jVk92HEAmH/WKdzCRBQ+Wg1eVsh5lNZdLfcR
U7gSOssY8y2PjvaBXc4mFFzvpefsW8ijy9WiYPEYCvvD03Ve83lMWFJREz6J
gsbjU28m4dGQpTGXSSlEyBd16O14dHXs1jbMpOCnvWVxwZbH+aKtE6QcBctW
zeDIZB6L41P+eTmXgnzNpKllY3mM8FsVvsqdQtN4mUOqiEf/zIlNVUCB2J7p
030kWDwtuSDLn0J/TXLfYQPBeW4BieIwCrm1mtPtfQS/vLPTOLiCQnrbE5+A
FwRrVgx5NikpaPOc7Cx1BK36Ey0DVBQsikVX41sIbt160VeeROGk9/Q86T2C
Pe/NFT0prJ/ZsPzdLYLH/DoPbtxFYYVjZGVELUHzFnlXXD6FzO6h1VMqCX7l
o863OkQh55N1k7KMYPDt7t0uRRT053aoxpQQfF5Y7Wx6mkJ58m+Gp2qCKQXn
z1WfZ3ucUixwOUjQxFAs012m4BXjfqk3j+Dksc13KusoWGeU9jvuIjgQYqgy
aij41j20KNxGMOGet43dAwrP9nnFrtxMcE7nev+RpxSW3HTdVp5AcP/y0ujA
LgqTcjbcjV5DcNvdirylvRTcE9aNOEcTXJ7t9Od8AwWP8vY3BeGsf9KWzRkf
KRRnq22DAgmOG3eie7dYAG3dk8+HvQiKJ7ZPllgIkGjZ2mziSbBeYq+NtBJA
9a91y0MXgtd/MTeNlQng6as99LUjwQvjOnd1OQjw0+wXBTp7gq9mu9bZOAuw
Y53Kb+o0gvkbp+TXugnQfaOie6cV29uYtN1dLsCFi3Ddy4L1C8pt2+IvQLgo
ZOkBCUHucmWYLEyAqJ5TMk8jhyWSzqOZ0QLU9F15aEE51J9NKW1cK4BBEbhY
pefQxjoxMOlHAfZ6O/TYveRQOzEmrXOLAKKiVEV8O4emA7PyK9MEeDSh8Ehr
K4d7n0c9VuYIIJYO2RY1cxgslcS37hdgfMbj7942cLi+QBd6Ti3A6Dxf2/vM
VeIlHS3M9O/qZ2XMToFuCcPM7VAUFccsUVZlBxwT4PfRmMiO2xw+eze9oYfZ
Z+fb0OZbHLoOHItyKGZ7pJv7n73B4ca/lvccPyFA0txUs2zm4I6uLA1zbNfr
xjXMCssB+9fMQfJHPjOYZ36uUC46KcDUz0e9j9Rz2Djn1xc65uq02fLMOg5N
nNxHbU4JUOZ8dETJPGco4oyc+XjnmPrFzHmWxqB45qzF/YuGr3MYEfSy6Arz
spFKjyRm8QQHiCxhef9wGA5hjr20+1Uq88LVhTVOzGY3U4+cZrarT3Hvvcbh
IVtjP2X+YpP+vYZZsyFXPa1UALMZq6pLmRvmnvT1Zjbef5CcwcyvlwsJzG92
gNsPzKU2qpKDzP8BeIlFMw==
               "]]},
             
             Annotation[#, 
              "Charting`Private`Tag$1029474#1"]& ]}, {}}, {{{}, {}, 
            TagBox[
             {RGBColor[0.368417, 0.506779, 0.709798], AbsoluteThickness[1.6], 
              Opacity[1.], FaceForm[Opacity[0.3]], LineBox[CompressedData["
1:eJwV03s0FFgcB3BLu2Wj11k71W6l1uKXtmWKtKl7vVKjMuXVIo+k2sizoofH
UcOpNFHMZCOUdSaGPCqlabUJlWEVW0JoZVHU/oRT9Njf/nHPPZ/zO7/7+J57
528N2RSgqaGhsZ7G//PyR9W7l3Lg0R6CZs9PyIRmR0esyKn3tDc6k02S1kXb
k/3maTWIyHNtmpLcyG9jvry7nPx5UVdBFNlON0glIDdKxvtV5ECfA3lNH5Ht
NDfbbm8NPPJ8VawjWZ6a4e1mA/xZ7xcOKz4gs3T2XZFnB7zx6+Sdg2PIjhT5
dTasBh4777Ve7VtkruGmyoE1wHv7N70vGEUWaDGwzdIRuDqmpsB/GNlCec9z
r/XAxSUn1TZDyBa9rRNfcgJ+SmmkHn6N7PIfsT2jG4FrtGXplA4i6zcKsxa4
AJce9r8ge4nMW+p0NMANuFZo25IN/chiUwLPJG0Gnub9QOeHXmSGH1waFR7A
c411Jgt6kE3/xWR4yAt4XZL+nOa/keWGsU49H+BVnpIt17qQHTrAr273A+65
n9eGdCBrfTnlqtIfeEv3BG9hO7Lud7Oj6wKAC8X+k75tRbZ40lemM3cC15ug
HG15jMygTJS/chfwIOHAC9VfyDy9g6elBAE3PH3cck8Tsm/CfbKeBAPXkYkV
Fg+QSRZIR8ZCaX13Hy39P5GZNV1cJooArprt/rBdjSxRX8s6fC/d13Is5tZ9
ZNseQcTJSMrvvkR46S71J61Mad0PXP6qJiKsBpm4U7rv40Hgps87ojzuINsi
rHcQxwDPEnTpC24jGxpssZbHATfrjXjcUUn7rV6gVR4PfIr54WX1N5GVnNtc
PEECvNL1isvJG8g6TqsNTBKB6za/0o26jiwFdW+vPgr86ZqHFYHlyBKcrByT
jwPfoHZbteQK5S1SnC09Abx8qbfd/DJkk+w/a9FMBt43a8y8uxhZWru8zeQU
8NpARUZdETJF+/hEUSrwN6GSgd+VyDSertOXyYCn9wdZJ+STD7R9qjgD3Nig
HyMUyGwF7nW6Z4FfY14q8zxkU+dkV7pmUp7J0kjNXGTxlYYH92UBlxk57xnJ
QbZi668LqnOAz5n4b64qC1lGjmPKwAV67+IW7fxMOv/a+8baefR/itHu/Flk
xWiudFYAbzbTqQ9Op7pF5+i+fOAPbG1D/eTIrpbmxseR66PcHTaTexbvmnKM
/Ko1Yq4T2c5o5PtMcrhhtdqKrDlzsmsVeceTezCTfOidRdnUAuBDv3n2NMiQ
hamkIQqyaUr2VitytqXLeAlZ6Vbx0xJy4+VZiTfInxzaZywk/1iYe66BPLnI
skpAHsisqB8mSxOcDd6kIdsR+4+JtRL4Ut/pfRfJsvGCchE5uKPwVjb5TmSY
rQu5I3FTupz8Xeh7jx3kxV6XRRJyl++MYyfIB7VbC33J054+1pOTLbrKE9zJ
7OfMnGzyw2eZPhvI5zYaXy8jSwLip1uRG+oH7W6SE3vjXgjJ79eWNdaQ7VMT
q4C8qCbKq5FcGCjL0Cd72Kzqe0K+sbtwr4D8HycMWLk=
               "]]},
             
             Annotation[#, 
              "Charting`Private`Tag$1029500#1"]& ]}, {}}, {{{}, {}, 
            TagBox[
             {RGBColor[0.368417, 0.506779, 0.709798], AbsoluteThickness[1.6], 
              Opacity[1.], FaceForm[Opacity[0.3]], LineBox[CompressedData["
1:eJwV0H801XcYB3A/ViT5sck9TTkh8v1cKfpxJs59HuOy3KLpkNSRXamk0g8y
dDWlrVOh3CuVFN2VDPkRLYuom1b5USd1t0INa/OrfD5Mlsg+++NznvM6z3Oe
z3PeNvKYwEg9HR2dVfz9Xwty7s4tcxVj6DeKp95fUNh7YP7hk9yOy87Jw7gl
EUd793AvNtdh8dxasrpiKbfVy1MmRdxTf2nzuunCTXVWmbtRiPx9aPO9RWIU
tf+q7eC2m2lT0u4sxkoTR+t4dwp56Qq3aWLeb4je/5OEwoSl4nitLe+f679/
XkrBdXLs7MfPxfjUxOCGzUoKt/WXZ2z+TIyTIVmyI4EUruXW1QrTxRhrWpef
vI5CcramIEFfjMuVcy7ohVMocjBpmveB4B/BiX6iLRSWPJmlfTdE0CGtUN9s
J4WsDnVOUD9BtxvRG7NiKYQkx+aYdhOUL81VFidRGEnWBAe3EUz12PdXwEEK
Azmto5pWguO2waA9QsHHn7QebyRY+EQ3ezCDQnz4ZFSXhmB8epWR6hQFY0Mr
d+VNgn6L4mKacimMN46ybdcIuqyt8en5kULDYOCmR0V8v1P3gvQiCoNX/jHL
UBO8ZSF1e1BBYfi2RUJbDkHN4eamtGp+364kq0NKgrXNQ/t76inMclervz5G
8MVd85UO93kekSv+Lj5EMCHt4YmBFgql9ssiI5II1v08b4GflsIhaf75y3sJ
OjrPr1zYwedTmmvNthN8LFvpPdpNQboGRdoIgqUVbfK1/RTKUl2cHDcQvB50
bL1kiMJ+WVTSszUERzyium69p3DJWV5WKCOYa+fz2kaXweXdz/OMvAnOMFYX
GBkyMPTLbrznzvOck+ORbspAerC13HQJwYcdxnrZlgw6tI8VB5wI3tmtsE+Z
w0Bbb5HqN49gcMnZ9Qb2DK4Y/Sa9OJtgXnx+obkTg/beV55BFgTtvW+bVy9m
0Oe45b3KmOCmF/LJ7uUMVqeWnvrwCcGF0XlvBz0ZzI6T7KwdF9DOwhPPrmBQ
1yDTNR4RsNzj03/vrWagKbrQUjUgoLvVnrnKEAYOVytTvv9TwGXPLe9iOIMw
s69od7uAoyG96pgtDMYMbM+ceyqgb80sGcQw2LExcaKzSUD7mKvZGfsYSFqV
vv4NAvbE6LnWKxjsbB9unFkr4HDAx9eZhxkkSJ9M31YlYJ/vdtHr4wy2j3g1
+nLft5xsnZLGIPxS1VF77gDV2AkHbt8pZ6Z1VgrYclFsvJXbsmGjQQj3Os99
Bv3cFd5v9HyuCdhtV2rO0nkeXoZjNuUCyhNrYidOMHg5nFA9WSZg6PWtEuuT
DB6r+7/t4N7QrjAE7mr9R6OnuTvfdOV+x/2DJmvElNti/elm/UwGdl52bOKq
gGEfy9FIyUA0rCpr435V/cZMzG2knrqrmnu+IrNTxk31+t7GcitsRalp3HV3
ygb6SwQMmj2jxUzF791jW/yA28HvZL4L92VbVXQBd156clwgd9rB+D45t0GE
ylrFneLaW4jcRe9qhiu5Y7tCo6y5d1zxf/CMe2tmk+N4Mf8/ccWFd9yhX0p6
nnPf3FESJ8pi8B8pYk1s
               "]]},
             
             Annotation[#, 
              "Charting`Private`Tag$1029526#1"]& ]}, {}}, {{{}, {}, 
            TagBox[
             {RGBColor[0.368417, 0.506779, 0.709798], AbsoluteThickness[1.6], 
              Opacity[1.], FaceForm[Opacity[0.3]], LineBox[CompressedData["
1:eJwV0nsw1WkYB3CSJcRSkbaxbuny5LJKTjl63ups65bdQ7SpHKKtzrp1GpcK
2VhpUMvpQk40tB3bmqa1SxebwmaUdiylYyNtZBuWfu9wUnOU9umPd975zDPz
Pu/7vF+HnYkhu2bo6eltovVhV5f9YX/FE1hEdMZDiYjj+cmj1dfIVw9L6nzJ
pdJAjyZyiu7j06vIBUZd2EXWN7yxZQlZsf9ppJZ8OT6o15S8NlCnEq0AFpen
GOzy5vhI527bRI5vaHkdRZ4ZUWbZtRLYKU2aR8Yqjhfny146eAOrrLtbemIl
x/H9UcUBq4G1+R2e0+LJscXbXbbHB5jN6NOR9x4ce6ZGbH7zBZZnCc+t3TmW
bH9+pgeB6fz9/w52pfvevGcA64E1eIj1o4Gj49HMEoUEWKrbu4L0pRzDxxK1
xRuBtboo319bzLE9NFj8zA/Y+dv/Xe9YxHE0XB5oHAjsXuTOr4ycOZ5sDs12
3gSsr0/k5efI8bDbMnXCl8CGKiAlxp6jlffa4iIpsInYF5kVdhyHEfcOhFJd
k6atW8jR75fZe5eEA9Nbnt7YvYCj9JatxxdfA7vZfdTH2paj6k+rQWUEMKXz
J2s+s+FYnOa/4/p2YDNCP30WN49jm1N8i5kMmCgoakH2HI553pEhYdHADF5d
qKi0pHm9KKhOiQFWsLP82oAFx/KS6pE7u4AVDWalvZvNUTukrx3bDWxbx5Em
kRnHrrIlLqZy+s/4HesyTDhOSMWS8DhgKvBJVxlzbLxQuPRgAjArwXF530cc
771u17UnAds4XKyenMlR9qtGa7UfWIX6sWyBAfUzdaj3TAbW01OTFqnP0S52
S0xWKr3nER/QTQsYuLVdc/EAMLXkStaBKQGn682Smw8B27zv8wSTNwJOzPWZ
Ns0EZvqqcINUK6DSQh3slgVsbq3/uR4uYLKJXn7mEWBZq2PfzxsT0KDy9HF1
DjB4adypHBZwXqXuxp1cyhfHAad/BYyrDHxgeQyYYVmhk3xAwAR8XLsqH9ia
0foa3i/glb6wzGOFlLfes7muvQJmDJQrOk8AqxKP/JyuEZDnLHIbLwLmHHSK
mz4UsHpxaTc7Ccy4PvKy9C8BTXYHSPacBnZpUpOiuS+g1vxub04JMJdvY6MT
7wpod3WlrOMs5V8UNnrzDtWnnvw0rgK2IqYhIqhZQKe0Kq+35KWG96fE5BDt
nibDc5Sv3cMqV3Lt6ETPfPKGxICn5uSkJ7OMkZya82NsZ5OAw41e3+STtzbc
2hdO7v+u0NG5nPI1nn0q6raA5tMhl13J3ceXi6Rk8cH5a7zJhSPPHq8jqxRV
0gByeL/C3okcEXM9K4ncW+daM3RLwIeSof7fyck2Rq1y8symS/JWMis7tHcb
2dM3abLjQ78nb82CyD94Tc0eJJufXbTZlRzsYuk7q4LOe2MxKDTSfCsftVmR
v5eP5P5DrrFTbV5IvlTauayTbGazOM6dvNCjVVFL9lGOvhaRpWceWFeR5Ra1
2evJtxvGbijJpfmpFkHkyHNzZTnkNiPfsjCyrdjPIJn8P/H1RfY=
               "]]},
             
             Annotation[#, 
              "Charting`Private`Tag$1029552#1"]& ]}, {}}, {{{}, {}, 
            TagBox[
             {RGBColor[0.368417, 0.506779, 0.709798], AbsoluteThickness[1.6], 
              Opacity[1.], FaceForm[Opacity[0.3]], LineBox[CompressedData["
1:eJwV0Hsw1WkYB3BlXDIppax0EkcZ9XuPUW5l8TxRcm91Uzop7KmTacvRolSM
qaVoKjTppnBQuUQdCmG3q9ApkmUjuihWfr+X6qiYbffdP575zmfm+8d3Hsvw
3atlE7W0tALY/Z8zwu61cfMl2O9x/6R/NA+vllsvMWReW+zaHcdcbHP0gjBP
gjoOYhsls+dwoOw6s2+Jw51vzL8mvhh1Yh4Nj/tauIeHtuyRWR5WEtR3j9k/
IYaHky/mbt1gyfrrNrfdjOPBcO2BocNzJJincGgWH+Qhsns/LJ0pwXGzpNmD
R3i4dP9bQLyhBKOM/no7nMmDbeMSjzc6Eqx0P2vTcJEHi4j6qIJ/CAZdK15x
soiHIendEI2GYFa8nX9WJQ+mQ5MTc3iCdpWl2Rl3eMjJMj0a/Y5gnxk/NVTN
g7YyL7D1JcHB2dVPZJ08PPTcE5jWTtBg7Z+lEX08hC+/O+mZmuCxNzL9bMpD
SNizInhIUNyV+Tp/jAeV8YJk/XqCznsLrubrCtA3/7so9CbBCR2aNT3TBNin
niVMuUawbLN6xzRzASLTR/PfFxB0ahZdNl4owOLKoB/8LhIsaagxD3QUQLrr
0z2D0wTtS4feHlomwNYUYxJ8nOCBTXWTR/wFeOAY/+T7bwSfxHfpb9ooQLJW
3nr1QYLDN7ULM2UCWHLe52xiCfZ4BWgmKAQQfXAw7f2FoGF4is7ugwKMGOQE
ibcR9OsMGzI6KoDFysdRx0IJLlq1vi7xlAA3TKEpaD3B4x87HWmOAOa+dr3K
QIKu21w70ksEGDSS2wZ5EYy4cbbcqVqA6Z+3Rsx3J9ilO8f66gMBZjh3rkl2
IvjtuLNeQKsAsVNPJ3jYElwmSp2teSmAauWzn9Os2f788Wr13wL4XnhqN25O
sNWtclG0RgDPZGPnhyYEPaWlLaKJFGa2tH+dM5XgdskqHDWk4FPW87lFl6Co
sCi6w4xCsCArMfqXw9TVtifeW1Oo87nmE/eFQ3urpJE/FlNIdXGzXEo5nKYs
MSkACiTNtyKln8PpeUnhlX4U7BQXkxb1ctiol2XSuoFC5h6Vw8QODm9d+elx
lYxCU7uXcstTDn1CWp43KSjI1Rb+pg0cdqhSNw0mUOiat6988+8cpjst8LZP
o1B8JmOs8RaH2s23pV5ZFLpzPyakl3H4aEzvuzyfQr9Ba/27yxwGKOwdVeUU
XtR4JNxj9i/3sxlkVkdWuOUyn/DSE1lep1DRlFUrZT5/SK5zgvlQamhNWyGH
xmltvZE3KMw1GKq8U8BhzYJAlbiC/WOSXmm2kkPv+IHnGbco+Ffv3bmfOb4j
qruR2X3HILeRecqbC31aVRSsG9VFM5h1DF6N7mLWHDl1JS2Pw4bh6VZ+1RTS
9cX5+3I5lMZIzmnfpnC4KjMimLnsw0ixC3OsXMfKkTnRJaRewRz6aCB3OIfD
DTtN3vUyS46UXdrOnLfTzaW2lu1dYrllBbP8o0XQJ2bjgQxzK+Zl267IF9ZR
GFsZm91zicNRsfLsGWbhS7+0lvlHhYnqKfPryxtF55jDqiRq3XoK7cHNXXHM
ZuMD/W7Mj/Tczq9jnuXqrR3D/B+E0UnU
               "]]},
             
             Annotation[#, 
              "Charting`Private`Tag$1029578#1"]& ]}, {}}, {{{}, {}, 
            TagBox[
             {RGBColor[0.368417, 0.506779, 0.709798], AbsoluteThickness[1.6], 
              Opacity[1.], FaceForm[Opacity[0.3]], LineBox[CompressedData["
1:eJwV03001FkYB3Ar0hvKKWQtW6to61aiMWJ6nplKjGZbKqkGjT3O7Cgvvcqm
FBq2UXE2W1srcWpnK9nYcnqxMTisWa2cqJT0wtbG765OUg1in/64557PH/c+
3/M8906LTgiNMTczM1PQ+rhPVtXcmT2D4QtZbc6KrRysK7QbvMm9+DIVyaMd
5J3+5OKr9gneZFPj7dcK8twpOoUz+Ym4Y1Iiee3+tnHCFg7FE00rL3+8z8U6
U0eWVc1t9J/JcNCr6YAxkcMW1xO1CneGDbzi58AEDpM7IgrzZzH828lqlcVm
DpG+UcvqZjMsmBRo8f5bDvM/MLsuxlAh2XdwMIZDgOGlcd58hs4N+Q9vRnOw
nN4pX72AoVjsZXU9ivKmN5T/4s0wrHmb4w4lhyMr9gT/J2Ioddw0BtdxqC2L
19v4MgyxLimVhXHwnaroVfoxrKqtVFmu4rDOWTOcLmG423ne9ZGVHMyzQkWn
geHJ47uaxio4CH0e67ulDHWyv8a3BHFIHfJfZr2UodfJtbdbAziEWS52jgxg
+PCo5u6xJRzKd05wPhPIsDZhsEiDHG5mOHZWyxmm9Ly9u1XCYewPk360VVA/
VdI4/0UcRiSBExeupHwXReslPhxELzftzAphGODaVzPsxaF/SGnZvIphXdQ/
z5vmc9h4Ubfh9RrKpy+H+4zDhEh9vjScocM+O1HhlxyiL5jpNesZlqhzQgrd
OaDKvU2rZCg3NFiUutF5B793zZEMb7yJ3bF/Goc5sdnt/RsZLhWpe7JcOIj/
MF5c/g3N5/NBccinHBp33dUfjqF8yhb3WY5Ur9lVU6JmGFNzbNBnCofsWWH2
QxqGZxZE1FvZcbjmYjw4fTPD3KS9ahtbDptSxnssjmfo9K4+020C1X/gW5qZ
yDD0xk+Vg2M4mLWe/eT8VoYfmsOLx47m8KxpWDKwnaEqP8t435xDojpP+kUS
Q49qx0MdIwKkqU1x0mSGeYWm6r4hAR6o5dpDuxn+FnsryGgiW7TFlO2h/sbn
rbn3VgCXotWelvsYanwWNp7tE6Bbnz9DkcawMfxoZforASLkbk/jMhjOfHbH
4TgXwJ4fy6rQMnxe8n4grluApDlB7zqzGF7pPbXguxcCqFrqD5vpGLb7BNTl
dQmgS/GyCz5E73XiyKhtTwWINrQr448w7Ml1S9J2CJAjKfo3iZzwuF2TTK66
pt6+n/y9vEC5mexS9lp3lKxMlslCyY+Kxty4TvYUm9u4kMMyvKda5TAc5anW
X3kkQPDy7NYC8gZD3dOudgFSakJU58iri6tb75HPgwMvI2t//7PBSB4nLrKo
I4fa95VeItd7XPUSyHvnGNJSyLJxXbniXPo/ubKZk8mJ2nOfycjqRU+crMgF
5gnngsmm4UzbgYcCDA+YqiLJyQ/63z8mV/TYvsogl7fJGy+Qu9Wtuw+T9RG+
hlNkp64TVsfJhiHP8lzyrvYZrhfIQdnS00nkX8N7zl8mn0oJz4sl32u5JLpJ
fpOZfDCCPDpkZ3U92b/kTOrXZNEtv6+aybG9bduXkP8HZcdGBQ==
               "]]},
             
             Annotation[#, 
              "Charting`Private`Tag$1029604#1"]& ]}, {}}, {{{}, {}, 
            TagBox[
             {RGBColor[0.368417, 0.506779, 0.709798], AbsoluteThickness[1.6], 
              Opacity[1.], FaceForm[Opacity[0.3]], LineBox[CompressedData["
1:eJwV0Xs41XccB/BDtjPpzMjtbOSUaLHf98ilRPb5eEpldSIZxs7KpUgz1bqc
lOtiMsmlLDXX1rpIHaXwqMZWPebSoaROlvRQTuf3VUjUI9l3f3yfz/P653N5
f2eHx/lv1BUIBDL2/q+pdn+lnzKXYr0kRdzwVAuy6bZ8BvOS8iSHp8wWL372
jWFOq7vnOf2ZFpSXZRYcs9H5jIgA5t5l6jMXzaRoqNK/pGGGiKHWa6ZS9B/e
E26k0cJkyayZnTOl2HdVPC1Cq4V48d4SwSdSXKH8dZXwpRbul8WPVAul6KL3
aq/lWy3MyHwjGJsiOGg3T5Gly8Nv2Ytey98QtEw2y7ljwMOhz6/ZzB4iKJ1b
+LHGlIeQOY2ibRqCPdyXFkHWPKRXGThZ9hK8FTSgLJjPg0huvuTFfYIuTeUD
55x52BpdpiNrJ9ggTpN/5smDs/52HWETwQPu4erQFTyo9BuvyhoInlnoRF/5
8XDLrkNeX0sw26FudVgIDxL1vMX7lQQL/DLmlkfy4M+/U6lPE4wbPPHV4h94
GMizKMssJbi9s8/8pIKH+4Gvg8KPsvlVSbXPUnkojfdrvpVDULnFfl1CFg8t
ziO70jMIyt+HmmoLeLi92vjxnWR2T5G7bUUpD04TipR4BcGi1ND8pRU8jN4s
1ffZSrCs/+uoqsssj6Hlst+jCW4+ruC2/8nDAaVzS8gGgqPugm6DZh7k7cV6
xcEE8/rKmsfv8nBwRovNR2sJRr0UNdQ8Yvf0eCa0rWT7SG0l/hoefjGU5ll7
EUx0dY3xHOEhuGvTk1Y3gmPLjsj1JnlIrltvVuZIMMfEqa9ESCH1XdeHuvMJ
bkpTvMg0otDfeXjBdQnBEzu/XLjOkoJE1GEuFBPcbcb5xthRqAm73bfLiGBb
emRugCOFqlXGWi999t8XlhdZebB+RzorCnVYnmvjxS7eFK7seHRq9VsOHY7a
/WHvR+HGpcj1WcMcchdV2tgQCvaGle9GnnM4mh335KdICmNTHp3VTzj8d6Q5
cW8chUI/n6hpDzlUNVzYcn0PhZKFRS6VHRzWQr6sfz8FweKLAwn/cNgda7Lz
0SEKbse9A7sbOdz3ac8uyTEKnXnWU/l1HBKbapOVJyms1O6OUFdxeO5ko6r2
AgWL73Irvc9yGJn/TeBEHQWfqOEFonIOi0+3i+fepBDQrtoWdoxD81k3Mg6r
KKxI9loAzM9b97n8zezheGnIkvmBWU3vMPOcnIK4B4UcztivdPdtpzDkK4/1
Zc6cuDKq30EhS6WN9jzKoZuVSUrSHZbH7Q82iAs43Cyxmoi5R6Eucbf1+BEO
6w1FNYXM58jznk5m3YeJPzYxH85ulecwrxNqBm27KIStyQ8VMosm2zW9zO/b
JEGv8zl0NZkaC3zA5ifkmd1ldiwX1acx93N6XUpmA4fipGrmloMDAd8zK1y9
pxurKRyTnffvy+PQaGOFbRvzwUlr40bmRbrNgxPMKZW5HcXMXmdjrtg/pBAt
2ukXwmxg4+STwfzttWeGbsxN48Eza5jXxAarTJnjHuv0PGVeatWc/SqXw/Hu
L86YdFNwbfNY08Ec81K9Yynzf5r6TZM=
               "]]},
             
             Annotation[#, 
              "Charting`Private`Tag$1029630#1"]& ]}, {}}, {{{}, {}, 
            TagBox[
             {RGBColor[0.368417, 0.506779, 0.709798], AbsoluteThickness[1.6], 
              Opacity[1.], FaceForm[Opacity[0.3]], LineBox[CompressedData["
1:eJwV0mlQE1YQB3Dk0AoqHiVCUQrIMcixlloBUd6LeACGEUE8MBYsR0AkXIGI
4AGRTMqhHVQKolwBimIrtljQGEdJUMLYkqkgKOiUyvloKR61VAl0/fBm5zc7
+2bnP2vzVWJwtL6enl4gvg81x6FV+t1yoArrbIu7Q4wczc5d1Ij+2lWhvoEW
9fsVt6Bb500nNqBjijprNejDdkX3i9GBM/3qcfQTnakoAW3++F/9NeZAq52D
tZ+gr+W6nmhBp26dLEwbZOT5YIlYYwH0L7Oilc4vGDkp5++yWAE0Q+VvEP47
Iw9nDkxxrYDa1Ci0rc8YKW91aQu3Bqrpr7Jf28dIk3T0WIMtzq/cny7sZSR1
ZEDXaQf0o7fKc73duK9fe5ytI9DsTelqk0eMTC/Jmolzwr7BcQlPy8hnRxLC
8pyB9vGL/rn9CyN1z7dX97rivrblZ992MPJgQHB9FoB6Km16wtsZEQbuHLN0
B5o+2XH6cRsj+246LoxZC7ScF1LAUTHy5z3vKdk6oA4imZn0LiPqjg2dTzyB
6qaG/7ujZMR2g0nnp95AQw+6hxkpGHEOWF7ssxEoW9blnNnCiHjvYv98ArRw
9H3KrRuMHDbYpmrkAjU6NN/K6SdG5D8ccjLcDNT8zFDIwUZGIlv3t/C2Ak2y
NHlf9z0jv6bkLRL6AfWzuzdu2cDIkVV1QcoAoCXvKrLD6hnpTJrdN8QD+sis
IqS9lpGrDg4F+juAvuqZm+Urx/l+ryuBO4HWXPKKlFUyUgr5Z5JDgPKezk2Y
voT55GgiVKFAl3AaA9aXMbLepzvMeC/QmHCRNLcE76XYasXqMKDGhaqO2fOM
vJvYpRHzgcbnG+p8zzLiMNi+sfxLoLJxyermbxh5wjXuuxkBtNsgt8zjNO5X
4RllEAn0tH/Pspx8zPtCTZN9NNCeSXvhexkjQed1k2kCoG9eVwz6SBl55nLu
TXkcUPWIBq5LGJl0mbJWxgO9c9GpaU02I36u/l7zhUC5XUuFR4+jO3rM3ZKA
GryOe/Eqk5ECQcjgyRSgSwtWyb/IYGRPwsXedhHQid5GeW46Ix2mq86NpQOt
Hx3YYihiRPJjsbdnBlAP7RZeYDIjgy+3XQnPBMrfYTeiFmJ+pfe5WceA1vVL
6v0PMzLFdW+7fwJocLj7SEkcI1ppnynLBnr5EL+KI2BkRr+q7DU6yC1WaIJ2
OxHjqENf4GR566ELxC99FufgvYbe7h6LYSQgdp5wHTpUVm6sRKv9P3+Yg95z
bywtEt2yIF9mKcH/NpUFN0YzMiYL+tge3ZTXYF2LNjfiVLqhb71VTZSixbrK
Zi460WthvgS9duLnYQH6duwc9W70tc4/NjehEwRJHroozHt7vVaJrh3Sn/sK
vaA9gf8A/bf0UtcwOv7uVOrTD3338WQt2un6IrneKaBVrqNX5ei9rl1uxugy
lSKzBC27XHprGToq69uAQvRwld1vDuig3YLRdDTHih1Yg44Q72+OR2++cG3M
C22r2CONQIs4aWm+6EIbfmgourpo/ZxAdOmVWLsA9P9eTkkN
               "]]},
             
             Annotation[#, 
              "Charting`Private`Tag$1029656#1"]& ]}, {}}, {{{}, {}, 
            TagBox[
             {RGBColor[0.368417, 0.506779, 0.709798], AbsoluteThickness[1.6], 
              Opacity[1.], FaceForm[Opacity[0.3]], LineBox[CompressedData["
1:eJwV0n801WccB3CMQ9Z0JeaqKUXKsb5P+jFUPh8hqQk3d8a4blzDucXST03r
+K2oFKqruy2upUkppCVt3WIqk/nV+qHmxPg+X51YN6Qf2rM/nvM5r/M853ze
n8957KISJTEGenp6/uz8X1/t6FWbZxIcCP83NrqWh8eD5gEGzHHkUFI6881Q
L31dBsFOz6S9GubDq07HdDEP2YkK+5gdjTYvOs5cOVzaGH2Jhy8Kx3+bxTyQ
6bBEUcfDpWqzPsd0gkHaMp+YX3jYPrxyoUcqQdOSBoxr4KG0pkFivZegRknb
bZt4uFb+5oFrMsHp7pKNa1p5MHKa2bV5B0Fr9eEwv24eJscilBu2ErxJZR7v
H/PQr4uU79xCcLn49VSHAR72rMh8sT6eYPyz7DOTz3nwMM8dXxpD0Otsm0vt
OA/DVoFhik0EW+oTVPff8xAY6xrmGUHw893atxdNKPw4+PdlRSjBY+3SmgkR
BZux2JyTUoKfpaatmSWm4BtgMbYviKBnslx/1I6C/P5ebYU/wew+Q8MVThSc
Kj90SvcjaBsSYu+6hMJcsz1GiT4Et3SfyhOtpGB8qtyjxJPg2Sqdo9Sbgjrl
1YzUVQQTzTo/lvhTsN1v4lfuRnD4+q7z9VIKgb0rbL5dRjCjZKSwR0bhYlOA
LGoxwYlzjvEPYilMPpyrl/8pQd/2G7fxGwpv3MWgXEjwr40tl6OSKQzcufso
z4HlCbDRPE+l8I5XDGntCN5RjUUEH6DQHGR7ouwTgmuKnz3ZUUAhRThW2iom
KBpq89FTU3ja6rKuzJLgdyWm231/orALqhSHzAk+Oih5GneewqteoefXj1g+
gxTLF3UUFrT6vVBPIbjMYb7U7TrbF42N0RoRlEuXNg/eolBQ8PX6CX32X3ZH
Bie2s3nNzb+/9oZD+R3HRXUPKYyEdcosX3Jomhs1K7qPgr17T9itIQ5lpcWy
P59RcEmOnm7Sz96LOmZrRimous5WJfRwmCzfUrxhkoKiyT2bdHEYvU184aqx
AMZWa232/cGhMl8356BIgKlvTw4uaOSwsuKlm52NAAmTF4onrnIYsNwr7dA8
AU7LvaeE1HJoPdI4LnMWYPWXttXTKjn0itfE65YJUFe100paxuEJ33OJgocA
WfPy5Vo1h3yQ3rYrvuzeeaQ/p5BDVUel1j9IAG3RXfvHeRxyLdXJXmEC1Ppg
fz3zNL+0bCXzmdGLmhPMufb1RQXM+dKiucHMitdRNX3MMsvwOS25HFasV+nS
vxLgdSGdeeUAhx3dquzGcAFcCg0tinI4HLMYfecTKcB8750dSczbSad1ArP4
5eCRQObmh+Klx5j1g1tEU5mHnvQqB5jbLI6apWdzmNIm7c2SC6AsmG26NYvD
Rk1PT/Mm1t/ryO0NzDkS78lhZonOYL8z8+ryGXOsowRw3ThgzGdyWL12WBHH
bGxxziiS+XxRns4kmuW9Ydu0kjnrBzfrxczPk/IzbJjjQwNWhTLf69j2wb0M
DmOHanN+Zr6d9s+NGub9TYZV7cwNLiFpR5h/D7nWPcF84ektz0RmtebJWzuF
AKVH3fX9mVUVcfbrmP8DNnVGhA==
               "]]},
             
             Annotation[#, 
              "Charting`Private`Tag$1029682#1"]& ]}, {}}, {{{}, {}, 
            TagBox[
             {RGBColor[0.368417, 0.506779, 0.709798], AbsoluteThickness[1.6], 
              Opacity[1.], FaceForm[Opacity[0.3]], LineBox[CompressedData["
1:eJwV0ntME2YQAHA2HIIBp3ag+EBA5hSifhMRdep98lBjQ1BAFNwkK6hTYIIF
tPhgrFqwIAqKAhaU98tSKI9mFmQgyZy8ERyiICw4DhTHY5sVptv5x+XyyyWX
y91ZiY57HPpYT0/PjeJD1oX3K+ZeYPyPr8eP+FcghC2r7zclX7g9IfElj7Vl
2ywkZwa9jdtDHrE7cseavDFjfimQewdGtfZkyeHrukXk+27TPXvJKEuXd5Yj
JHxuZp5Gjn/RrnYlL+8SJlvLGJ806hCsUCOcrFBKd8UwfqBN37RGhbBEVNJ1
MJbxgOFZktNKBIMG0+rgi4ynnj9z0bUYYU6eOOWqnPHeuQkz+gsQQrxDunPj
GF8T4tKcnYcwLvOf3RrPuHHBknkbchAqA2u6Jy4x3mLVaNSdidBqUWWgf5nx
qVbJxsxbCLM8cm1trzCukU9PbUpHSPO0V29JZHxnjXj4XRrC90YrWoRJjCsk
RWFNKQj+IOgPucp4UE5zXuB1BKVz+t4fr9G8Q6/G7K8hmD9YUleUzLha6T7Z
lIjwQO+TuubrjFdsakwJvYzQPDPOpvcG494LH3O4hDCRMPOcfirjcm1GVa8c
IXjQ+iuzNMa7BYY2ubEIhnfXvYabdB9LWcgWGQI6Kx0CFIwLqiP3DUgRLBQN
/WHpjPv2ZFmWRCOIwzqiFRmMP/P16RNGUX1RlKz0FuM+Hl7ieWcRTCKSltbe
pntGD8UPRlJ9j6JkMJNxz+JRVcwpBOmUS+Y/WdTf/0SyZwSCkc3gxaU5jEdW
JSePiRE6PxoxcM5lvDbppmVqKMJfyoQhjzzG9f/D/ceOI6zrWXlPks+47UHz
OuNghIed/rr4AsZrPr3X+NsxhBzpjF/SCmkfiRnCku8QMtQ342qLGI8OmjfH
+zDCa1V7eVsx4z/LjoqWByD4rXrfrrvDuLTDa9aDb+l/JL96mpQw/j7U3SHJ
D2GNZProYhXjTcVfNB/5BsH37bIIp1LGt71xaZ19AOHpjpcvvMoYPyV4Dn37
Ec6YFQrPqRm3311rF+WNIEptds0qZzypTyO380JQjFzJVlfQv/1p66zngaDT
7nrzpJLxwoLJuDx3hMID2SWjVYyfjzi3LNyN5leJpqY1jD88W7rAXYhQLl2w
2eonxh1OVKqndtJ+lwcPrL3LeLCDRUzLdoT1g+75jmS1X3hnA9kta23wZrLF
6kdWWvJZC53Olbxbk1WdT35mJp3jQw6JTJz4gZw6MxWiyFM1Sj97smC4Ib2R
/JnJwNYUVwS7/Hz/NnK9yvhSAtnpkHxlF7np761Pz5NPDLhX9n1woOZkKLn9
SU/TOPn5+zelu8gJD8em52sZV2o1Nu9cEPJiH9UtJg9dcRNPkmu2V8VYkc2M
RuqGya/qTwvsyKt+X+/3mCzUGthtJd9Yb5mmIoskw2NO5DLrl5hLjnRsqtpB
lpVVOyrIReWJTnvIHhpxVyy5LjTM0JsMq31soshP1uxr8SW37HAVh5PHRzde
8yP/q7+hPpBseGexbwD5vujLuSLy/z3IWzU=
               "]]},
             
             Annotation[#, 
              "Charting`Private`Tag$1029708#1"]& ]}, {}}, {{{}, {}, 
            TagBox[
             {RGBColor[0.368417, 0.506779, 0.709798], AbsoluteThickness[1.6], 
              Opacity[1.], FaceForm[Opacity[0.3]], LineBox[CompressedData["
1:eJwV0H1UzGkUB/Ax0mDTojOxGtEopZfZ37OljlT3amxLY7wMIttWQglho6KS
t7XY2mxYMVG21LFtdTaFPZksWzZqlDIhlUz0e34p1OqUl9I+/rjnOZ9z7nPv
91ybsG2aDWKRSKRm9ektehQSuySJ4M+htgP2d3k46Z/mgMwm/XHPlczxun8e
c8yVCtOGEGa/83YwkbklpaEwnbk1okvSuIdgkrnTRkktD+MGYs+sYXa80Ux5
5i3SVN2GRIL2OWiRd48HR41OnBhP8EqWzxQ7Aw+Bll7OAbEEq+/HtOuaedg5
NqEkNpqg+YXoyoftPOhStIX5WwmOmuWa19DJw+XA1vkpmwj2dXXKInt50Aa0
zSkNJ3g9Tt+4/y0PXKaJ/mgYwX2qN4K7iELfjrH10cEEuaNhy/QSCrm761yz
1xBsemox9Zk5BUn1Vde9AQS/0dh5pVtSCPAPScvWEMwyiVbrp1KoX03XNi0m
uHT6iIanthQ+Fh+vK/cnuFA+MuuEMwXLuUNawY9gAv9+/7+uFIzmySNv+hLs
KRHHnZ5LoWn7uycFPgT/fFzi7q+kUC62n9zmSfB96imHBH8Kmra4V9fdCebp
pzgt0lAwdB2Wd3xFULZ7RXdGIMunvPbmLwW7v6g3OWUthQiHOo/zjgQVudP+
CIqkUOqd3XR3JkHJYO35/O0ULp07Pfl3OUGr3tJd2l0UzrosvlxtTdBgDC2W
7GP9queVw1MIBmlJ0vLDFPaUnvu+3ZLggw6js+8xCq5qy8TPLFje040Bhaco
nOEuzWg3JyivfO+my6Tgkq3w0Y9l88ZniPPzKBQpN10ZNCWYUmwfbFFEoe3L
OzWPxQQDkw/E2Vxh91JRn+GPHA5ujsnLL6ewsL/D1uMDh5JZSsOEWxT8uiQX
ZQMcjl7mccv6LgXF+M4jC95w2OqvMOYaKNzZ+9JU/prDrXp1+v0WCkunFbfP
6+LQvf72UPxzCiPVK0kM5dCse/ZEUTeFyFuyqQHPOJzh9kuNcx+Fsqic8D1t
HIYapH4NHyjoQtVqTTOHtdIhnG4iwCvjwzzPhxwmOC5duMhMgDEnbIIj73PY
V7rNqsdCgEepqZe+ruOwosf2oLdMgONlZes31nA4yR48xLYCxO+sOppZxWG/
aHgox0mAibsHVAcq2P9R0zf3uAqQXshvLvibwwPqSVzJXAHSDmWpMph/o9bG
Rubk71Y7/cTslptw/C1z0rjqFxHMq4659Xt7CRAeVRg5g/kpXLh5m9nNZWeE
9jqHs6WJG594C3CvYMS6I+Uc1udL+8egANU/lPnGMc/rrSh2Zq4I2iEPZ+b2
VUUtYb5q1mFUMs9MrOVPMmduuR06rGP5zVpaps0TIMr5WHAsc9Wv/Y9m+7L9
Jgt8NjA7vX53ZjVzSIvIegVzRo7m2wTm5SnRrYTZU27SdoPZs3tl0MtrHJqm
R7xQKVneSnOvFmbPTmnRVmbF2SqrGuaKrC+i05htFs1pvsi83cfmwwNmK9v/
ytKZBQe7G++YpYP52h+ZVyUmHZLNF+Bzw7r4GGY6x0UFzKMLZGvWf5oXRiaE
Mf8PsFlFsw==
               "]]},
             
             Annotation[#, 
              "Charting`Private`Tag$1029734#1"]& ]}, {}}, {{{}, {}, 
            TagBox[
             {RGBColor[0.368417, 0.506779, 0.709798], AbsoluteThickness[1.6], 
              Opacity[1.], FaceForm[Opacity[0.3]], LineBox[CompressedData["
1:eJwV0n80FWYYB3BHWm5tSlvINYWkGHoP0g963iKtmsjCjrJri2aXhqkM3dD1
40rE5aKidMlNV+TH8qOEk6aUpLIknaPUsymnonaM0J798Z73fM55nvc95/s8
Jj+GeQVpamhouNP5/67oFR3wOMR4esCSMYtOBKvk9Y3fkjcUV9osJp+zM5v2
JfdHwh4D8pkMTAogV1wN7dEm57juVUSQ/SamaoZuI8RcjKnNJqd98iFCTd4o
U4w+JL/wFY3YkPsdb/0SEMf4l3PuTjncQrDRt/aXxTPusag60vAmwoM268qC
BMb99QbHTNsRmpYqFOrDjHcqGkscriO0a7+L6JYyfqPD+57xNQSLhjdVg4n0
nlv3pFUrgmro2V+fJjP+r6Xk0txmhNA7TtUrUhiXrhSemrqCkJzgMMBljBsc
vhU+9zJCa+0SreBUxoP7jjwfq0fYfqk6LfYI4z1X3dZo1SGYh6pUqWmMO7Ob
asPfEQyV8oaKo4yXXGjqmlWDEFhqZNuSzvj9x+I2gyqELsvCE39nMH5G+CBa
oxIhbnfiiTmZjJ9d6eI5Wo4gFc+eNsxivNL9xotZaoSykWTf9XLKb0+T+/tz
CEs2Kb/Ykc243scbIVoqhGaj2nZJDuUTfkz8qgThdOlXc5UKxsc2uEr7lZTX
tEtjdS7NIySEjxQhWD7cvrMvj/E+gebb/lMIPZJp0et8xiNzZ68dLkBo69Ud
nzzO+FSiRsbMk9RfI5SZnmRc5Fj0/J98hDX+bTH2BYzP2pl7XZCH0JK8e7d/
IeV1+/v69zkIRwJ/Hog/xbiiYFP9kBzh/Dyd1szTjJtlfMY0sxBeOpXl1RUx
Pm21onMkAyHBcbC74wz9f2jjI610BD+UFvUqGa+zKB0wSUPYsUAYNFXM+LWw
fUZ6qQgl87en65xlXN3gUmedgqCXKVGvLGX8uFtKjlESwpPHX1tvVdF+eAy0
20gR8HGMi9856u9XvtmSgKC7q9gjvozxP/SHxeviEOTnxc3y84wXPPex8pYg
2EUvM7+ipnpdT3eXWJrn5DeLBsoZD6p4FLw2GsHLfZ7k7QXGNc3s632iECqN
O+7qVzJuojgUs3k/QsBVU5nVRca7Ddp+EkUieM9/dn91FeOmnq+d4iIQxJi3
QFTNuHzGqOJAGOUvG24Mr6E8Vy0VZO1FGHbrit9P7tOtypKRtWZWu8WQvfes
N4wn2yVE3ZOS7eJ+tQojZ0drvswlj4XpbXMne4gNFjaRd2wOyhGQO7a6Rglq
af/rjc0PhyI8E1g465C3PfmuIpo83i6Y8TlZdjDfMYK83LUrw4issXzZlgCy
zMmv1JYcuTo1bB15o3V4jzd5jr3X5YkQhF2vvE76kYPGBl1HyfvKHH4QkQ/Y
x94ZIhebfxgOJpcLG5/2kjWNk7UOkh8WRmvXkRf2B3fEkwNtHOUVZHZia2YS
WbJqQlhKDtDTNTpG9mjItFWQf3vw7mk2edw2sOEoOVP+pyqfbLLY2SWRrPJs
2FtIbkkVdsaSm3UK7JTkrtCPPpHk/wA9tUte
               "]]},
             
             Annotation[#, 
              "Charting`Private`Tag$1029760#1"]& ]}, {}}, {{{}, {}, 
            TagBox[
             {RGBColor[0.368417, 0.506779, 0.709798], AbsoluteThickness[1.6], 
              Opacity[1.], FaceForm[Opacity[0.3]], LineBox[CompressedData["
1:eJwV0HtUzGkYB/DZqRVlGNHOUKLLyCXq97qtGXkeZTXWKqubpbSZCoXpXquW
wsnSPaLOtmHH2JLKahqlqLPa5BIdlxUbKt6ftBclFemy7/7xnO/5/PM83/NY
bVVvCBIKBIJ1bP7PIMVz97RYgmVll0xeW1P4skQs3MvsJTyW9YkNBccZzrrd
zHvNT0umMQ8JtdL1zOmadbZrmXNuhrSbMp+e2g0lzPXf9EfkxhB8Z7Y5MdyW
gnWc6LgmmuCHSU2yQRmFdp2itSqSoMMiMBg/h4L4u+pPj6kJPo8wOqp3oDB3
12CqLpTgrTEuX/UuphD+Zuqhzm0EPSytfpu8nMLOGl/LmyqCVSLXEzXOFL6u
2jL5rT/B3VHyjn4lhVeCg9rrmwmKiu0dL7tTOPfH4XMXfAh+66BMCvCm4Nfq
JmrzILjHMyU9z5fCVfuloivuBNVyn12bVRRMSp6FtK0l6Jtjda5kB4UfqoMV
EiXBwtHG+S/UFHRTTIs+uhAcdDJ108RQuP1TQtQsJOgcb2LWm0AhN9z46YiC
oGtb5Yw7Byhk3o+r7FpKMOXGiqrUIxQig872WCwieFEoXP4kk4Kx88D1IQeC
eXNdHpafoJDiZjRkbU+wJL94wLyAwhWtvKnfjuD4C/88EWspWKa4TXpmQ3Cl
qk/0upj945RVuclMgt6T7ca5X6SwXSB9y5sTNNlol+9cRcEjsyl9rJTghr/C
cq7VUggpVRU4TSHYMfv3aXYNFBZKpq+dKSbY7b3eZGoTha6yHK8141kffYrm
xH0K649ywzPGEhRmU0/tEwovDEslxoYEbyzxfprTTiHo7OsMuYDtC4xVmnZS
OJ6t1EqHOGyPnlNo+YZCRWmw1Ok9h9poTbK+j8LoxqCRqHccTizYEeU4RGF4
3aGkTd0cSo9kLVAY8EAjtm9N/pvDuNjeM83jeNjXsbPNv5NDj9iVeQNiHsbs
d6zZ95LD/RKjl4USHi6XPTAub+OwXxU5qLDkYebs/P6jrRzaP6chATIewpqt
sbqFww8XckPF9jxEXbs9K/MBh8PB/vEbFvJwZpVPYlwzhy6ZE7Uxch7q+k4t
/eU2hycvWmTbrOQho0eUeqCRw/j22ohAJQ/K6fIVZ+s5VIofl85358Hx0WpV
ax2HsqIpi1u8eGj8M0ZWV8OhUVhRhsSPBzdx8BddlRyG3HGPf6biwbXTUvaY
WS2TNAwxO9c9Mmxk3njVdpJ5IA+LwtbUa5kTqkwLfZgtmu1dApjl/y573Mzc
ldGLLZc4/NVcr7wWxEPyxKTlDXoOOx6F+hZu4yHp1TKLCmanecNlDcx7at9+
1DAHPn1gQJl3qwOrk5i1AT7nrbbz4HXXVe7EvMmgSPAjs23GhM91FRy+j96n
T9vB7m+7LtEw+1nHTjjP/BkkDmQxjyoqgm8yj3vTo1czn7lsKDUK4aHH7eHi
ecyVI93fJzJ3zUo3m8YcvsCipYCZjqzuG8usuZdGrjC3lFbqeB2HNgmrOj8w
30sOP/aQWXHgsIs0lIdbW+ZG1TNHCM1OLmFuWPLCo5y5aJAf9GSunZC/8Gfm
uztHvSOZ/wMsjjrC
               "]]},
             
             Annotation[#, 
              "Charting`Private`Tag$1029786#1"]& ]}, {}}, {{{}, {}, 
            TagBox[
             {RGBColor[0.368417, 0.506779, 0.709798], AbsoluteThickness[1.6], 
              Opacity[1.], FaceForm[Opacity[0.3]], LineBox[CompressedData["
1:eJwV0H001XcYAHAiea1Il1CLs1W77TS+bZbkfh+rDSWTqfWyvO2oWSjcvM7L
XepwkewScSM0kZdatCU7XnIOvaBL6i4u3fj+6rrEJI6h2rM/nvOcz3nOed6s
A457BS7S0NDYjfF/DnR89k1GFIFr1/40GLHh6HNVsyQL7bTZ2n4I7XO+RJ6D
zkk669eP3j8Z6FuILokW3uxE77oyFnoN/fdAiO8NtO2KuYxu9KpYXl0cel5t
2rEymoAxJ/Bbis7O3+laiPYZHG3dbM1RFlNl3xZDILb8xOyBDzgqXl+d0hdL
oK13qqdoNUfDU02Pj8QRODE3mTNuydGEY+G7lsUTeDWiGDa34Oig5fE06wQC
7x653Aswx33dA1p2JhJY4VX8VQqPozZ2f6WFJuF9RcqaP0w56sTq6hNEBGpL
ui9pr+BotNnlgd9+IXB6NmvLJmOOLllFAutPYX9+5J6oZRxVdK0TtScTaPD+
0PWeEUdl2iaSsdM4z8RqasaAoxZ6Ut13Zwh8KepfvkOfo2cyrITrUggEiO6P
B+ty1L5NS+iWSkB+hNUU6nDUoTNVvl9MIO0Hi0cT2hz189axS0wj8D5c0Gal
xdG+CuvxrHQCnuJFvCBNjkYmbi5uyCBwzkgKWe8Z3atXpXp2lkC1RbzLnbeM
pvu3Sv7JJPAg01NqssCo0qH7M/MsAg8P1fcJ5rCujHf45FcCml65vuJZRmMd
s3q2SgiE2t75fXCGUTGvwN8vm8CsUjG/dJrRyabt3uE5BHbo2Sb4TDEaNTK0
reA8gXi5QFs8ySi0q+obcwm0P5k81DjBqH9ERn5XHoHvNL0GjMcZLS7aEDZ9
gYDiiUGY8xijW/IDKnULCDR+vmT9OTWjy920YnlSAu7fPyx6qWLUMDpf4HiR
QKeQ72D5ktFDJ2VH3AsJ7B6ufBHCMdrxeiFZWERgzdCJZukwoxLBXZ3USwSa
t0+UqZ8zKhXMWeUV4/6zop3OSkbvNtp83FhCQJwu2SAcZNTVSJ0nKyUQeQMW
tykYVfdfeffvZQJmz9ZseNPHqMynY3Z1GYE9dr6GG58yqnc9c9+mKwTSYx4q
k+SMHhG5Xd1bToCOj+vVPmaUZ13iH1RBYNnjIUvtXkYNTvpXR10lkFInUh7u
YXStm9mEtJJA3Cb1kmwZ/n/0WHZNFQFvIV9/pIvR0gqPg7Xob/tM856jG47a
rb2FPtOtta4PrR6eqWxBx0VMOD9AuylErb3oj06/jalG63Tmvp5DmyveqMPQ
oppWT5dqAgXbPGVznYxeCC7juaOFLR0+U+jr/FSFJ1pDvvvVKFpZ5vHjQTS/
7rD+AFpQ9DQxBO1pX7ejCb2QOVEjQR/dt+32KbSJR48wD32babr9jOYb3tx6
EZ2k1SEXog+kxLaVof1eh0wHom8lLR6sR7/JVtm6omUCVWkjOrmspwnQqoX7
Qa3on1xbPBzQZjHnpjvQG52qgvnoT7+IaOhGz2eWz9ugv57eK3qCXhlRIbZE
+9RucelHh7yoWWWKjgyzNFKiddS3yg3R/wGWmGS4
               "]]},
             
             Annotation[#, 
              "Charting`Private`Tag$1029812#1"]& ]}, {}}, {{{}, {}, 
            TagBox[
             {RGBColor[0.368417, 0.506779, 0.709798], AbsoluteThickness[1.6], 
              Opacity[1.], FaceForm[Opacity[0.3]], LineBox[CompressedData["
1:eJwV0Xs01GkYB/CpVtGShlBuLQeZTrr83m6onkcbymVJJHVS47Kl6aaSLbqs
yqaD2NYlQqPrtpNGl6ncNm0Z1pB7F7Lp99Ka1WWmnYoT7bt/POc5n7+e7/k+
dhE7gqJHCwQCfzb/b+vCcFH9ToKF6WbFG37jYdTEjM5y5ifnLgXEMff9WJ0m
Y15UEjF8gvlGtIM2jdnt/KowBbOvi7oskNnGzs7USMZDQkWcX8cOgjFVW9LL
mJ8+S93Rs53gl+Tyc2YlPORalN/6uJXg2WDJCpWcB2Wn21/Nmwn260dekCt4
6Hm073ttFMG/208pSQUPzkGnNzqJCU6vKVAVVPNgP7Xr47j1BNPXGbkcVvKg
b909MCuM4EBdUYWggYfCyDGH9EIIntH7Y/ZQCw9iV4OjbwIJ3uxMuv/sCQ+m
0Nhn48/yJ4a8WtPNw56Tir6h5QTvxF0sCKQ83DcOX2bryfK97srp7edhiW3f
pBAPgtP81grFb3mQxGcmuS4mWH8noGa1joejgs/+Ua4Eh5+4OPYP8fBdW4pi
0TyCOY4hvh8EFLzmf8p0nkMw/MqVGeqxFKbXOtavdSFo+rR98n5DCvfO75W6
iQgeg8zEYyYUlpYmt290JHhg1fa8GZMp7NEvuzjXjmCKNrAqwJZC2+sGtZUN
waNi3aYwBwr2Y6SpK6aw/raoRCMiClMjc+odzAgebl1+YepsCuPf+232EhI0
823u65xHwU7IxycYEfTLbzU46E5Bve+MQ7gBwdGRE3MKPChITcxm/aRHUPjm
uE+oN4VxH+Qd60cR3H0jYTDdn0LeJheN9zCHTdPca2WrKFgbxMT8MMhhy2Or
yVFhFPx1yoOrdRxujSi0zNtAQSLs0+zXcBi487BPTDQFRTl9fP01h8tG5Fob
CYUb8rHrcvs5nOh4clRQLIUz7a/cH/RyKJJ35dnGU5jvOXC3oIfD5y+1MyUH
KFTSa1mVz5nbFn4KOEJhp0kwffeUw20WVQLLFAodJ6yamts5dF6WXB51koIz
KZ4y2MzhhO35et5ZrH8nP0FjA4e30rpzr+RTWHepI0xRx2FDlrvsvZTC3jXf
CHsfcvjAI+lc6yUKnsFp0dXVHHZ+61c8r4TCl0N3LWglhyVxxjNn3qTwyrVm
kWUZh2qRMPXrMgqHlnwYGb7F4VDkbZnkHgW93b22ztc5/LdRVCquoTDiUzhi
zvzStDkkkfmTfWi3HvPqgetD2cwDLbUFfCmHsrVOnirmVk5mXcQ83kPVNV/J
/qPdZWnO7NY2ycKwlsLiXQLzr+QcZpkU3lbUUVjgc1envcah2fTTkc3Mc+x3
tfcwv/un0XiA2bGF/+V35lOx6s12f1Iw5JSmCczHc3tsUpmfadKE2hLWv67p
Z3E9u1/npXnBPEE/fmkis0r6pekRc1VTqDab+d7K2IyrzAHJdUEq5sulwcYx
zIHZ28wXqCgUpxi9DWVOkvQrVzLni2savZjnfi7at5U5Xbgw3YF5MKjyuZQ5
pf/dNlPmeEuHjArmpOpf/Uczh5x9uPQxc+LpCBfNVQ69e6U6DfPeWCujF8xj
1XcuGzZQ+A9nXVnE
               "]]},
             
             Annotation[#, 
              "Charting`Private`Tag$1029838#1"]& ]}, {}}, {{{}, {}, 
            TagBox[
             {RGBColor[0.368417, 0.506779, 0.709798], AbsoluteThickness[1.6], 
              Opacity[1.], FaceForm[Opacity[0.3]], LineBox[CompressedData["
1:eJwV0mlQE1YQB/DAaCuUAQyCJyCKo4AFdKlSsbznUcVgtAWqAq1YBFEgQQhE
IhYrVzgEDQGCHNGgHBaqEgfTerSeVTzCCAURsRVXlBmRQQulTEG6/fBm5zfv
zezOf59TeFxApKlAIBDT+b/O0W53ubcXuLbAtiqsHlmpP5e0kPWlck0wedqo
U2Mbed7DrsOBZMugXu9usuWDhn3ryabmsX5vyJ2DcrEHuS9JEWUVD9zh5cnR
9z8g04uLqgPJf8p3BGnJovFmp27y5w07bZ6eRlbR7WY9SQZ8vY3fihV1yFbl
Lg6fkQg8RfPztvM1yFz61X4Lk4D7vy8M8qpG9onxrbNYDvxm6AZh8UlkRakD
EWH7gA/tCL80tQqZ7dmesuxk4O4OcZ7SE8g61T6RDQrg49fLs1q1yIbWeakv
7wc+sujKpYBKZO775xswhfotC2zWlyP7JaXRd+QAuS7rrHsZssIlNSGTU4FP
cXWL1pciU0apYl0PAgdFnJmdBtnDmNnPfb4HrpKtTiouRvbZYLk44hDwZmlT
y5AaWf+idLEyDfg16QbTrwuRDXqYNZakA78lmjX8x1FkdoZM8ysZwLvEg89X
HUGmstDdbskEXvHpxdyr+cgWP9fvH80iL8pb7ngYmUWs23X7bOAsMd+QmYts
9c3VEvcc4CuVHr0f5iDTVHxhuSUXuOMx5hytpPs148LoPOAFntXmfZnIlmit
G5IPA7+aVmuQZFDeilk+2nzgS7td0trSkNXNu/HxuQLgkq6P+oIOUT4bw+0e
HwG+NSI46cJBZCMuu9VjR+n96Ov7jqnIZnRYJFoUAnfrrT5/6gCybaZ1IlAD
F7XaGc1SkA2M9WSsKwIeOVsWn6tAdrs+LTComPYTWtEqTEZ2vWvmDEUJ8PJ6
mSxFjkzYuZnnaoDXV4WqJhKRpX11YLu+FPgu29v/7JTR/9Gtf/bbMeDxdyc/
wnhkATrF3+1lwCOUa6Uxe5GlOlWZjpUDH3AUhLZJkU3E7UmwrATukdqo3yJB
pvNd2LlcC9xv4MKeizHIsq75t4YeBz7s9c3TBdHIrgqtPGNPAL88/vhsw25k
9i/upKt1wAW2T9/YRCF7kO7kU1sF/JJUmVESSfM/epbVdBL4dNPEe3MjkHXU
l9zpOgV8bd6tnLxwyn/Ta0l/NfAFt/4tmvotsmALI7wlv6q4OW5OTrh7bnSY
HLBRtWsSWbdOnjlBtl+6zHtkBzIBM6kU1gB3nnnmSTf5isf0+95kj4At8+vI
y6eucc0km4RkN/mSN7csGMwh98297+BNjsqfcqGAbPurTfYSssbMuKqU7Hno
TIgzedgkOLiebDdHKDAn699Jsx+SO06r/NvDkDWf+3JTB1mFwiYjuUfqNe0J
OXRI43CHbP169PgL8uzyH99eJO/FDMMI+dXYB6UnyEpd1Hdj5M6BGpMysjZM
tMakFvgNgyhGTTY+sWoxJ8uMlb5Z5JfH3hVZkWGOuO4geXxre8g0cg8XCBVk
W7uf5s4ky1caUhLIi38ve2lP/ssyoTeG/B+OHUKI
               "]]},
             
             Annotation[#, 
              "Charting`Private`Tag$1029864#1"]& ]}, {}}, {{{}, {}, 
            TagBox[
             {RGBColor[0.368417, 0.506779, 0.709798], AbsoluteThickness[1.6], 
              Opacity[1.], FaceForm[Opacity[0.3]], LineBox[CompressedData["
1:eJwV0H1YDWYYBvDkM0OtqHxUSiGlE+9bO4WeJy1hOymVHUos0sfRbCnHDlYm
LWKy1XWlErEoTEwqESFJx4RyVFr0vqTrWOl7hOz1x3M91++v+75uy5BNy0N1
dXR0ZOI+/VqdZl29SIrSVy8Dw4IZlETrX3wbQbGo0f+4Sjj7OYZphZeonmv3
C0dWHVerhU3UClWhsG5KROqvwrplkzKHrGEwx6LPZrxwtGSAZQqnLBizxCKc
on7p9X331zJYpnI94LSB4t8ViYtd1zHY4VZaoh9CEfJv7lGGM0if+xYcgyla
e7yWBkcxeFpo6rp+FcU+gztKh2gGDTsDH3iuoNg73zk9Qsng6k+rK6OWU6ww
2XRCtp1BQOXPcg9viket7UYf3snANCtptf1SigY2OhJNIoPqHFl54CKK4Yv8
yoqTGdh1O5VLF1KMkMwjww8y+DH6H7MgN4pzsnfUDKQx6IsP7fjNlaLr9bQT
DRkMrBoNgpTOFLMbbvdaH2Xgum7bjGNzKdYva241yWUw/Au9FJWDyN81uVJ5
isGHdKViwyyKLtviDa8XMGiZlftH+nSKhcmG288XMlCO7FdttaL48lhSmH4p
g7dGIwqyzSl2WdTYjb8m+ilc4qMnUWw3tdcmVjBI9pFVrDSmeOaQaRu7I/YI
nbrhF0OKH/OrnF7cY6C5ZZwbMk70WTpswoo6BuUBd90TRlM8PHXr4MYGBvWb
Q3wvjaB4pD08a2Mzg5ymyYOZuhTLOkvXPuEMvolNHXVrkOD9nol5r9sYlMkd
z2UOEAyM9EzZ3MHAt/pM9e5+gpdGSb591sPgoaJtYVE3Qa1Bim33GwZD5V7y
1A6CIdlDZscMir1iQtUlWoLTNhq3ZAzlEGW+/nxnK8FCmWdn/igOkUaJVMMI
dkkmP7Qdx8FPGjZB9ynBJrm2UWbEof2k4vcnjQTdpnxOuCmHGC/JpncagqrT
NpFTzDnMiK0tc6gl6G96X71gGof97Rn5+jUEZ/o6mjyYyaE5zbLHWU2wpy/q
4kgHDi1J6obPbhOUS1ZeOUc4GI5eQXpvEFS0WlgvdOEw+/IRrdU1gu/dzL23
uHF4XzQGPpYSjMuqiTf7kkMRk3ZZFhN8XOFnH7aEQ3aWp7H8AkGpQ0duujcH
55zY+nkFBHO8424t8Odw+dH6N6GnCdYVkJqElRwu/mlW7y9scVAVmiVcsFtT
7CF8+Ur3uwvCx5wWKy2FZ/VtseXCe9Ps+ptOEXw0cC/RfRUHeUB3j5+wVUPZ
0kHh3rq41+75os/TjP+UQRw6zkhrHIX7bcakHhB+mdB11kI4r+qs40nhJrru
uw95BIdNT4rUCN9IXdReIvyXT/IzuprDQf+xryTCN1/UPuoS3mtfWW0unOAS
GKsXzGHXsLhTY4UHuo0mWAorCzsjXp0kKDs0McBHOHh8XdsJ4aybsY/PCsv/
3VeVJqwXkLS1Unh5hWdegvBVn7sTm4U9Y4rDQoS/2tMWNHYNB/j6ey9fYa/b
5YPWwi7WtjNQWPND9dH5wuR9ywiJcNKe4R7+wvZ1Ga1mwj3jol8ohP8HW1JI
SQ==
               "]]},
             
             Annotation[#, 
              "Charting`Private`Tag$1029890#1"]& ]}, {}}, {{{}, {}, 
            TagBox[
             {RGBColor[0.368417, 0.506779, 0.709798], AbsoluteThickness[1.6], 
              Opacity[1.], FaceForm[Opacity[0.3]], LineBox[CompressedData["
1:eJwV0m00FFgYB/ChQdod8nIs0VlEo1U4ulE0nuslTTElK2wTeRstKQnDpDbb
DkoitIWRtw4qobbWKntq07EkkdiOdq3N1eS1ElsoJ/vsh3vu+Z3ny3P/928W
FusrUeVwOCI8/989nAFVzWhC148Pi/cGM9hed9eTh26cODgfin4oLs/UQY+X
zhfvRrc0ROguQ4camwzsQDfGjJtZoyWRKSEb0SV9s1SE1vdqkuigo67pHctF
33Clh5qCGKiEbPlotI/QtuTgfG20L9SMusYQ+ibj+lKFmMHsRI2z/35C3f9x
2Ae7GDzfpmcuOUCoD0fUPBbIYNwu7lNmLKENd6qiZAEMvAb3u1w4SKix+ssh
U38GHTqhCb/HEVqQ/a6hxo9BzvvbLmOHCLXSuHNS8DWDK5dvxHyIJzR9UGkx
soOBsr/ijFkiofBeukLqwyBxwM5wnZTQn2YXK022M9hy1pK4JxEaOHZO0S5i
4NK+1PPbZEJXlQzcFXszONFZ1CSTEaq+/m2xmheDaV9jfsVhQksbHSfztjC4
eEqV35JCaEetwpkvZFCddyKz9wihSeHidb2eDB4Zqb34cBTfb9NdH7GJgTDW
tJx3jFCpvk8Pz4PBkIe9n2MqoSJVldQiNwb3O68oxN8Tur29wtTGlcHcymbP
mOOEehj07/kTGGxb6BrO/wHnVQ/to11wXnlkolpOqEbTpxJdAYMRzpm0hjRC
3+Yd/veeM+b9V6F+fzqhYsvRYT8nBsFpbhqvMwgNXyyL5mxg8KJu8I3BSczH
XZKf48igLms4xikT867++ZKlA4PO9VmiracIfZ7X4dZLGGhJ+BZxWYQOpdSe
jlzLoHJPaLD8NKGHyz4P1LFn8J2W6pq8bEI3CYB7346BTFD4tiGHUN6qsH2B
tgzanLqM2s4Qqgyb2axuw8Cp8aPjZC72SdI7fH419ofbeoubj/34+GzG1ZqB
JneuS+8s7t9XoZxaxcBBbta/4UdCnwj6yzKsGDQ8GfHyPkdo/RHbZsJnEFBe
dT3xPKEqld63WizxPy0e1hQWEKoldcsNsmCQlJiteaWQUN3Az1p4Kxj0eAqD
uosIjSye6Ss3YyB/WaavVBC653Gy+zZT3N8pJGS6mNBsX3+5ypcMsrUMKgxL
CDXkRtcXLMf8r0Vv/qqU0N0LRnyhCYOlsSKeLZq35IHQDW21xq5nLdo1ICV6
Izrg8rtgAXr1rdFaO/Qv5alSH/S9olfECB2fd65Siq5/kus+ZszgdXzzovvo
s4u8w7PQ6vaVD1rRnd+Ep6Wjl09m5HSgnaeOVqeiRTEi46foC6O/jiegr0b0
2Y+it06FJgSho3a+DtUuI1QtSphug07V6+bro60H8y9ZoQu6b7wyRO9SsHZz
dKtIJjNHt/1xUvsL9EpPbu46dFnYQsHCMgYC7rC/E7p1LKJpDr2z+YEJoJ/f
fPT3NFruknNJiB7Vumw+gi6ejzsgQneXGG9i6Ju3/Ygv+uLB3L396I5kxw/+
6N3yJZlP0UMOy34To+efpV99jP4PPDMv/g==
               "]]},
             
             Annotation[#, 
              "Charting`Private`Tag$1029916#1"]& ]}, {}}, {{{}, {}, 
            TagBox[
             {RGBColor[0.368417, 0.506779, 0.709798], AbsoluteThickness[1.6], 
              Opacity[1.], FaceForm[Opacity[0.3]], LineBox[CompressedData["
1:eJwV0H00FXYYB3BHa5SOtKa87cS03DK19Pu59PY8oRSJii1Dt7QmdfNSKIfu
JVMikbpxpxd0lclK5eWm1syuUtGLkCuT33Wl1uK0Cgl3v/3xnOd8zvme87zY
hESs26qvp6fnzev/fmhLcMeKLRTL3G+GxlEGES1Hjgi5nVUTi9K4/T1qUMD9
ujNak8dtbW9bNIF77HlB8E1u5b8vdjaEUDy5SuQ/zonBi6Ro3VruppxQzwxu
j/z0L4M3U6zyLfMsEDL49K9r23aLKKZ/nK+448KAFLhkewdSLLIfbN+7lIGP
bK95+HcU5cd/ym53ZXBieu7UwvUU18y7byvwYJCpbS9J9qG42jDJrsWLQQzr
OHPBi2KFe/xS4svAaLa+Y5IHxR9mKea89WPwYMxAuN2N4iWTKIvTAQwSP2mU
y4Hi4wfS0uFgBhq/CnnsIorx/ZZZVSEMvmkJGpQLKRo+z+v4KpRBabf29sMF
FOvtDKqlOxioF2fRinkUby8VbFkYyeBN3bBelz1FSeHd8eeiGVyXp4Yp7Sje
2XCybVccg/KPA+4KW4oj+4d/tJcwyM2YKWmdQVFwrCv++H4GDttj/CotKW5K
iAfRQQaXYlNSO6ZTvNDr6tOezoA1KgPKplLcZzayuyqLgevVhlM5kylWpn3m
kChjkFV/BuqMeD4q4rchOYMMwQlJvgHFhGOS7senGexRelnWjqPYaSMt2niW
/6+VzRnUEaxwc0ppPs9gA+Q9UX8k2NxjHvdrKQPjtqka/SGC0nflMnqZQfT1
S4fUbwm6GCTPtalkYOjwteLPfoIH+5ynDFUzOHQ/1OrdK4LblpcX7fudQXX1
rflNvQQjZ2x1CVUxaGvVKga6CapvJbjq6hnMTOpOm9tFkMbUWu1vZGATO974
8w6Cxo59sWFNDCbkPe+DNoI1IrdHY60MFBNfic2bCd4TbjD98JSBfcnFlS4P
Cb5JE1oVdDHofLIuR9xAUNJYeXdBDwN3X4tk73qC1rp/euz/ZiAbym+IVhHs
/1C5+lEfg5xXnldX1RA8/7IvveMtgzvilkmONwiuCc/NbxpioP1ihmqTkqCt
TJUSM8rgivlhsyXlBOucje5J9DUgXq68KyojGGslKiQGGvDXqfplpQRXhC9p
ajbSwOtx7y/HFRNM1El7n5poYJez9tFZBcGdVxJMM001sMPk1OVsbuPFV6Yp
uLe+8D+axH0kd4rZNe6A3Nu+Iu6JDd6W3dzLhkoeWHC3z75hK5ymAWNlVOPR
s/w+QdTiZ9wlQl29tJDgL2GQMc9MA4rJyuJwbgEpO+bOfbo3MjWY27PL8+cA
7uwcjcci7m+fjZ5P5o4brLs1UEBQnPJ93RPulVWHVTu5DdV9BonmfH7mckUQ
t+P7URMZ98LQsWQv7pBhJ4sSbofpkW6zucv/mOXQzG26Z32tNp/g+LWjfgIL
vq/PpMLH3EG1gaIl3BPs6pJqucXW2rB13COtTsvyuWWKXdIE7oGL/daZ3Hn3
9qYd5e4/UKwn4XZixbJz3C83bu4Sc6t79Auuc3c7WdQEco+oD5Q+5P4P3jRS
ag==
               "]]},
             
             Annotation[#, 
              "Charting`Private`Tag$1029942#1"]& ]}, {}}, {{{}, {}, 
            TagBox[
             {RGBColor[0.368417, 0.506779, 0.709798], AbsoluteThickness[1.6], 
              Opacity[1.], FaceForm[Opacity[0.3]], LineBox[CompressedData["
1:eJwd0gswFVgYAODLelXXO0tS3R7YkPe/lB3/0dalrMhWKiMhNyxJUZ7JI3n0
4KK8KhtrabbSbtT0sNHoKkpiZEvrnr0bRtvDxia07d+emX/OfHPmP/+Z//wL
g6N9Q5UFAoEXxac9JySgXxwCrH5V084E4KimiyJPcvPX90pjyelNoh3e5APH
+9qjyclz/nzhRx4RTttIyNGdEVNh5Ngz2yZ8yRtc4o3zyIMLpTlWZJF+4eZO
8vqCn88POHK82tLW47cDmPrtvunVZI2zFrdTQ4FNXmgZmLDneNHb0qBIAqxE
1j3dbMfx5CXp1NmdwO4OlfgV2HI8W/jmcVsYsC1l2jPcbTgqr3pp+DQcmE6T
4oWeNb03Vu6l8h2whOhGq1YrjuItK4y+iARmHvDmfIolxyChg9g5CphJ2xG/
byw4VuCiiMBdwDY9cwxTWsrRyq1+dE80sGs15yo6zDkK3lVrpu0Gpq+2TeO0
Gcdxq/wFNTHA7qT9pdhoytHVzrj4yh5gXrcKnixewvFcQ5lAvpfqt3p79C3i
uPVVmuCzOLpv9vvX0oUct42r79DbB2x4eVddiIhjZnLmTef9wBqDbyiMF3D8
t+tMomc8sGP+npbD8ziW/XhpWVwCsKmnVpPlJhwT7SziShOBmf0W8XHjXOpX
jpvoXBKwleLgGWbGHFWDvZu7koFVldVW9RtxrNeYbn2eAmxI2cS1zpDjmRDt
wLEDwF7M7VZN/pzyXee8mnMQmGlAiQQMOBoMN8st04CFX1c0qczmWK4bdHdD
OrALxVFXrulxDH0tEcdnAJvNFQP7dDkeKp9lnp0JrEam8c5Dh2OrrObDhUPA
uh9tvKKkzdG/Re7UkgUssf1B0ENNjhCTpvbwMDCHO9YOPwg52lYatY9lA+to
D2ncPotj6ql1b1VzgU042861n8lx1DhJ1zoP2OjU384jGjQ/EnHhyiPALPXu
OlxV53hLEl+3/iiw+71avkfUOL4crGzYf4zm1WPSzl2VYySEmeYeBxZ0L2jQ
UIWjlopZ3i/5dG4nDelU5jiWtfbQ4wJgoUt71Y4qcVzWp6kYklK/ux7EbRdw
zK2TfaldBMzmZnij8Uc5rlgjerWoGFj1765NIx/kaHtqYLndCWC52faKW9Ny
XB1TnLTpJLCcktA/UqbkWK8/IgorAdbw3KvSZ1KOsq6OwUgyvt0d6EkeOH7x
pxjy0nsn5ovJWsI45ySyXs9IhQt5l4rA5xhZsPlyqRnZYtwg9TI5Y/79wun3
cqzudXsmKAUWdtIgt5Z8o2hJlSr5UUfBmipyj696+Ezy1nadGafJKp0dY/rk
xsWG2YXkYJmf0Jwc4bY66wBZdDXKxYussDbP2EB22uej5Es2Ge9c6U1e5+gg
20T2yUxSXktOqZ/w3U6u/PAkDcn9tRkRe8k1/tcPWpDfSiS28eSk8ERmShaa
rvknmbyCfSUQkV2+10rPIsd4tKUakL8NHHXP+1Q/QYo65Ih5PZr5ZOfYwI8z
yelPG7uLyJFONr+qkkv/X/Sft5VSBeT/AO6+OK4=
               "]]},
             
             Annotation[#, 
              "Charting`Private`Tag$1029968#1"]& ]}, {}}, {{{}, {}, 
            TagBox[
             {RGBColor[0.368417, 0.506779, 0.709798], AbsoluteThickness[1.6], 
              Opacity[1.], FaceForm[Opacity[0.3]], LineBox[CompressedData["
1:eJwdz3tUTAkcB/AUmpjaPNLmWQ05Yip1ZubOlX6/tCh7ckqv0WMSTSZURI9d
bVSOXaEYPafxWEOKbRUqEavNFLG7Edo7z1u0UuH0YrK29u5+z/me7/n8+XXY
mrRJYmpiYuLP9L8t/T88zGyedMBkjAblu/T2T4xHhmvzC400VPmIzCPlPDzF
envBmXHT2zkpC8t4uKatWxv8kYY33gUBSgUPPRb3ZFeO0kD05ZlXneXh9j7W
paAhGjrJQyn3LvLQubjf/0o/DTbaxMDXNTx88sMSc6mehp9Ol0XjYx5WGBat
fNlEg6yGlax+xcO4545pxy7RwM6Qjhk/85Ab3iofP07DOdWiTkdbPlYfqO8/
mUxDToxtw3FXPhYPZzXAZhqyMuIGzTbw8cXS6gE7Lxpmbqw4M76Njwv2ptTe
4dAwtMc5gMzgYwW/WSedTsO72ZNFWUV89AlaJ5d3G4CYtjDW4iof7wyLZeJr
BrCpc+6xaeWjjZS3JS/HAFZdeY3cLj42trL7fQMNECb2KDk8xse86u12WkcD
3Ap3beubJUBKtYplNaiHGsuFezq4AgyZZIypuqeHDzP95/+zVoDKy1GNZgV6
CC3uWOC+RYBfDTX3fBGrh6mJck5FugB9wstbmgR6aG++eWDZKQE2zeW4e7L0
4NL+MMC1SoBJywKE1modqF3mOaWqBJhs6afYcVUH59n3Ax8YBPjNrJeLlVk6
uOlZlRVhFKDjuua+wDAdxHCOOO21JvBEwo/mpIsOlh5pdChyJvCXfXFls011
QHq7OXxaQ6AyL8DCj9LCjvS/U+OjCLzOHbt1sEoL3LgG76g0As0cPGOHs7UA
5fXWsnwC5dP321+I0MJOiSX/aSWBdU+68neu1MLrVGV00K8EKtyFj7ZO08IH
rxXjIjWBkZGF8emvNGB/mD0cP0JgyOijqfW3NVCyiDtwmy3EO/BGyC7SwAri
4iq7pULsjfTOLU3QgJUyKr8ehBiUO2Tp5quBQ/dZInWYEE/+XjrwgqOBOZLp
aaxkIdpn93BaP6vhQ9hGeVquEMOGzf+q+FMNQw97Zw1dEOINa+Pq7ho1ZA2l
mA7eFWJoT1cu95gaohN8Rt06hXioTeMSFK8G0XapV8agEB8ctxqkfdRw9vpv
R1nTSCwImbpgtYMavq1bstHOkUQPJz/xqQkKdhPP43ieJAbXbAiO0VBQy1bl
yIJJzC2fIettoADGW/0nGH+pOKkKYtz6vs12VwiJUt2z8bs3KVA/bb+yNpTE
nAlldmE9BRMl2g5jGImdvRF/rKmlwHfJCCc6gsSrZf0ZZ6op0Kzm3F++lcR6
dqhT+CUKYl2d8koYf22rnNFSTsGA/TLRlG0kVoZXmroznjBzHdAz1m+gRy0u
UrC4jZwtk5Dox35vf+s8BQmhm2KNUhIvj/sdmXeGgo/rQ1wk8SR6mU9p//40
BQeFIuMTxj+v3zd/REGBbL742JUdJCrdElsel1FQ1x1/Q7yLxLevW8SZpczf
Z7syHzFePjK3o6+EgoeqJF8igcS+Bnv/MMbaihTtjEQSnT1wk1sxBRJ5enkm
483rN+sURRS8O7p/dz9jyQvHRAvGqd9lkqIkEq+dUExOLaTAJClrsorxZaeW
c90FFPwL4IBEIQ==
               "]]},
             
             Annotation[#, 
              "Charting`Private`Tag$1029994#1"]& ]}, {}}}, {{}, {{}, {}, 
           {RGBColor[0.368417, 0.506779, 0.709798], PointSize[
             NCache[
              Rational[7, 360], 0.019444444444444445`]], AbsoluteThickness[
            1.6], LineBox[{{7.136686576100992, 2.5}, {5.581333333333334, 
             2.5}}]}}, {{}, {}}}, {{{{}, {}, 
            TagBox[
             {RGBColor[0.368417, 0.506779, 0.709798], AbsoluteThickness[1.6], 
              Opacity[1.], FaceForm[Opacity[0.3]], LineBox[CompressedData["
1:eJwllGs01AkYxuc0jP/MMLe/y0ymmUktW5JLWXQZDxWpSZtqOEMXYtduO1Ko
k5RdNRlTSFGsbSZdiMpJuyHbRSRbjR25lKRaus1haZNo2aadPfvhPe/5ffo9
H973mRqzJSxuEoVCWWGe/3bxWt25CxFU/MPtPPdSLEFDuTDTS0FFbrdQIBFJ
0P+xKKYmkooDIy2PFUIJ/ErzBTfXU6G34kbf50vQNZqV2RFLxV2DNr6BK4F9
YfKmiUQqxk+TEb9QJTjcHeIYkkWFe1+xT6VBDM2GEc2LK1Rw5yV2OseIYYwr
a1w6zQKehT0fnXeLkH450qZKZYG8B1EyadUUxD7rnun6ygIjKdExjGEhqi1r
S9pCLSFaow+67SrEopSjM/ZctIQHW+TUkuoIaW8bI3wyDcmn2kIDGydjn0v3
jYAMGgqUJhej/WTQavpUHs9pUO1QaOvSBBgNDDkjk1lh/JuQRat6+HDiV3V+
V2mF3pcbtXkyPoqanz/SsggYJ3HVY7ccsCcp2ce0nUCG74nAnT4O0MbTSqO7
CNCzKlel1NpjlmJUORxAR/zZ3P3Dc+xh5VxFLyinY6Q8Iru12g6O85XV8xkM
vF89c9nKIDtoZZlX2UkMJPo3yEtabRFVdrL9dQcDSXliz3Nf2UJtclw8KGXi
eoH3iydjJCgeG9UWZUys/2hreptD4lLFmSdiwhoZcc2fIjxIdEwNORi/1RoJ
Hxh0rxYePPoGl19ut8ZYqmzJhSQeutLWPSPn2uAtbXZNqYiHIdJVr/vJBnyd
q4+8iQv/kb/vuJtswA0WrjuezIWp1Xnq4NcsVNfPOdYj5oKuFsmuGlio10XO
WGHgIFTtoM71YOPdxMm2zfs5oKoSphwqYmPE/wf6DT8Ohu/ebsyfYOOWw+nN
x4xsHH0/ou104+BLBeWNNJaNgb2X1WPRHMQwN2263sVCT/VoavFhDhJc5ftC
FCzQjK8E8mYOKArFMK/TBvpr4TcPf+BAo/j+hFuUDWoplWFdn3Mx6NygbDFa
oyfg50Nz13HxhaH9D+YWaxx38XvIy+FCfbbp/E6KNQqYCXetGrkQFEpKnxxg
4lKUusxyjIuqp87KDCETyrBp2SoXHlI8HynDahjYEKQUC6N4CIkvoSXIGBh6
6lM3N5sHX2/PGs8BOk69eC2VX+NBJDIw3XPoOGQMSsx5y8OHG+mPm1zpEOQ5
Vyx1ItG8JP+odxuBWcmzpE7TSHyr366qaCUgDfdqmzDzCnaSVmwgEDNFOl75
GYmbG3ShDD2BivK1y+xmkHiqsSvrbSIwr2Fff687iT/JN16FVwhEvuubuWsh
Ce/fVmqmlxBIeGC8vkZq9t32vKjVEUi/MhQ225+EJiv2E19L4HT6eGovSEhy
TglYxQQGmLx7wYvNd+PbvWA8n0Da9IDNtstJPHRr9O1WE8i2Cv40aGbTw3t/
yTMJ6PplR5plJIqKG+63qwg0Xoz4NTWURPBQNOv3DALMhYnM3lUkkndf3Xor
jYBIsl1XF2bOW6pJDNxFwJ2aNid/tdlHsy+s30lgzZ3MyOC1JPQsWfQ181/F
nc9+I5GTWH6wf9KCFAI7co/sHTczdcCtpS6JgGZbkUNHOIkf+Zx6v20E/u8v
Ei+pBx7XJhL4F+zm/cU=
               "]]},
             
             Annotation[#, 
              "Charting`Private`Tag$1030059#1"]& ]}, {}}, {{{}, {}, 
            TagBox[
             {RGBColor[0.368417, 0.506779, 0.709798], AbsoluteThickness[1.6], 
              Opacity[1.], FaceForm[Opacity[0.3]], LineBox[CompressedData["
1:eJwV0WlQk1cUBuAUhPth2Ib7SQeoS9BKEEwAxVqM4+tSFYowIlhQlhgIVFxY
FNyQZTpsJWEQEZXFDdumEKTFpQoFUYMy0DGaooBWm6KgMqkgFMSpS29/nDnz
/Dgz57xHpEgKUZoJBIJ1rP7vlWEn6+rDKQbMix5eTuZQLJzb3Mo8scGjoYI5
+5q2U8/cliX8JoM5fn7Ti1fM6QlFHmBeYHHPbVEERYmiMOtWEoeuC1PPtjKb
yw8uuL+TwxuaXqXfRHFdhq6x7Rw2GgLVryIp3teTJulWDhXB3asPbaGY9lOL
gdvCQWLZU9yvpLgWpdueHMGhW71bPCORYpYbnM1COHyYZjp+cSeFUVw1POHP
IaPn8fH3qRTWDQWB+1awfY/XpdTsoRCvOl0W48eh1JNW+mRQfJpv75Xsw/aZ
HA/ZlU3xx8zrYTYeHAbbG/vtcin0JaYwu9kc5v42JIguZPerddHVLhzSa1qS
y9UUooCrv4TyHAIOJF6eV8p89rQhxZpDqqq0OLmc4kLZYnNnCw6iE2Uyh0oK
WD47L35H8DjbW3biJEX1efsx+TjBcJV/58MaCjtl+vrZLwnyrizxStNQaDut
nNYNEqTY/TinTUvRd+xmjuBPAqNyZCT+Z4pnT3rtPukhiFEbbCcvUsiObm+T
6wl8Xkqb/ZoonuqWz5B0EBQFJyzra6UI9hMUxLURfDbkFOJ+g+Lu289dZ18h
GAtLuBR7i2LvaPSAVSPBwuvFo2+6KNqTdh3eVEvQkeDdsvwOhabDrMCnhuCp
zbmYgW4KoX/HjLRKApvc9g27+ihq951xNh4m+NY3/H7jI4rSjUeS7qoI1IM6
r6B+iiUGxRpJLpu/o3WqHKRQfnj43j6TIEAlDTUMUVyOzRO77CHwXauKVw5T
TFaHnjuURJC2NI7UjlG8ui30Un9N4LfAMTtgkuWlSW8blxOEKFbmV72lqFtU
0t0fQXBAITT2CnjkLyl7PRFCII6tt0+x4LFDFCnY9yWBe3WnvsmKR2RvUF3m
KoKGnmvxclseyhdtplEZweonG4JHHHh4nlm4p9iXQCrectP7Yx4HzKZe1UoI
Tu5YO03vwiNs+pR0PzcChal2dPosHjZbw9MCZrH8ZBrRV3N4JMaU/57tRKBS
ZYlNYh6761Spbg4sf0dDi898HnxrcGawkKDcNureF8wPdstfezH/Y/ncFM7c
mHkp2YG58fU7lyxm2wKfuHtTCTz73Pd3Mc+LSAzazCyqylkUJ+Fx17tXmmBF
YO3q3XBEykP43fdzswhBovOvNzXMRhu5Rs7c6bDmcTPzs/roeSuY88yjbPqZ
RSUeUgvmjwYKtkm8eNzWmcuKLAkmfjC63WLO9qxXHLUgCD21bdkD5uhTV57v
ZT5/bGLj38z5S4VJm5hTCq3zqDePwJGDGdOZhxIXP41h9p95uqJmCvt37I1/
U5lXtt93zWXWbA6iecwV6vV18czxgXErtMx/5Ti2uDPrVg1HXGV21MpXC5ld
l+5PMTBLxof1JnOCHF+LwgHmNZG6iNvMxvklpyaZC42PnjQw/wdBfeBo
               "]]},
             
             Annotation[#, 
              "Charting`Private`Tag$1030085#1"]& ]}, {}}, {{{}, {}, 
            TagBox[
             {RGBColor[0.368417, 0.506779, 0.709798], AbsoluteThickness[1.6], 
              Opacity[1.], FaceForm[Opacity[0.3]], LineBox[CompressedData["
1:eJwV0H9QzGkcB/Btv7vfTSpt8/1+l04qurvK9YPWr6u93rVFrCY/Kp1M0iWd
LutCcwzSxVR01WWR5fZQKz/CJhfpzqajYSJUSJPTSm1y/TCSbGu75/74zDOv
mff7mc/zuCUqV6zn83i8CDL/nxmdx8VamQTxyjcur4x82J9JbN9AHGqStnn2
8qFVepR6Eb9SzCtWErdaqqS6QAl4WckTx4jnODeuqg2QQPNys6NjHx/D3378
7dECCUqE8i34lw9lS7SXZY4E9ePhezRDfKQ02MtX+UjQ/mdQ49qPfEx/avda
7yzBJLfOqC22FPaXT6BD7CVYsmSR1bppFM7pcgbE4xz+KrW57+BHoehVsaJk
gEPrvCavBDmFz9vULvNfcPDQXrmVHU0hc8Q3paCJw49S+dKI70k+YtHO2Tc4
cHVOyzp2UliZFCcausghwqUsdkEhhXatmU7ScDjK9heHllIQl6t3vS3gEP+o
4KpTNQUrw3X9vUwOgacU7ro7FK6EpWTEKznkO9yeaO6gINnoWDYhgUOjcXC/
7RCFkJrFC1MjOajWO61pFwgwPZi64hRE+o/zJKlTBLicW1PS5cvh0JHUupqv
BLAeM79NdOHgur3/ZFOwAJO8ZfVjkzh4HjnhrIkW4FmejUgxzuJvxSebgFQB
4lxWS3oHWFRuDi8/ukeAwq2nNZoXLBzGW56fVwmQM5ypnviAxfCB/n7VOQF8
pDF2xXoWd93eOfnoSb7ioiJZx+Kw5xNzVosAVZEqy9Dv5L6nWR7VrwXIvZzh
caiIRW12buRBiwAz0NMwmMkiefzJgVhWiC10m1+JkkV6zIfzHTOF2JbfIF6d
wCK+iw3mBwsRIAvZ0BzJYr13AuMUK0TVhev+SWDheLL5+IM0IQwxfzTKZ7GQ
7HLYH5gtRKuXrO2ZK4vuyTd7tWohtt+4GZcnZjGavXeZVkfyO1tWDvJYRJ1q
Pnz2jhAmk6F+01sGX+SEjwS9EKKxMv1TwEsGPZJox/z3Qqw7WFShf8SgbOq0
Z0Y7Gqel55vX1DP4Rfnu9H13GjreyjRdJQPG12RzT0YjXbirZflJBv1Li/j7
Ymh03y3V2RYz+M6s2qFPo+Fcs4q/O4uBVfoen2k5NAQp1o3W6QwCfzC4mzQ0
SiMD1hoSGUw3avxzq2lYJ45t2LyCQev7av+FD2l8Jr1mnCxnkMcY6n7qJX3V
seTWEAY7DHV+3cR973Z3FxLfPuNQtvw1jWtVYV00ceot3iGvPhpR/i3/DIO8
N/vLEx1vaOTPHnj88BsGhhuVccGDNCx+7rdyv2ZwvKIpxW6E7F8kkocSl/xs
WriD+N5Q383xBQz44cc8jMRqXaU+gzgegSN1H2jM9QuqTZrPYGMIr3brRxpK
39WXMZeBY1pVX4eZRkyhbJZ5DgNeL3hLPtGQDbrqrhInPgybcpXY9pLxgg/x
irzq6F8tNMp9tp2dKmXgPTZvNIwnQkFBrEebP4M32OdZRZwxEFB+kNjir4h3
tRIh9CJfa0OM+uBmE/FM+54ZDbMZ7LuQLk7hiyDedPdUFvHinqlRj4lH71e4
yYjVKqhDKBE6vYtOjM4i/9v5vOsS8X/VMPwB
               "]]},
             
             Annotation[#, 
              "Charting`Private`Tag$1030111#1"]& ]}, {}}, {{{}, {}, 
            TagBox[
             {RGBColor[0.368417, 0.506779, 0.709798], AbsoluteThickness[1.6], 
              Opacity[1.], FaceForm[Opacity[0.3]], LineBox[CompressedData["
1:eJwV0HlUzXkYx/Hud9AyxzAtvr8ZM2mj0C0ajmXQpzndNNdSGXUbLaNOkhYN
cc1FsnSojnsVuoem7KG6xpJSGZUsJU6LonJqTrTjKhVN+zzzx/c85/XHc87z
fZsHRq7bxHR0dNbQ+3/Km1O/Tl/O4R/5bkZrB8MWtaV5Llmv4NPNKrLv6sx5
pWS1o4XzPbJT3h23LrLu0OsQNfmrxOdK8QqOFouRbFfyZUc9g1zys8EU92vt
DLVnolipI8fT4P0X5W0M8/2kfZ1OHOMn6q7rtzDseFWtiXPhCNljbv2kiUE/
qba/QcqxNwxDLfUM14XtKhM3jt0Z9jHf1DK8Otc1rvmF40Xyu7CuCgZZYOP4
JxlH1F5ne+NyBh+rjLoUX45jKf0PGh4yRNyZKpoTwBFhOiguKKJ7DvXlhW7i
6Mx17ugvYLjvfsNVN5Rj+kZVX3kOg0jWGey5lcNirlZ/+AaDh93dl8rtHO87
F4VJNAwzJ4WYWuzi6Eqdmjb3CsManti/eQ/Hgu4Gr7ALDCM2xy/o7+ewETa6
rkxjyP/S/kJyLMfQitNXlp9iKLdeOa8mjiM2Ls5AeYJho/MSdbiSY5bRsKVC
xbA65XLCnSSOP4fiR+/FM9zt0Xr5qzk2b+ntOxvLsFSo2tGdwqEps5+RGsMw
WSE2dzjLEZztc6RnN0Pwq6D0qosc4rRvE97sZDDcyfPMrnLcbsk5bLuNoaI5
6DsfDUed/+j8xHCGKWuOen+8wVHyfdrHpM0Ml3rtLJfk0P+k3bbvAhmKTmU9
aszn0BZnNr/xY+iY8iA/tJDDtbQmqN+bYVOx57LMEg6j3n2tvusZQraVqCWl
HNG3jsiC3GjfJzPm+FOOAaf42BIp9ePigieVHB6K12NLXBim1sQ/863lOCS7
1uLuxOBeFhBxvp7DSmqtW7iMwbjQqN2piSMy4ePn8kUMYi20J15z/LXev1X8
A4OnVs+lqo3jV6sFbzPsGL74kCkPecsRyg84PJ7NMMGmbOGtDxw7PAzHFs1k
SAgseibr46i1dYiQmjGYb/XI6RjgmOh10EQ+ncEg29929giH3/T7Dz9PY9j9
r2TPYx0BGrMmlWDIsGzXVW+TiQJ+V3mZHZtM/UrTj6zVF1BZ2RBmqk/9ebSq
ZbIARXu5xG0C9T9faTnHUMCLVTGRteMibDu94cflZNOmge3F5IqktnXu5GqF
Wq4hHz04fEBOrqiR7Isl6wZZN5eQJ4yHH1tAHpkVk+pjJCC5vjHv5JgI7Ro7
E6WxgNvljjaeoyJI0vNtz5ElTDHPiXwpzdk5mxy+uH6xmByg2hDVQO46oyed
SG6MPFw900RAwM/zt+aMiFDt8I+ykHyz4Pw9E7L93C3p1eT8rKVlIrLSsv/v
VnLvycHn2mERVhkbvDeYJsBvbVfnI/LjTwulMrLWI3GanGz1oTgglOw26G0R
SD7YvkoRTb6evNJuLRl1AVcvkquy1C6zyGcr3xflksusBtYZkkdLd9U9IVsl
Rf82NiSCbzHrbiTv75kd/pZ8N085qYcc9dPIHy/J/wH47QuR
               "]]},
             
             Annotation[#, 
              "Charting`Private`Tag$1030137#1"]& ]}, {}}, {{{}, {}, 
            TagBox[
             {RGBColor[0.368417, 0.506779, 0.709798], AbsoluteThickness[1.6], 
              Opacity[1.], FaceForm[Opacity[0.3]], LineBox[CompressedData["
1:eJwVzns0lHkYB/D3JUmUznDG732nplhT6rTRrC3T4P1WpFHpQuiyXeTWSoUk
UataYdVQHVZOu0ktsTrdyD2tpZSt1ZItiQq5pLQI2czsb/94znM+53zP83zN
ffas89NhGGYVnf/32qD0iHMWEkQ5JmT47tUI3fJt2Eo9NSC+qoo6ZlRmYEHt
YJHcYxmiEa4lXE/PNpcgUF1s30E95XJN+Y0ZEjgPhH/yC9MIj9qHdO9LJTiX
ltkQsF8juG5xT/7IS7C8zE4UHK0RnNYa5biZSFBcWn3lULxGGNtuuLpQR4Ja
/1N5lZkawU+uv0sxwKMg0F8UXKoRjitjPQzaedzYu6ykrF4jBO1Jvp5Uz6Ov
oRuL32sEZkdarHUVD0VdM2eprxU2HvnyUexNHov/xbylFloh6KnT69kXeaxU
7ncydNAK8/q8gzvP8Djq2eo4x1Mr5NuM7tp0jIfhhYJhdYhW6J2f1tYVxiPe
MOT5skSt0BxUJKvy5eHK97llXNIKSXV+zes9eATc3qldfkcr9A8aT2Sdebgc
7PZyaNIKU51c8nxseXguWlYZP6QVPtcyvMiSxzwDocXegIHapFDTZMojXUfk
6CVm0BY76rVxHI/nJbcWZFoy6ClcZDUwyCHlwVYySc4g33RC8JJ2DttNV1zJ
A4MFuV6HWus5pD/bMFe6msG32ovjUqs4/NVsHvHrZgY+3x1idPM5JEvHfg8N
YjCxwj0s4RKHvzfwD90jaX5h3vVvUjhkOJdf0ImjfZpO+XZ9z8FH9aH6QwoD
X4d96hPhHPoyXKMHLzLQPGib2+nLwXOMe628ycDt1JPUJA8OolErD/dKBmvM
qiLWOnN4OWPjSFQdA3GN8PC+LQejrUkf37XS+3ZFZzfJOMi75IO73zMoe3Vj
vlLMoSdU7+fSzwyuFSxyfKzHYeW2GJWXEQsPVcVvMUMEJ4xl8WM8izL9x8Vv
Ogj05RVhw3NYNMa2Wvk3EryP3JfzScEiy37vjq/uEaxusQy5u5yFvVQtKrxF
UGqT2NjrzeJIxWU7j2yCAy3D7eJAFomJa+qzUwk6d72MOH+AhVvyQYXqOIGf
SZTVx3gWdzwuiMdFEGQtJpdUaSxGlq4PDPcnOHPrqEYnh0Vrv958xoug9l5J
flERi8NNdtVPXQhUvT/lLqhh8bp35GHAQoJjT8yapj9jMXS7YNUUK4K4tLpw
pptFi/TsH7WzCPReTT/tQl11OHpFHHWDjfs1NfVpx6UqzUwCF2v//qk9LKxv
1zn1ygiWZAknFW9ZBJa/VdZ8QRAVXjct7B2Lp6Xmc2KmE3yt7s7t/If2l+jl
KKk52Qtd634W2VFds4alNG9UuGU/dbjyqmw3tbFYyusNsBCV2ptvnkbgLS7N
thhk4VriRewk9P8LSLcMsbDhlT8O8ATmZpkpv1CTg1LxVert93omv6N+o+gw
mUld1CDXjx5mcbQ41NiUI5iZdX5y+giLnZyn+k9CkJfqmPKKek2kYlIidWdy
9bTZn1hIFYyhDvXC3kTbIurxZ9sSys0IrEJrK7XUvSN3J0RSJ60YWOcyyqLB
OzfOlvrJD7odauqSopPjP4gJ9i35fKCR+j+Ujwls
               "]]},
             
             Annotation[#, 
              "Charting`Private`Tag$1030163#1"]& ]}, {}}, {{{}, {}, 
            TagBox[
             {RGBColor[0.368417, 0.506779, 0.709798], AbsoluteThickness[1.6], 
              Opacity[1.], FaceForm[Opacity[0.3]], LineBox[CompressedData["
1:eJwV0n001GkUB3Cp7cVgq9O25SmZQhiVlUWtuncIFWmZbFKyOzXRytuGdWJL
pt2Mjkqr0RnaCqXESJrSiynTtsohve70YrdU4hCr2N54fvbuH895zuec+9xz
z/c+Ynl8iMLUxMRkGZ3/7+AYzY+F0xmmLVQdXp8gwCKxeGcFOWBAc38J2d1Y
qtaTS+3um80hT/HR6Z6SD9YZkj/EC9BhdavPdgbD2RbKZbvJGQ2fJFSQJaX5
I2riBKh0TIzW2zK0yrbMFcUKYN7hv+qpPcPPnGxmVG8UYLmieXyGhKHm7e8R
SXIBXrA74bfnMHyRnzCrerUA2cXx/eZuDFfWdkZNDBVAJ2lXlHhS/eERfa+W
CeDa/VDR7cXQbdqaFPSneSuPLdgnZVi8ubp+FAqw2NsySuzHcOy5J9o+TwG0
lq+t5UsZJgbd7VntKkDh4wqtEMTwH934fE+JAC2tbY2BMoZnLDR+ubYCOJ+v
8fp5JcPPh950WFgLYJKr2DF5DcOvCyWqoYkCOBTlhEd+y/DPKov8TWMFMFbv
GT1MQfkcuDB1+RgB8tTOo3M2Ur/2pLpQUwFKTi9SN8Qy/MJB7W4c4ODV7D64
7geGNzybLt7s5zDTrqRXm8IwVbHXgD0c1Gldl0LTGHpUZssc2zlMKG569HIb
w6Mn/S9/+ZRDx3DJTscdDG9+6jvu0kMOUoVcdD2L4TeXryvP3+HQPTTBelIO
ww7b2TkujRxOxMgzQ3IZXtucd6fhGodOo0rfsZ+h+fr5DS16Dtt+cla5aBiW
FU2/GlXDQTPjhOTebwwtj5u9/L6Kg0FzZZq8mGFcmnVcbhkHDJAVHSllOLnA
O9KlhIPP4OVBr3KGvi2NFosP0vuXpW2qUwyndR0yGtUcTIqcbOrOMNy2XRST
vZdDV8RO1xXnGXrnXV16VsVBIou8e6CW4aMocfUqJYfexeMC5xkYyqTz/0pJ
5zA6daFs1x8MY26VeItSOLikjiyvb6D5eqPnGuI5/J16vCWymaE0vGdzXzT5
9LWCE3cZ/mociCiQc1B0X3Jd/oDhFrcMc/1qDoPvg9iTFoYRzZlxw0M5vFiw
Zp9NK8MxZoY2fRCHFUqf1to2+l9HxVX/+nOYZHpMb97JcGlAv2+RlPILLu72
7WGY3lrxNuEryr9oS/+jNwwL427/ctGNwytJk0r8jmHjq8zgtNkcAm3DjriR
gx2TYyPJZVOe1/iTYyftV/mQN1h8aI8l68zXGkTkZz22fhfIfdIJ7oWzOBir
0k1l7xmmZI6zr3XmcMXDOW3HB4YJyYEOQ04cbFzO7csnD/PoX/KcvNXBu6yM
3HnwRkw92Wty2MNbZFE4r9xDPvdR6TH1I+0/I2u+Dbm89nGfjhxmPytM6sjB
7OwG0Q1ylqgy3Y4crX09vYUct2ftkTFk+0OjQkwHGJ5O9Ou67cDhcMbcU0Hk
/XnztsvJQqq+/jvys3UOpX7ktYlLniSR995c1OREtpJHWhaQs5JGWvXN5LAl
vNNOS/5XexKN5AchyQvqyHbKrVEXyR4BJqH3yGW9W3cfIqt9dm1qJ1u9K9cp
yf8B0mxGaA==
               "]]},
             
             Annotation[#, 
              "Charting`Private`Tag$1030189#1"]& ]}, {}}, {{{}, {}, 
            TagBox[
             {RGBColor[0.368417, 0.506779, 0.709798], AbsoluteThickness[1.6], 
              Opacity[1.], FaceForm[Opacity[0.3]], LineBox[CompressedData["
1:eJwVzHk0lXkcBvA79rWktLi/973HKBGVmIarpu/3SI47pgVdS4s6RYNkySkG
LUNDZZsxI0uLlHBLWkRON6OQJUXRoilSzBSlOUp4t8w7fzznOZ9znvNYbIv0
DtaQSCSrxfzfdmO5Pb/ryvCE2V7/BBcGGms3l/iKHk0y1b0teuMvlpFzRO/u
n6jWWcZA2oxLkkIdGaacPmueLXrIocnyvLYM5wnRI2XLGSiLHA29pSnDfZ3M
iycrGJg3uG7s/SSNbObHC44rGZC90J/qPkFjnFeE7YgnA93v9aoq3tD4IV8Z
PhbIANZqddp301j+mSzsiGJga1PSDUkrjTZR2d9tT2LAnc2YlVpD4xGuf216
DgPPh3PeWalo9L943e9QKQNLjWy/2ZdHY1/MGtZMLe63u3pYHKaxJcDZIbid
Ab14367eOBrV/InC/X0MZKnHO71DaLTTXvKb0ygDLTdzFH3+NKaUzFLW6LBQ
PVaVplbQ2Oy0/u3IbBbCNm53XS2n8Z1B16sHdiy0HzCOmrChMeO68PduYGG8
3c10wxwazQde29T5sPDU98sBfX0atSTTi5t+ZCHk1LWgTobCp+l+1unxLPxp
MlHrNUhhEZ1go5HFwh1X58yhZxSapzpdcTzDQlahdpe8lcK9ykMN5tdZMF2q
7H9SQ6EvY9albmNh1dGisAwVhT98tHea/pKF5QYJO9g8Cv0e6ZVajbIwoPB6
dvAIhS6T6zuGdTlwq1fNUsZTOJgwuzZUykFocNbdl6EU9kjq7cvsOVjREj2a
vIHC2IHFFjluHHQrX2X3KihkzsZ+UGzgwIZ08SlyCqOf3V9QHcmB7ZnbPR4L
KLStmB7alszBiPd3jrfnUNihjg+6lM9BSEPVpLcBhRFx64vkFRzkhV/OdeAI
1jefu7ennoOj6FzcMkQwbUpgZmo3B4se3Zwf95yg28FJQ5dhDnKz22W9dwn6
HDp2p1mTh8smPZmb1QRNa5K3fJrNw8HmXa0LygmqWf2wjoU8zFSlxVUcJ6h3
YuJxhhsPm74vOeWZTrDuq7+CBgJ42DFzjbwwgWD/kii5ZTQP1tK4Qtwp/pu+
iDE7zEPBy1OJ3EaCWytL7+ef5KGz3bs93JNgfOUu7SlVPNzYp5k7voxgTuNb
v2ltPAQEf2v7wI7g3qfeuvV9PNyMHXPcQgj6Xy2wCpvg4YGislLXmGCSULb2
+BQBalTHHBqMCGZeDFF9EX1aP/7KftF1NRHa26YKENGKlz4bEpxrt6bR2kQA
A0X7+X4DgmZ5mzZXTxPA1WOwqE6PoJdJC/9whgDX3GW/xmoRTNQPHDGQClBQ
ojHVUXRMs/EfEaKTdP7J+KBJMHeFjrxT9Lqm8rRg0buKHx7JJwK8X+WS6qNB
cOG2R+7WtABzVyn3L5YQ1PYoWORuIYDROWdhaFKKJ3/u/awS/VGLJJaIPl0c
Xmf8tQC3Gl//RIk2/LQj4LHoTW5Rewy/SLGt6XFZ0FwB3Ip9RpsEKU5s3ZnU
ItpOyykmSTSb6BloN08AtkGIYngpVqW8I6Oi+yxf/XtN9LGCC5N+VgI0JzdG
RIlOT6weUIuu6C8dthV9FYzuyeYLkLMyLfwNJ0UyXl6VLPo/nuVJ4g==
               "]]},
             
             Annotation[#, 
              "Charting`Private`Tag$1030215#1"]& ]}, {}}, {{{}, {}, 
            TagBox[
             {RGBColor[0.368417, 0.506779, 0.709798], AbsoluteThickness[1.6], 
              Opacity[1.], FaceForm[Opacity[0.3]], LineBox[CompressedData["
1:eJwV0nsw1XkUAHDbJcqmkshcnKhse3W3lNo06RxG1KKXR11qtTeq3Sm5TSsu
TQmFnpiSTQ/cqwelvR7JeqaHkprYpaeYaqIS7Vj7/TXa3bN/nDnz+ePMecxx
VG9bFTnCyMgogOP/PGMo+3mWKVDuxJg18QskhGKHPh3b61+Hvk3s8Wr9cDn7
Tmp3YhD77xaD/BG7VltapGQ36ltUdmZAJn+kG3W5SxgaLGvXse3dTUu82Wll
UffLRwEFR88Fi/kSvtm+uK7DHChwyjr/vLkSKgbuxe4cx/VmimPrZ0lYV/ig
vskKyPTMl8VaFwkjv9kaamwLdH2a18fLzhIerXjVfNIeyG3MrvcJjhKOie1o
fuUIVP72yiq9Hc+7QFeQ5gw00aqqdpONhFNazFsmuQBFjH2xw9tSwvScD8mq
mUDqpkmu8WMkjNlYZDU0B0gxISnY30zCq1tezvaeD3TPOMZ/p0zCkd4V+QkL
gR7b/uRc/Y/Ap/INb8d5Ak2z/nT7pCRQpjxQH7IYaNe2uie/Dwo0LDoUJZYC
uexPl13oFxjlqIhKXgb0y8sLiuy3Avd4eA03rAIa7dkb3vlaoHWomzpsNZAv
tJk3dAkccSUvpDAMKC5wUdbwU4HRI3udAtbzPJPXvGhrFzigbKbOCKCrWqXR
zYcCGw9P75v8I1D4pd4cixaB8oFwTd1WIKk0bs3gbYFN6ZbJY7cDLfn5yLrZ
jQKThsJ7lsYArbPNbU2rFXhDvX9qlxZoMO7GnV3XBIaaKfq/2g0UMrjy/J0y
gTsuF2Y0J7E/5AcbSgSemlabokoFys8pOFR2kfu1rzDLOQikGe3qb1Eo0H5/
jdotAyj61PC3Jnlcr9H7JR4Dim94EhuYy/ebMX1fZQ7Q7Pua7qpsgbd6kk/4
nQYqXjTQWpcp0KRzrfvRfKBHVhOq5YcF3m2zMMw6B1RwJTpuYprAlyMWXttb
BGRX4/o5MlmguczYsq4EaKdNaOKD3QIrZYVeq8uA5AF/uXVoBVZ5NH6RV8n/
cfnjyrkxAim26oRPDVBTZUivq0ZgR5J/YnsD7zPsc9J3i8D6JpWwuQV0KKZn
dekmgTMtPH3L7wL5vA95V6MW+OfBgqnGD4DMllurHL4XePPZ2UCPNiCD+ek9
2SqBdsrY0NYOIL1P9qOSIIG3K+72T3oGdPxdSon9CoHOJcGmM9hhQU+XjmIn
n+tyQPYty2WvBpcL9DoxFBDJPnPkgO09dk2cU/Gv7O69G1O0bMNC7ebvngMt
l+eqO5YJzL3+dXd8J1CFxnhORoDAT1Vl4jD7mNz4YQJbVYrj8tm6CY7bNrNt
dMHYxP6hz1CE7MyUxFNWL4BaaZ7zB3+B+5Y8Vl1ib5jz22Q/9muK0NSzPXVH
6uexvd37U9vYWeGJ653YRgqTSol9saz6rOQnMN7c1dqnC2h8a6bTefYTWbVS
xbY4urIxiz1/2GfxFrbuuDJiN3vo/dodmeyLCR6FIeyg128O6Nn5YRpfL7bh
+faCSrb33us9SrZl++eqZvaKgVnptuzo+6mtnewMfbWLCfs/5/A/Gw==
               "]]},
             
             Annotation[#, 
              "Charting`Private`Tag$1030241#1"]& ]}, {}}, {{{}, {}, 
            TagBox[
             {RGBColor[0.368417, 0.506779, 0.709798], AbsoluteThickness[1.6], 
              Opacity[1.], FaceForm[Opacity[0.3]], LineBox[CompressedData["
1:eJwVz3k0lXkYB/CbM5Y6M7rNEVmm9/eaO3WjLposqTxPNGks9xIpMVKZUTrd
brKPaUEnpOVGk7RpuTrap6hJ2kwkxSgOaUG4hDFU8y6hMb/54znP+Zzne57z
POyaTUt/NJBIJP60/u8Z92pOfpfA4omSj77uqzlQnZllNJ2aN035Q01tnbk/
xoR6oqx53mnqq6qQbx/Hs2idO93h8zUcdLS+eRBAnWpmS1qpPT+JPWFxLMbI
0uzTojiQuE9XxMbS/du/fFsTzUHqtfSy42oW5/flfYxQc/BiXvoXQT+xaBKg
Cr2UyoGpbJxNXgSLu+cqKy2zOTguR+loCIuflS2rUh3iYH9FpcddJYvJym/s
SnQchJU/kk/0ZnFLRWmW0zUOMn3N/Ms8WNS88glpv8+BVGCW57iweMvLzyGs
noNYg3M2/Qo6P+zxtP81B86nU2x001gUqwIrf/uLg6enHzX3T2UxfHhEv3uY
g+p7LUmhFixW1mlfKEx4sN3iGGw7kUVlnvvYBAsegnca9icas1hQsM1alPHQ
O5Mtl48RVMxOPsTO4aFl6FOsRCAYXPTz5slePJwyC9VHDRK00I72mgfy8KR2
WCvrIXjQXNu8IpKH+m6rYU0bwbFC05IiNQ/OB3ccndJM8J/BoSC3rTzwq4pl
PXUEK4YLNLl7eNifrVrn+ZDgHelCQ+EIDzk+87vFOwTHl2wuOHWeh8iYs8z8
GwQjfOS9wWU0X9TgUXSZYF7Ne9faavpP0uL8DWcJdkU53tY+52FPsevF2ycI
jhsY3RHaw8NKzabRmEMEf0lay2kEHtKC1jnBPoIzciKmBBgLkP5rG1u4i2D2
q5UtCnMButXH/MK3EfQwsS1fPU0A27Mts3WJ9N4A6foDzgLcHGn610xD0O66
1dRdiwS4qrcybI8meIktjWwMFiDD4XWVayTBCyPx1dZRNG/aXdG3nN7bsX7N
3TgBqvw3ptgFELT3T10QliGAorjUQruEoCBfMbksVwDx8KLBpUgwK2ToevIZ
AY70BaaddCP4biS3YVaJAIX1OpWvI0Eny4K0xZUCGDSUGdjICeLgZWNZkwDu
zsrNyYSg26iv+Xu9AE0z5VazpxCUFt88MEMQwCdj+9ZEKcH4G/VHVcYiWImH
qztNCObw23a6WIjgN27Y77yE4IZYwyu75SJcaLxiOfaOwTpLy9jHbiLkzsnL
L6MutGqyM5srQkpeokUC9eXo8fpw6iXBHpMHhhicNanhh7+p9Q2PpS8HGXR5
8iFy0jwRvmroNr4xwOAzt7iLyxeIsPepDa/uZXDT1Vur9AtFSHCSxNtR5/aF
eCs8RQjXdn7Qv2Ww88F6x0Rq+8Bz78Kpn2fzRuO9RHhY7zrg08Mgk3mxcuYi
EST1S7um6RlcW1yQFbdYhG4Hl7UdXQwGTSjNvE1du8+y4xj1yO/eWUbeIhxR
tbeZUa+za9qbT+3258aXBp0MRmTnny9fIsJUh8CVdzoYvL8z4brh9yIY7ZvT
kkz9SFZboaRuVI40Db1hsCapq62d+tal1mUXqD29dEMzfEQ4ZVrRGE296lWr
wRbqLLUu6GvqTqXWvJxaU5f5rLWdQa2u3N7QV4T/ANmhR/k=
               "]]},
             
             Annotation[#, 
              "Charting`Private`Tag$1030267#1"]& ]}, {}}, {{{}, {}, 
            TagBox[
             {RGBColor[0.368417, 0.506779, 0.709798], AbsoluteThickness[1.6], 
              Opacity[1.], FaceForm[Opacity[0.3]], LineBox[CompressedData["
1:eJwV0mdQFFYQB/CjCMSQECVIU7gXJTSRcyjGln0UGygiTZBTQ4+JgyeEEz1B
EYiIkRAvjqg0Cy1IFRVBFEUQpBcRB5QDLAkEGMh7xsaQzYednd/sl//sLgnc
5xGiLBAItmD93xNqH11cJyU0q+Kd66oADjGGKeZu6H8H2q5aoqXSbWU+6Gbz
658tQu9Z2lcbho4WXW+f/Y7D1rSXgyfQjRPHvOrRhhKBURt61wLvAHd0ubH9
eZ8DhJq4dB8P3c1hKPbi6bBoQpd9ulxDvpPDsbUh+24eIjRSJcgt049Da1qo
tuIwoSON33SPe3PIFtspZmIJvZ24f8Ldg8N14VTapjhCNex6e0LdOPwUN6oX
Hk9oRM+1m7UumHe4I6E2kdDDFu4XWtdzmC1M0NdIInTJMQuzCUcONvOlUWbJ
hH5rpxvuARzyo71qpL8QGtT19M2e1RyaZJKWjBTch6/DgvoVHCSv/VSrUgl1
j5t73saWg7+nyExVTqiKZme2t4jDpL+ztukZQjft/XqmaimHhuB1owfOEvr9
/eXzesw4LOnVHq05R2jOkChdYMLB6oVx2cAFQg9FSVZJCIfoab1g80xCrQv3
d8oXcQjP2PrcLZvQg+ce+73X55C7MdL50iVCp+NjtHQWcAgRB3ePXiE0zzJW
6DSfQ7um3Fwzj1DfwW7Ftc85yGqKf/QvINTgb1utp3M5dM7ViIovxP0mWzVT
dQ4ltcvysosIvXFUOatahUOH1LF+rIRQC69647FZBueb5H9olRNq6Ok9If7I
IH9hlyygAuepRzPi3zJY0/csKv8GoeriGmkNYyATma5orCR078Jm8copBh+T
dr7QqSa02tM+6IdxBmaxnb5ragi12eDg/ewvBv39899sv0toy+S7ZUGvGHSs
dDhy8R6hHyNZaOYwA4ltUXtdHaHa5S2uhoMMPKzVNL9sIPRUet29Lf0MBhvS
tdY2Eip7m1B37wmD6QbBGv9HhLrq3Tq9sYeBy8NtXnkteC/1ClFiBzpYYdPS
hv/SPWmo0sogRUk8a9RJaO2WDI0VTQz81HP+Ce0mNKo9rSemnkFrgWXJ8ceE
yrWExXPuM/h5c5ZP7xNCJQfTHzrdYfDqpHv9zFNCn28waLtfhflt2sUGA4TO
fNIR4XWTwYf+VYrg54QunrL4Pf0ag07hC4skBaFNzbPBJqUMBBkFN35DZxQ3
j+ugRfr7HC+gnYMKpWrolHnv/YrRMQ65Sa9LGGxW/uJEDzq99URRAbphZPVr
4RChdnM0Plihb+fKL99CT/LBK/bFDMa+8rOuQ0taTUSmaIMso+oWtHPEkWpd
9MGzBV2DaN/F4V1vixjYJ91VUhvGufFKpWp06Z6x3R7o27sSAwGteFk65o/O
ea8+aY3WCpQeCEFfDsiUCdHhO5R+jUZvTVU7o4S2dNW9k4mW7X3QWHeVwY6H
A5vy0cKdL70r0MlOlx6Xoat0DUauoP9cbTX+AO04emcmEa1XOR3dhn6lZH1S
il5vW6nah2bD5XphaGlpTOoQ2uGUS+52dO5Sp4Vj6ELBG5uN6P8AHrdVqg==

               "]]},
             
             Annotation[#, 
              "Charting`Private`Tag$1030293#1"]& ]}, {}}, {{{}, {}, 
            TagBox[
             {RGBColor[0.368417, 0.506779, 0.709798], AbsoluteThickness[1.6], 
              Opacity[1.], FaceForm[Opacity[0.3]], LineBox[CompressedData["
1:eJwV0Hs01HkUAHDN1trpgc0628Roft/fkg5GiJLNvb2s9FRTOdKKilihVtv7
5aitdlsjtcaUKXM0eUbJht2cqPWoaLV1plKoNCUZ/H6/SB6z3/3jnns+59zX
uUxE/MrNIjMzs6U0/s+9R+oVVVtYFA2HBPslcHAj2qVcS90lejYhivrY0hRp
MvVlaf+tFGqZzWqDP7VSM+j+gnpFdtvOe1EsLnTys0nexkFxdb9aH8lis7zg
Y/12DraaHF50bWIxJmee55odHLzblbR1cjiLm09b7ErYw8F3o5JuNgazaOGm
+Or4EQ72dpgaLYNYFDSpNd0pHIwz+t3auYjF6P1/DzirORj5+Xbv7LksKixs
ZgZd5KDucF3zCR8W/X1eR1QXcfDBytrM251FAuIS+z85OPCX/dgvprEoUaUn
BdVw0Fabcz+SYTHr/VRR4z8caLfsvi+TsChN06ye9YwDv+i6E1Ffsli4c83M
TgMH3kcfOz8SszjsMWn19l4OlLPczDWj6L5WaU/HEAdVgaM1/ABBybxxzZfM
eVjDTYnP7iUo9MUmBlvz4P/HkMO+DoKWvsmrWux5sHy6VtX2guCZ0WKXnGk8
zE4bWHDhCUFFgPRQlBcPcwokhe+bCFosbDgfjTxoQw4tP11PsCc74uDGJTxs
dMjRR1QRLIkxjLgH8zCyfJltZTnBWJ9TbbiRhwFL34zEKwQTmvqiAuN5aHDT
PbieS9B0zmNy2h4ehn940MtoCabKW4cLj/CQMmfh4jcZBN2NpZE1qTx8ivPe
4HOK4LnFV5W2mTzUesUVGY4TTPNVZSbk8tA9Kaq94jDBg1PGDKlKeehZ1/LQ
dg/tV5alD97kYdWMcyb9NmrbZ3bhDTwoYx+/lsUQ/DSQrzY95sGx6tEVZQTB
kXChLa6dB1m+pGxdCEHxTxqr9h4eOKF5d8lKglaeJddShmj9w/YdkYEE09U3
KuaLBfC0jnXVzSP4y9vvDS42ApyNu3ZnvC/B7sy7EoNMgMiw+dpGD4KTRvj6
PFcBxMUrvKTOBNncy59rfQSw+D1bVEsI/hhSt+ySvwDxqvLS9MkEx/AH9PtX
CZDzack3HyYSfLJt5czkMAEWcI4NhWMJTpdI3p6NFaBs0UF3XkT/rU2a+HKX
AMduqPaGDTLIXK6s7ksWoLzmo8mRZzD16S2R7JQAt930sLeTQdV66893aAS4
3hpgCqZOvHLas4A6L6Wi0ps6zck64hV1anfmHO4dg0vV5tVB5wXYULTJN5q6
GO6flF8QYEjOea/tYHDAo1XxNkuAGfIJcs83DE6/J88KvSiAU8uBLitqqVm4
MY3a7reeAqOBwVCH1G/vUn9m/Nc5j1q3vrPZRydAU6F6GkMtm33M8etLAsS5
OjlYvmYwcFF0Z1MO3f88o/19O4P+GfsDxLkCKE6Oy75D3TlXqUNq3y4jOUpt
d714cxH12MJS2fArBl0NLd2/5tF7Q6e2PaXOLzYoblP3jM84X0Z9xryrYpBa
H7vPPpFanfjheEy+AHftjM+DqHXp/VwWdeW9sEw3avPwj6FPqK/uawqdQO2l
76+1KhBA5zLfrvMlnW/W5xlA/R8koVxK
               "]]},
             
             Annotation[#, 
              "Charting`Private`Tag$1030319#1"]& ]}, {}}, {{{}, {}, 
            TagBox[
             {RGBColor[0.368417, 0.506779, 0.709798], AbsoluteThickness[1.6], 
              Opacity[1.], FaceForm[Opacity[0.3]], LineBox[CompressedData["
1:eJwV0n001XcYAPAbaZpIObFKwrfluks6eYlwn8dUZLumkm6JLS6lyUulkHTS
EdtuLzjdTKNLSlKnrYRpTS+jGGVX3VZkRa4yq/2+mG7TuXv2x3Oe8znPec7z
nOc8DtFJq2ONRCKRjOL/LOS0hN3YwtDo3Qa5NJnD4FNldwsZhyeK3Mh9PqEK
Dfn104ZKJ7JW0O7oI68vDx6zJF+LfF5gEs8w9qpe1ZfEIc/D0LGS/Iun6vc8
sn2/u0xDTn1wW9GZyCFkmXp531aGC1onl23ZxuFvI4Wj2zaGER4lteFbOfhE
xTZHJFH98aHq9M0czB3dC9NTGE7g3o3VCg6OutefNO1g6DY9ob1sE4feFS9/
fZnKsKy2R9kWRftW3lvim8awbiA84WoEh4SUA20HMhgez3q8+0c5B/XDneKK
TIaa6JMmQ2s5WEvXJPMshkVetc96V3Pw9E/aN3M/w5OeFmKLUA495+V1HgcY
tsUkbw2ScbjzgWvXvhyGWeOzxIHBHDY6BDSX5zJ01Bc7ZgRycJMsKxn+iuFt
dfi1lGUcCk5ML/FWMsx947spzZ9DcZWdQn6Y4ffnz1tdlnLQ1dnYnD7KUL3y
TeElHw7d0SH5rQUMg4ydzXReHKwsto/NOcZQ0vN+ao8HB41DzMG44wwLPPj9
/sUc/DT53bnfMowxUb2zX8ThRfYFu4cnGEaJY1c4uHCAjkliQwnDvVOicK2E
g+1Blw22aoYNNp4Tipyo39c/bXM5w117FBbqeRxMjxREflPB0CxqrrrLgcOM
3o6FT84wPJebWd5tx6GqpFs8r4qhIqs0bWg2zRv9cDCgmuHouc7TrjM5xIds
PJ5/geGM3zKTvaw5qAI6zOovMnSJFe3ZacUhqGxaVecPDOeHaSWNlhykBlg8
p4ahl33lqXvmdG99dTbUMnTti1pkZcbh+sjExiP1DPff0lbZmnKQKU/crG9g
6Gdibr/ehMMXSsMr7U8MA2xWOVcYcahXhr7HGhnK/moIvmIQoN75D13gDYaq
hRZ++nEB3jZvuFR8i2GPZtGXxm8FaG47daa3ieGSDnNv2zEBliZJoo3vkOVO
1ZtHBBieVjp5dSvDdtXMnHRBgLBVn6WltzGc9GD30LVXAvjp26eq7jI0SX/V
ZDkkwJYy78KnHQwzmo0WS14KINX1PjHuZHhoXZhol06AxOiz8eZk2xb71/Hk
kp5to9bkugX/Pokkj2vfTJGQr7Q8urqc3HDbwjeUHCKXps0gu1ctLf6ObLhc
MVzTL4A4oSDc4z79b1P/yPBzAeQv1vVKyZ9/mtw/QM5TzEkMIoffNNV2kXUb
z+ZEkLP3xNTdIlfIfq7ZT/axv55RSLZzHZx+l7xyrvVEN7Ks+mLpQ3Lq4X2j
88mZTqmSZ+S4P//RzSJ3zRV9PEL2TpzaakQusrROmfWAofOxgaOaPgHuKLvG
GVmfdD27mTxmWpbnQn60pHJnAzl8wgI1kuMOl8rLyTl7hY+CyQO2F4NV5Bp9
bd0a8uyidt+vyc9TMwMiyYMG/cIsshX3vxdHxjB3h+3k/wDoAFKu
               "]]},
             
             Annotation[#, 
              "Charting`Private`Tag$1030345#1"]& ]}, {}}, {{{}, {}, 
            TagBox[
             {RGBColor[0.368417, 0.506779, 0.709798], AbsoluteThickness[1.6], 
              Opacity[1.], FaceForm[Opacity[0.3]], LineBox[CompressedData["
1:eJwV0HtUzncYAPAWYZqVkpPrqt/313RRo1fIep9HRdZlqjd04WWJ7up1aZ3F
JJdEOkbrwhv2Flm1tt4Sc0mnhTlDSjfvWy9FZ7LU9xuVUdl3fzznOZ/zPOc8
F8uw+IAt+np6er48/s9y7z8nuoaKaCNeGO6xoGDraBc7l/t+cHTgZEsKQyaZ
Dz+EiKh6ml9uy52pkeXVcm96FRAXw30j6ontKu4U6WBPL/fsw0O+smARPU7N
fttvRUFTR7Ki1onoZGIQOUQoBEn3WWTLRFTqV2aPt6FQeTtlh5e3iBFau/zm
BRRelI3tO+ouYn7R6kPmLhSSKlwTXy8T8boNfbvEjUKM7x+FVU4i9t4rK5rq
TcHZ807mBHsRPY/FXgyRUdjcMrWiXOD7nXSI2LCewj/75tzYP0tEdVN9mHQL
BZ9jRaldpiJ+vb/UKDOOgrFDUqrSUMSwmyFb8xIplDrccX02TsRb2Q2nTfZS
KPBu1fmNELT9PCgqMo3C2Oj8qzPeEJzn4n8n+TgFR+Nx/vG9BN09IsLf51Ko
uzzXyuI5Qf+T56xcVPy+5Pdtw1qCy2vkTmtLKOw+u9Z7fRPB3IO3G9srKBQF
vR2edY/g2UfTTpAbFEoU5psi6wg6e6kNWm7x/Sz26htfJ9hgnODsVU+h4eWF
I7oKgoYLJ7iebuP/MPN9sLSUYPG7VpfATgpbm5f60AKCJXVl4xtfUnAZLDzo
pCR4vnRqd9VrCtELGgrzswhqtQaaxBEKo/oeY2EZBH06DheOGjCIlCwyvXSA
4PEKxd2eTxlI3seGhe0mOFAZojhjzmCDbkuO806C0x13DTlYMZBbdqTlxBL8
6l31RMGOQc2/p9SycIIG2qs3OyUMRha05irXE/zraNbMcVIGWYeawj9ZQ9C0
2yxlbCWDzATzmFYfgj8Y7iy+7cdg41WNveMK/u9J8uL+YN6f92xe15cE34Uq
5/+9mcFPbdFPLRcRrFX5Z0vjGEySVOw5PJ9gs7mQHJ/I4BFxW+MlEpRX1Zko
Uhgk7lr9IncOwZmeXZUP0xkkhxZccjMj+Floaot+FoOODVciTacQPBgQ5GN0
hsH0Gu/WBAOCVyYt0X1bxKD8sphiMyqgfXzSskvlDKyNvn++bVDAs+Wu13yv
MRhMzXHQvhLQVuGlrK7j9YxhtapbwB0BTzIn1DP4YrB5YKhDQJWZU1VRGwNy
3lPdxG19s/tuI7f5mt8Vau6gn710o9wfKpU0jnuGn93HgY8ZPNi5ue95u4BR
wasi9DQMot7QnkatgMv63ngEaxmoXht2lj0WsL1acshQxyC7YM+5DO7Pohb/
5sydLuvfGM3d19Kr+YY7oaJRJ3KnTUlYeIVbuiOvXdkm4O7gtp7wJww0A9Zt
R1oFrNWXfFf9lM9X5eZEcqc1hP/aw10bMHndSm7F+VXd0zoZXFS/av6Im8TZ
yGK4E7dXPkpqEZD1rV5s3sUg2sr65FpuTfCM7e7c8sacAAl3zcsff9nGvWJh
ckN/s4CjmRetb3Ev6eo9fp87o1gaTrntT8j9SrjTRtJUs54xsHB7aJTObZx+
oHMlt8nA8vqt3O6BEsvt3P8B5P5Wgw==
               "]]},
             
             Annotation[#, 
              "Charting`Private`Tag$1030371#1"]& ]}, {}}, {{{}, {}, 
            TagBox[
             {RGBColor[0.368417, 0.506779, 0.709798], AbsoluteThickness[1.6], 
              Opacity[1.], FaceForm[Opacity[0.3]], LineBox[CompressedData["
1:eJwV0ntQzWkYB/BTOUgyJdUSueSlsnKrZJr1PHucEk2lo6Ho4kSxiUNt2+ii
1OYaTrkclSTT5ShFLrXb1apziJwmt6gViSWD97e2ZEPts3+8885n5nnnfd7n
/U4PVcjC9EUikRet//dgz1ujfljP0I4VDfROE8C/6NBRN7KzffPH52RfPR9L
b3Lmg7737WRp1cNZIWSDieEvNWR7mx63PeS9IZfa8smfBr+lashtj3vKAsiH
SxaJvAMZetlrI5unClBrmPc5OIjhs6qYEeetBQi+FfqwPIRhz+9lzGWyAGqb
Tbva5QyXb9CT/D1RgPjXC937NzI02bFrTaWlAMrSD0MYTvWWm856mgvgM/bN
7rAtDK2WsaYxZtTvNt3bqgiG93VJLtkmAnQ4pyQNRzIsK79S7jROAOPc6M6p
CoaSirY/B40ESDWQ2WzfyTB2hHmi0lCAgpHbF56IZpgsFRp9RgngGbU2oiKG
ofe94d5JYgGcu+Ye+RLLcLxpy7lKfQFu//XjLus4hrnr5N3xIgHyuWSVIoFh
UM9Ats1XDiK56apruxmqbRukmwc4jFZMsXyQzNDBa17Vt48c/BItbk9LZSg/
1aF1+sBhha2X1D2N4ej54sTrvRyS7+8oydrH8GerDvH7lxzwtXzJiwMMG+zq
pAuecyhRKY8apDMUdwW9vtnJYY3HhTbZEYaRw2VnRO0cLpwQd8YpGV4tKFQd
usfhoOf3xqcyGdoOJuo76Oi8Hs7pOc7wcKz9jahmDr/4ZZiMUjEMjn+fYqjh
kFLc2u2fxXDSBNe7kuscLDd2dublMLSe63b6WA3dVzMztyGX4eDEo/bOVRza
zdavND5L721OS42/zEHfsLV+0TmGUGIdN76cQ2W4SaBPAcN/chZfvn6eQ2nT
0lenihheaJX2mRZy8GwocapRM9yqt/z41bMcHKoNooxKGS6QL40azOFQ7Zsd
41hG+Xl3Jj1DxUHnO5Qvu8hwpe9sHRzjMFPmU32mguHuL9r0jCMcZvGnWY1X
GEZbST0cD3LYkh4QZlHJ0M+p+mpcGgfHzHMBwb9RveLNusfJHNSOduZJ1WQP
27q9CRw2tJ+uvVtL/xGZYPIklsMNC+85/fUMdx5vGYqPpv7rW26Y/kH526t+
6aTg8CjcxT2wkWGNpvvfYxE0/9JuZZKGYcj9iK2ScA6ds4snHyBPcZvP5pHH
FESqM8nThw2fWZF/Oj3QUEiO8RyU9YdxmH3YmN8hT5LoXNXk/O1LvL7TUv7T
l5mOI59ckGFYQb7ZFHrnyUYO2rI1J6rJ20ZU7NOS++0mT28iK/ebSa+Q/WYU
u7STHwWZ16WTTc3qNn8ji5eMvQTkQ31vNCtuMlSptFmFoTTvHeW+q8k9JgFr
M8lv30U/DSQ3tQxPSCJ7vBrqU5C7jQ4q/ckjH02YeZJsUZCx34jsJOu4mEfu
ctC6f5Zz2KTLcz1PXvVlnPgVuVFrv7qWXO7/dE89+aNE6NKQQ3tDsZQ8o+Fa
RCtZWvN1SEX2dY3/9Ji8WFdS9ys5uQpTXpCtZ2xL2En+D9/JSHA=
               "]]},
             
             Annotation[#, 
              "Charting`Private`Tag$1030397#1"]& ]}, {}}, {{{}, {}, 
            TagBox[
             {RGBColor[0.368417, 0.506779, 0.709798], AbsoluteThickness[1.6], 
              Opacity[1.], FaceForm[Opacity[0.3]], LineBox[CompressedData["
1:eJwVz3s01nccB3CWkEO5VLSahN/3dyqTJeExPh+r4/Ig9VjIOQ+yiNS6rlQu
qVXmkoWYy5hry6GLJpedWuN4aibPk0tuSzIp+l26qEc6ad/98T7v8zrn88fn
vSJiryzyEw0NDT+a/7vD8E5zox+L9WlpTa7pHORNrVxeQL0zJszpAPU3/emn
jlNntfY3VFG/L5H5ulEPTP/euCCDg9Vrhh+2+rJo1bix5TF1qt8bDaUPiyWG
EVOnMznwSrXyfOLNYtOOkZ7OLA7a5pzoNvJgUV2TcTYinwPL9CSicGXxUteJ
JZcvchB46MM6nfUsTs+rkBjXczAe9+XKvbYshiU7pLq2cDBg3BK0lrB4u3Wt
LEvFQYW+wv2kOYtQPi378JADVaFh1OeLWUyPttPO4TgI9ly276MBi3Yv5vKv
ZjhollU5hGqzeHRWsyRSl4fE14cdzGYJTrTv69c25WHJVNuL0LcEF2j3lDVb
82Bk9OB8h0CwOjnTZt1aHna12uy5ME4wOtBZ7xHyUNSrqfV8mGDlqNH8gk08
fJHwWW/hA4LGiTXXU+Q8WLrPpB3sJBjjv5R1283D5I6ts30KgtuOq1w1j/Gw
yFxdnXeL4Pr2grGZFB7MHE1Nxm4Q/O3IzQmNPB4SniTUp10mqJ099BCqeHC7
WukaUkXQ3TF1ZGM9DwODPsn1xQR/9HSpDWjlobvA6WNsLkFhp9We4i4efm0u
d7pyjmCSX+illyM89L1VBi05S9Ay4Xmwrkj33P3q2nAiQQhcqJbP8tD7zl5h
d4SgifObpCZ9Acpuxy4a/pZgw7Ox2MBlArSX75DWRRG8UrqVa1gtQMf4kMQk
jKC82qRmmUQA2z/yI5WBBCXal4U2bwF2qXt9zPwJHixxN90fLICmb7dpiidB
u1rViuEoAd47mJoHAN2TM9mWdViAe0kDj6odCUpLAy56nKb3YaND8jUEZbVu
tRsvCDC/OCb7Z5ZgUfVgBlYIcPjdNTstC4KzYmXchzoB3CdRV2FKUNR/Wa/T
KsC/kk2FCw0J5vrkGBt0CTBhURZ9S4dg59XusIhRAaRWDUszPzI4OKeOO/pK
gJOnpamcmsHvwoU/f9AUYXmCtX2lyKCF/vt/OCMRsnvi8yafMjjkbH3fY4UI
EV65jwNHGOzPPkfC7UTI2fI20ryfwb0rUwxUKEJxc0/lARWDZfMc39lvFiFr
l0fkZur4Q1JlHPWZTxutbanXSLdX3aTefaywfELJoNInP8hziwgSSURpOHUA
2CtCZCL0NYlFmzoZtK4w6Un+WoQFTXo5qzoYNJDV1KmCRdCKiQ/QpY7Ndby0
aJsIajPBePxvBo1eK34JoR6Ou3++lLpP71XWGHWN00+ZZtSxvsdOTYeI4NXI
pGm3M5jYH3TBQi6CS3SedOwvBlU2bFEkta3ZPL0Wav8XM+XV1IvjuJQE6qLB
KzfWhYow5nj9zNRdBu/0+D/zCqP/PrX26KIekWxQZ1B35OXOvUpd4+Ki001d
pz76fSz1KivnVfJwEaouPt/gTX1rIbiWUecHyeew1PdueG95Sp2ho2zRolbM
3xZls12EEw14cvQOg+aWe+L3U/8H4mpJlA==
               "]]},
             
             Annotation[#, 
              "Charting`Private`Tag$1030423#1"]& ]}, {}}, {{{}, {}, 
            TagBox[
             {RGBColor[0.368417, 0.506779, 0.709798], AbsoluteThickness[1.6], 
              Opacity[1.], FaceForm[Opacity[0.3]], LineBox[CompressedData["
1:eJwV03tUzGkYB/BRbbt2WwbZqYnFTnqSFiWxoeetUOg2M5XbKZlwELrQKW3U
Mh3pri2XJpfcdimqVeiCZlkSprQ1FFG7Re3vLRtH1Jazjz+e857PP+/5nud8
nymqMMUGA5FI5EXz6X0gvltxzQtYWUpK+cJUjrdDk121ZLtpnmYzyTfueNXe
IwsnzaMnk0viGptbyM+/fepgSD7S1f5hiGyg/FBck8IxpHrI0cUbWFC6pkBJ
Hgyzv3yP7NmuvrA5maNN3bGCFh9g3TEvdDlJHGvT1iXZKIDNUjSMPanm+E23
ylbpB8zYe2JQbwLHrkK7gfAAYAcUrga+uzl+DO8pqVoJzK/FyXj9Lo7XH720
a18NbGm2ZVtlFOW1f3hsdiDlPyx3vRPBcclQgv2Pa4EVN/z1Vcc2jnGqyHTN
OmA3F4zYtXgLx74aX313CDCrBcEnV23kOObB1k7xRmAeBVnyEhXHirkBE7/f
BCzWsMxxwlqOp0/bukRvoby3C42d1nB0LGS2uVuBTekrnalZwXFUmYuhsB2Y
g3N8aJGS43YrsaFdBDDT3Ye69T4coxwm1PrsoH3NEWW4eHLUuo7fnRcFLMcj
KWatB8crPcvfa6OBhbCPYdWLOPYeCQscHwvMqyH0z0bG8WJhMA+MA6YNr10/
tICjWWCGa/weYC/mhzVs/IHjra8L1LoEYOfuereq53A0X2OU3r8X2L6r0oJO
O4794unV4xKBDfjJdq6awVFy1/l50H6yu/uXP9lw/Ns889beA8CijJbNFqw4
/rtVl92YQvtNrvYdKeOotm5Jt0gHVnRDE+00ifqSIPOdnwkswUEuumTBcVHz
quGkLGAon3SpScIxQvcwoigbWMxh7Rk05SizHT36/iFgbw5WRlaJKV/ywiOm
R4FJVprm9JhwvKY+3+WoAaYTN9QHj+SoiTeYuv8YsMWra/YnfcYRJEeti08A
c3YFfDOCo5Nk2E+XD8wnRF6x/aOAWRLvbdIzwJZJO1+cGCSXPvPEc8Du7FXr
x74XUC9faZb1K7B5Kf7Hnd4KmL8i36TlArAq2cu5Ua8FNB2EmsFCYNdj7SP7
BAF1eZqwpUXAxKWnLn7XJeDMZ57Pw0uAWeRaRuR0CGimvh+VdhnYWKsxTdJ2
Ad1s5w48LgNWc69ik3+rgOYRbW7/XQVm2Vrq/6hZQI+es3VG16jf0i1ntOSY
zaFrRpHnx894W0LWr+uPnEL2/70jM4ucrTA55U5+Z/35QyV5lMM8UTa5eoPM
Q/9EQKP3GVW25dQXk/KlTx8L6LDD38ORfHW6Mvc+WfVa2ojkuvChfyrJ2ldn
BQW5NTQuNY+850mldBdZLrOvDyQPlr+K+ePTf4k7V7fpBbR2vGhUR27rFxXW
kwN+i8x8Qq5PzRuuJl+5MPyLQC6YOiI/n7xDM+7xmAq6v5EJXSryKUmzyoI8
qEl0UpIbfj7ea0lOU+SmupFnpU4znkeutembZUkO/uL1QReyu+fsfabkDHXp
xOVk54PqJiPyTVHseT9y7kAHvGsSsDcO5wSRlyT6xXaS/wftN0kk
               "]]},
             
             Annotation[#, 
              "Charting`Private`Tag$1030449#1"]& ]}, {}}, {{{}, {}, 
            TagBox[
             {RGBColor[0.368417, 0.506779, 0.709798], AbsoluteThickness[1.6], 
              Opacity[1.], FaceForm[Opacity[0.3]], LineBox[CompressedData["
1:eJwV0Hs41XccwPHjkhaaxejIKtL8vqebdJHjcj6fYyTMTDw1U0NhyhKVpzWS
YtKFJEpOM7pYp6vWklzSIis7xKFyDC0t/H7fGD1UFPbdH5/n87yezz/v52O1
YevqcG2RSOTD5v8tfXxvyzKU4HbjYVVeMg+TyojalNlyKMa8lrnxp0P2b0CC
NfWbIwaZI8P9Jm4xG8S2aq1K4SF3qD0TmKOKFbJh5rfGQ9e9ZBIcbK1+6JvK
ww3fOaMhzuw+WfnlpAM8LHmQmJruIEGTYof62AwejvglauSLJXhCWmXjlMdD
jfR9zz4iQfHPc966nePBX+bULlhKMExLx3N2MQ8rW+/oXxFL8GJRykRfOQ/T
1DVDYx9J0Oz9ybB3tTzIQo3MlR9IcOmmrs5xNQ+1hhbW8SIJ3vQbVjR38kDE
53o1bwmmD5gtfMHzQEvjeo8NEDy6M/xN/zAP+2/VnGnrJfg0vOLcMi0BEh+3
uK16RtDIqKfE01CA1rT5ltM0BPvW2c8KFAugrxDdjGgieCREJ+u0tQD5rp+k
TX9A8NFyB/NeWwGO6I3I/r1DkI/uUo05CbB2XsA1/1sEC2RFZ7w9BNj3fHi9
yTWCOXK36hP+AqS+N60NVhJsUW370CJYAOFCQuTkQoIJ3nej8qMEuBR3duBR
LkGHUbuQwZ0CrCzwWmZ3lGDcbxEHdyULIA9Z8WtPGuuzyTTQzRTANOk0nbeX
YPOTmzV3FQK4VzTo5+wi2J5+wNz3FwGepMvDvo4lWFrcof33dQE+q1qy69Im
gtsOr7E7UyWAUerm+4GhrPfzb1XfqQRYsWnj2MJAgrEx6RpdjQDSS219GX4E
byRq29T/I4AiJVfs7UmwxKLOPn+Q/auiZfyYnKA0TrQ3f0yArdPUdTqOBIPx
rF3UFAqR70ybGuwIms56/NrVjIKje2uWzTyC+xsKXnnMoRA991mGxoogtOwU
Am0pJGyMXGk+g6C2wTbDXCcKz28XP99jTDA7dWl/oQeFK1ehXK5P0Gpq/ILy
AAp+Ip8vMrUJXnTuTBkPobCmu8DCcZRDl5OKRf7RFEp7bzTov+IwTeSTsCOe
woCXp0ukwKFc1lFVuZ/CYVfrbssuDmOz3Jpm5FAQ5cV7RbRxGFC3tjq/kELj
1JxstZpDgyAT277LFLSmD4vz6jgMcw3q8CunYJjU/FX/XQ79BR3vv/6gMGHr
LlYxOydrgkzuU3j1tOSJkvmqaewWb+Y2yFsTzjy+vDurnPn8REhA++8cRqt6
uxUPKLjt6fetu8NhV+bq6+v+ZP9InOJRdJtDsyR1R2cDhZhF8XopzM27+/Wm
P6QQ1vnyXijz7Jeqxb7M3rJGt5nM7pKm1Cpm8/HjrtmVHJKMN04FjRRKds+V
7avg0NG9qi5UTUG58PhYMLOxga4oj/lUx+RKF2ar3Qb2auZkF+o0Us5h9Y4N
Z12bKaweuyaNYVbOsDto3cJ6L1uP+DAXXjh0L4jZYX1O6Xzm87pKrWxmy8rv
V/SUsd5PFyToPqLw8RbhdQ3z9qGjZc7MejPXlZxmNjtVNrKDeVRVH5fEHGNZ
JL3M3JcAy79hXvVjwA8vmP8DJbBReA==
               "]]},
             
             Annotation[#, 
              "Charting`Private`Tag$1030475#1"]& ]}, {}}, {{{}, {}, 
            TagBox[
             {RGBColor[0.368417, 0.506779, 0.709798], AbsoluteThickness[1.6], 
              Opacity[1.], FaceForm[Opacity[0.3]], LineBox[CompressedData["
1:eJwV0nk01lkYB3BJ0XFQneSNYUS9uZiUwRB67msb6yjZskW9UfIqlC2GkdcW
hrLLduadso0Shxk1KaNmTpZ5m1apdCr1u6GmbGOZzDN/3HPP59xzn3ue5343
7j/qcVBWRkbGDdf/u8WDmyITSmjM2un+ilMMjLdnT1uh9a/fu5KPNsh1TbZH
R5tda0xDa9nczfVGi5NassLRK1qeN8WjT4nk7HegpeIFdhWtPiTuHkpjcMh0
e6i9gNClzGdXeOjSonNB3jaEXv/z1Z2SVAbme4Itz9sRmmTPL/NIZpDeEjIy
6EBosWpEpEMiA6/obc3jjoTOi6q/cI5jcMRsXGjuQmje8I93lY4z0C8dfRXg
Rmjwp8+Fq6IYGP7Tt+uiO6G21rbzvSIG7TdSRmd2E7ozKza9IJwB2xIlUPMk
tOHA73+dDWMQlO+efdCbUKesF64+QgYphUfKcn0JHZPPifMIYcD/11Na70fo
vWKto4FBDNYcNpj6GID9muZ36vkzkETBiOo+QmXaRacNfBkkJdKO0BBCVT2q
B995Mng8ptzRfIDQtW+usRu7GbycU0/uO0joBe5YeP83DLYqrNvGO0TossaN
qaUuDDa1OTdahxPKT1Phyh0Z+AdFri6MIDRHM2x5oD0Djeh9NUORhE707Hxj
ZMNArJM/PX+MUGW/72YtgMH2uw1fOccQWjnW/1zOikGm9nJB9AmsP2vycqUF
A+EDEvN9HM4nNyWTZ4b3c60LHycQGq8YSsaMGewayY/9dJJQlT9ud08ZMQg0
Hvh617eEdk8ORXUbMvg48UhQmor13Rqk5QTfc9BZ3plGaPqZ8k+NfAat1b6X
5MSEpvSEiJJ1GTw727/JIBP/y928LEObQeEHpR6HbEJbgxucajQZZLhbuRSc
JvQhXR+coI7zdq6vvJxHaGCPUDlHjYGC/bJHsgWECsT7IWAdg+InpcMGZwiV
O20yLVzDoP7JgrxzEeZN/6ZOsjIDmaeu2iUlhJqZas56K6ITh5e6ygi9H8E3
DFNgYKvm06dUifktrt1ssYKBimZtt1cVoZY1Z+rUZRmkdfNPxtYQahXnvdd4
iQPL/RU6N+sIdeuynFdc5OBcnUvh+A+E8g5p92rMcZDhdFtv1XlC10sevt0x
w8GlD6bNe+oJ3aHrr/XZJJ6bjczENhL6c5u+z5d/c9BxWZKWip6eGfXjo0e3
hivnoLPvNAdtQNttmd5chT7hGhi69J4DWZ6i12/ofh+n2D500pxZm0oToWWd
bmUH0FFX84/Wo7VM5UfPvuOg1txzoRXd4GD6NgMtbd+QeQV9cSLyfQLa6CdJ
9SBaYVFufh96vKprYAoNvKsqhuiwlNcGgmZCXwu8rXsnOChZaOp0RldKrG07
0b1xUbaeaK5ym1MjWvfYol8YeqWjhVcB+nnw2pw8dH/RfVEAevXTh6ql6PKK
Dcfd0bC3qq4WnWVyONEGXb1b75c2dB6mRA89ODBh9ys6M7EqTwO96NQmvYU+
ItQoUkYb3ooPkKI3vZBULEP72ezkhtAXJi3qpsY5+A+g3UAS
               "]]},
             
             Annotation[#, 
              "Charting`Private`Tag$1030501#1"]& ]}, {}}, {{{}, {}, 
            TagBox[
             {RGBColor[0.368417, 0.506779, 0.709798], AbsoluteThickness[1.6], 
              Opacity[1.], FaceForm[Opacity[0.3]], LineBox[CompressedData["
1:eJwV0H881HccB3Cx9MM18iOVq8c4le/nWosZ6Xr4vEvSkIolsyUxhUhRs3Oj
qVs9KjGRk1s/riuKi5OsB2ZqF3voUq0z/Tj0SK3PJ3cbkpTzY5/98X68H8/H
4/XH+/1yjkkJjTM3MzNbx+b/XSa/9ZHaQwilX13WpI6/xGn7F/2Yz/zWYDte
xOwbe/RVKnNSePeyBuYOtOHqZ8wlTSVVFhMvsWW93q/BXQgmq3JFIXPco9fb
W5YK4Wy7oPgXM4IFDs5XOpcIYXZc7t0Rc4LP5Wb6TBMKYUiWv006heCxWZk5
jS5CkNjM8I6eSbDHxEjJ+FwheEekh8vnEnzTYnnedjshGPU7VlUKCK453dTI
WQlB4JxkyvmY4CyZpkxsIYRkj/enWr0Irlj44R1XE4L+60FhOiDY88Gcjrev
EWwJP7SrNpDgk11K+SYDgpY/2sYGwwiOyNort36OwCWqP2RSFMFDWZrwcD3L
652+TNxBsFGuG9boEKTkea8v303wmhCky9EiOOAtuVSfQXB69ERCjwaB+L1r
8AIpwbypTqKCBgRUFlu+LZfgUe3wQGINgts9sbn7iglu7gv95l4FguolSuhR
ENx36Y1NnhLBve6BaBcVwYM37cV6OYIvVjjm1dey+3ZLnA4WILCdl3hs0Q2C
54iUyo3HELzbYyXbeZv1Efc5UR1EkCkLFlq2E1y1wCsuVoIgqXJDcHo3wQf9
FWdK0xBcKTIt9aUsn93WaJOEIMdkJ38yQLB/GDh2xCLwOCINXD9KsFrqvtjt
a9afeKVotiXF3wclSP4KQ7A+0qivt6H44pIY9eUgBIdUjy986kRx6Z7H56av
RvBUmjB/wpXiqYEybYuI/Wt4YFf6CcX+B3TV1p4ILqj5fWd8KO7quJ+5fzGC
4DVeW5L8KO64YS8NdEUwriU8xxCKL01/6H+ej6BP8qu9bQTFna+ertxkjyDD
rERniKG4123H+0IegizFDCeHZIo3SKuKTB8g2Hw0ItU2nWL+Pt9djaMcEB/b
0P5sipuagybxhjhoy5gp4OdQrKk4e7fWyEEFL9vEySheWHkt+9ALDvZshp94
5ymOslnb/7yTgy0GbYpIRfHIFJdTP7dzMBGgWRFyneLkrRljz+5w8K5Bk6W6
SbGvriAgpJmD8vhzf3ZpKd7VOah1aGR+KBl400Gx2P+BVWItB+KI9p5NzyhO
GvLTBjBH5UuDpMzRF2uPLmBe69567SpzwORT055d46BJbX3EuofiWc1bp0Qw
K4bzl7UyX139j/maGg5eDiTXrHjB+vCbOuJczQHfrGi2K6G4e1BcN6HmoN39
UUEo832l4bsu5qb5VdbZzHUW94aLmUs9naZ1Mx/WnByyZlaUGM2LKcUCP8HA
WCUHyae/teX1Uuw4WKjWM2/8bbJsOfN0peXuOuYTtzh+AnO/ee+/e5mrji11
a2Fu+l1tNFzhwCvEJ+AHA7s31UXVytz2POV+JXOpS+HOMuYnaaLILubjB9J7
Y5j/Pp6fstxIcbbHq8vAzM3jm+KZ9/ZEJsxnTqsWHZYxx5+44zaq4iBuXb9d
C3PkKl/6mLls0Efxhvk/WT1f5Q==
               "]]},
             
             Annotation[#, 
              "Charting`Private`Tag$1030527#1"]& ]}, {}}, {{{}, {}, 
            TagBox[
             {RGBColor[0.368417, 0.506779, 0.709798], AbsoluteThickness[1.6], 
              Opacity[1.], FaceForm[Opacity[0.3]], LineBox[CompressedData["
1:eJwV03swFXgUB3Bt20PIsA/slvJIdFpam9j1OGeiJbfsXC2Wyk2Sx0ge00Y7
bopNXt0NU/fmdrd1G9QmUiKpTWXzKDYqDT3Frxi972iX0p7++M1vPnP++J7f
d+ZntX5zYNRHenp6K/l8uMtLLs+tdgYqW33kUvKEwEOj2RX17GaPsaMxbJVU
sqiJnVQXWBjOzp/WhV1sadoXEf7s5JT74Tq2n+OU91ZsL8mY2u0boKnBvh7X
3wm8NeZk0cTW3yBvdGJ/HFZi0rUYqORUbffIuMAyc9kzK1egcrpq9vV/Al+l
rCv0/xYo4uxG98OjAi+5Osli3IH0Og3LbHUCb48Pm53yBHrbMRyx+aVA5ZqB
/bcRqOC5zYMnz3jfc22TYSmQUqu4snBEoHW2XJnsAyS3aJhIHxIY/HSzrvB7
IOM56b3vhMD2VQEeD/2ADkZZevoNCBwJjpNMlwDNqprv0vRQYPHFVZm2K4FC
XfeE+94XuN1xQXnCD0ALNh0D5R2Bpq5ehXulQAmtsiSzXoFDiLH9q4AUoRnJ
ET0C/U4YxdoHAz12UlXW3xAo/ctike9PQIPH+7y9ugSqr5k+KgoD6p3SX7On
U2Bh6vK1Z9YA/Tt3ZoLRNYEtNpsuGcqAghWVFiFtAne7hgcGRQB11EpfV17h
vh7nV/wcyfurT487NwvUKCuGm6OArsffNcm8KFA3OEn3NBoo7fPLvpMuCOwq
sbcziAPKXVpZkH9O4Guph09wPNCQpuddf4PA84cLHLYlAK23W54UXS+w7U37
WHsi0EK3aLu6WoGykz060xTef3ya7pOTnGdgddp5C/dT96BcUy3QckNIZMZW
IN/L6xp0lQIloe09ZWlApoPeh1P/FDhx2nDLxV+AVDnvd+sf4fxP3ScM5EA3
BxRPosoEFhmXBzhmAHWbh09+oRW4ZYZennwnUI6bQ/WyPwROLt23pzwL6Fm3
TL9VI/Cz0rGG5l1AgR2PpaFqgfGlkm6THKDskSK/WpXABOytWZIHFPI0t9Nr
v8DqO0HynALOe9PyZXGxwPR+TfJ1BdDckPOy0b0CX2TNc3y1F0ibu9xsl0Jg
xXzVTSoGGuhqrH6YL3BGtL9PzD6g1TrLqrhc7ndma1+WEqjdeDhbbze/v26x
rPMAUOuFlPD1v/J8/O6RV2ogjW62/OVOgTapWpe37KgTL5WCHaiLaZpyEGhF
asfJPnbNyOvb5myprXaomZ14V386sk119UEH2EPnXTbmsR1i9zl5s+/tKLC2
1QAtkZkPF+8QOHMi8PhX7EyJ0dRctsc28+9c2RoysN7OVidrpf5sg2XWYbHs
sMgzGYnsU7WNbZ7sGz6D9xrZ9xZqK0UG/9emo3F/s98fsm/rYzt7Jo52sn1n
14l/2L+5jBs9Yps4Pp9zlh1gZ+Kp/ztQalV7oYKdXnqrxZSdG6mqymIfs1T/
OIsdPyfxahrb0Gx+vNMHH3ebuoHtXjTyxo2dtmOBTSg7zrgmcynbfs08CmCr
8rYar2AneTms9Wa3TPMsCWL72S/Z5sb+H0YuT+k=
               "]]},
             
             Annotation[#, 
              "Charting`Private`Tag$1030553#1"]& ]}, {}}, {{{}, {}, 
            TagBox[
             {RGBColor[0.368417, 0.506779, 0.709798], AbsoluteThickness[1.6], 
              Opacity[1.], FaceForm[Opacity[0.3]], LineBox[CompressedData["
1:eJwV0Hs01GkYB/BJiWazqhmhg2hy6/eOtV1EG88TMhQ2bImkUEuUpE2IkTV0
mU43ttrcSW2pdFNtaTprSkakchwWpcu8P5J0UemqffeP5zznc85zzvM8X6vI
9YGrdQQCgR+r/7s4Qt3CWUvRYFevOLBbC488bZwNmP/otLyZwFxpt6NgYKoU
hxVHN+1h9njlv/os89Vnf7Y1Mv+W0fHeidnM1KpY9kgLLYWvTd0lUgwccW6u
62Mt7O2YvHKplRTv5NCzdk+1YPBLWr/CXIqVr5oVgh4txHZtARcjKcZ7qNtC
Xmqh+MZHv1QDKcqC55+bNqQFB42z+xNdds/oNPt/h7VgGaVKqPhKsF4pVM/Q
o9AfVhv67h3BtvYizShDCib9YzNKXhDMzvD8+LsxhZKDJjsSKUEdlfmc7skU
RpaX+d97QHDD80XqM7YU6jw2+itbCR5WeNY6OlKI9Kwdc7+J4KXdoZusnSmE
Rtw/AXUEl06aN34IKJwX2efoqwgWajSxyd4UtNbDZuEXCW6viV6ybhGFlCbT
ge9Ps33CJANRCIXYfe+P8BUE5RNGWR+IoDC9OsB4YRHBDxPsypRrKITFD6qF
Bwim7F+LMxIprNwmIsG7CXbJJp30TaVwc1bqneFsgtHrbf1MsyjkCMqWNKUT
7NOLe1mrpGDFeR+2SyLo4NPCPcilYPZ8pkn3OoIqVebnygIKr4UlAVN+JZj1
5Zqm7wgFS1ljwq5wgra7DSN1T1E4ZwINAUsISr7l8q3VFCwWOHaX+xN0Oq7v
YqSi0DcuxiHAi6DXCEXud7coTHi7MsrajeDHDm+nh80UxLPbg3KcCE4rDouz
aKeQZHhA7u5A0LtaZ5zxY5aX7P4qpQ3BOm+bY2nPKCwoaHb8bMHyy//qde01
BY8c0ey6iezf2a2XL32iYHS39YO5IUF9LWjNR/LgU/Xw7d3RbP74Yl0Yy0Pw
wOqT475xeHJG/tzbYh6u+Zz22TzE4dSlY8XTzXnYOcfVyuUlh+Ub7H0X2/BA
lAsubOvh0L4oPvSJAw+OG4oyf+zmsCZS9JY485C78fxMnTYO4/P0zgfO46Gh
1at8RTOHkrj0L498eIhpsvQ1ucWh9uq9hQ5BPHROTTmz/DqHip+vpz9dxkPl
of2fNJc4fJ/skp24ioeu0jfyfVUc3ohQ69Wu46FHeE9Fj3HY7jYsSU7ioeOK
u1zN/GSmyLiYuSn2gmsp8643+cI65gsNB2vCmMMa9QdFm3nI2hl+peUoh7If
FmmqmCcL+6v/qeBw2vKDyp5klscYvVOF5RwOnBVHB2/hwffv5LVbmCP8jsbI
md3W9HEhzJkvKmMrmG00TSfEzP4eooRB5nfb8/5SlnGoSg3cuieNh336U46k
lHJIb+RdvJXOg+JyblQws2Bv9PUB5qQYXcks5iD56XojOQ/h9b2lr0o4nN94
qCuKWbq9qjia+Vtk9xhBBrvX2WrFfOb49KCJtsyi3v0WEubIhp8k/syfZEmF
D4s5zBq5xq2AeWCoJ6yGOXvwlK+a+fGxELPDzBfNo5f1MbcG3+7czDyclRc7
fisP9Xqu+YuZve2cUp2Z/wOoSzw9
               "]]},
             
             Annotation[#, 
              "Charting`Private`Tag$1030579#1"]& ]}, {}}, {{{}, {}, 
            TagBox[
             {RGBColor[0.368417, 0.506779, 0.709798], AbsoluteThickness[1.6], 
              Opacity[1.], FaceForm[Opacity[0.3]], LineBox[CompressedData["
1:eJwV0mlQE1YQB/CUGlFLPICKOFSUimJlUSumRIhvg6IcBgWUUkQ0VpqiAimD
IIcHcgqIsZ6DQwNUOYI6muIFiAhUCqIU5KjKYcsjAp4TtQ4WseuHnZ3fh53/
zr43a0uEb4iRQCCQU33s5orae/NtAUVZA+a+vZyJKlM3OJKVjVFpHuSxFp59
LmTdBON3SB5u+tMgJ489LO1dQH7k1DNFRRaUGUpE5LOTh9eUkY28d2NDD2eu
1Q5NLnMAFcVmkUj+yTqnTj4XUF+0/LFDN2fmPRvzc+cB5sWkWfc84CxYssnt
1nzAmXmDwkt/cbbwPZhyAJRVzLI90cHZypuDjQsWAnYbB970auNMaNPnue5r
QDQpfj23lfZNarhc6AjYpHh5paOZs0Ord3s9FwM6Jr0tV9/hrE4XXjRRAuje
p5ZG3uZMYil/EeQM2GLIV85p4Ow7q9DRJCmgDbgJjeo5M0r3FecxwBvXCxsH
6jh7+soucEgGGGIe4F1Qw9neERc30QrAK2H3HJKqOfMXLrMKXgnYemHrI3EV
Z5ejTaxOuwNq+zOq31RwVpU8ra/GE3D6v076h9c4G39kyvFJcsAf/Je+PnqF
sw9S98lL1gA2jHLnnZc4Ew9uj073AdxiWrjH7jfO3owECVv8AB9r1Hr9Bc42
n8vcYFgP+PvaflXTec5MgotyZQGAHb8cEKWc5WxLqaAoNBBwXn159VYtZ6iY
ez81CDA3IzBxTTHNWzi/bQkG7H/fu01UyJn9tqyuN5vpP4zZsc7wK2dO1xvP
rfqe9s8Ii9Xmc9a0q6MoOwRwflqeLkxDeS3WoeeVgLe3Pmz7NpezrHn+U0dC
Aes6Ujw+P8XZtRmNGTY7AF88jz81fJKz7Qmf2S0LB8yp+Gpo4DjlP5BcTFMB
Bsbn55ce5UzQfuYTbSRgpJ/VzGM/c/ZP86j0XRSga0Clpa+aM5XymOzLGMDr
i87cXZLN2X7lcJgsFvCbPfYxs7M4e6D0TD0YD/g6zuGi/gB5zP0Q3W7AONVi
dXMaZzMK1i0S7gPU3BKZZaVwNlSUayvfT+87Taz2S+Jso+fsv8OSAYeLT5+S
JXI29dmJ9MpUwNLOPMWnezmLsfd425cOmK1x1z5J4EzRVp8tyAS0bx7X0RPH
WWbCYlOvg4B+LhGtZ3bR/W92BYUfAvSWxzofieZMLS0YiCG7DEz77wC5+poy
KpF89fyN8n3kGTpD5lGyW5XN0nByd8G4inJyrX6ZxIPsn+xoaawGTPFvdvqw
kzOvVVntGrI+dq10Ozmh1kdRQs6JaX+vIGuZxTMduV+jqAogT3AqGHOLbKY6
xFaS6+2uLn5KnjRR5jqL7DqBH3Y6DJgpGXHvjKJ7p5Z84Uru7Ho1/i5ZYxRR
4kWWaA2NdeTRd8PVweSZtUK5jlz5ZNLLZPLpp4k+B8lDyvb4bPIfvTrTZPJ0
nmN8klwzMnQvjryry9a69ON8mcr/R3JxwBNtGTnSu8piE7mz7YK4irzH1Oz+
evJYn+ia+o/5goic1WTxHWfvFnKuReuG5eT/AZQvRs8=
               "]]},
             
             Annotation[#, 
              "Charting`Private`Tag$1030605#1"]& ]}, {}}, {{{}, {}, 
            TagBox[
             {RGBColor[0.368417, 0.506779, 0.709798], AbsoluteThickness[1.6], 
              Opacity[1.], FaceForm[Opacity[0.3]], LineBox[CompressedData["
1:eJwV0X001XccB/ArSsTBFZfNkLuyld/3epipxT4fpzxtXcl68HAVqehBHiqV
Zcl2VOQ5TjfloTpHJU1iWB63hnXjpu6UCtn3F1EZSjRi3/3xOd/z+ufzPe/3
Z9HWSN/tcwQCgZTN/2/ikt+SikUSjNJu2NuiT0GqvfjlCWYXx8OVfcwmw8fX
7mI2PxA9PcVcVik14ZhDncxSbA0oPFvddaXcWIJXngaUyJkhdORunZEEjYPj
J3YLKXwoMDdUGUpww7+yev2FFOJMvy8Q6EvQRrNiXqCIwsOiuLEKTQkmNr4u
SjCnoJM8KXg3S/Ba4VGx3WIK59KcxoMmCbrFHnjz+zIK6Z/ViReNEHyvWtg8
aE8hwKpJN/oFQf/V1XnyFRSSbiywN3tG0Gb2U/dupKAbJHIefkhQpemfp+5J
ISq8SE16jyCo4/yb3hQctGLUNFsJRlZUfzexgYJSq6lW2kjwVdhVuC2j0Lyk
I+hWNcHNGZMDMaEULLusV/xURvBxyvn9Vbso+L6cVnZdJhgibqn+MZrCQJZJ
UXIhQeP0K9X9h1i+jeObtp4hWL7t4oNlCRQK43zuNGcQDHN8VzGRREHhMBab
dIJg8ZODWwPTKLSvEfbeTyBo72olc8uhYD916FjcIYLWyc4zLecovP2jUMsr
iuBoU3uEzSXWx4i79FI4QefDjg7GJRROljkoAoIJCl9UVsnLKQTdy9fI9yMY
PAlGF2oopOooxPPXEXRRVLqnNLI8PS7xbZ4s/88tXnqtFFL0JFkWrgTzVON2
IiUFv84dfXeXE6xuPNf2ayeFhJotxkW2BCeraguhh0LidOe8OZ8TzD25U+bx
nAKvOm1Xb0nQ9KLf4MtXbL9uh0jTlKCg8O8e4VsKVSHtNNaAYFHeAp2Ppijc
+FY45KpFcCB/Wtwwh4fEHFWJXI3dL2Hv1edaPPyyv7t4zXsO9wxJ1UsMeLh9
c9uWU6Mclinmeo6a8LBUr3R6bJDD0letkSJLHt7NrlRV9HHo5jx6stuaB7mP
V5j6Yw6XGuzLEEt4KPjy/BelHRw69nvGajvxIFhRPhD/J4c2t+4Xd3zNw/I8
t41PmjhcNCGuE7nzoMqymM2u4VDndXH3rJQHz6GDoV03OMTj/wTu2MCDyebM
UrerHK5bOGx6TcaDV9ione4FDiPl2do523hYf08ZHXKWw+u9g75Tu3nwSHC1
A+Zgw9owsz08rLS9OWLGbL946IgLs1VGbuQjOYfdL/wvH2UeWRsUsZb5ieiE
ukYED6eUQ+EuZzhU+VgqdPayPtrnBpvmcrjd8JsC8ygean44aDGRw+FYy9kG
YL5GBntUzL3HPZ4FM59OuxuUwRwjqbS6yBzinR2oyezo1ldiHc3DTJvlpvFs
1l9rvNI2hv0fn2X8gPno0/Txdcw8p9FZxlwjnPl4H7MidWD9HubBoeGdlcxn
pdd9aRaHj6KttL/ax0PqBwthEzOtM3IIZD5WmtmRz+zltF12hDlc94BPAPNf
VSZl9cyyun695czKpiOPe5m9I/yURsyqGee5avt5WPXJnbQ3mRx6RvnbWjE7
tq307mA+L7ofuIr5PzCuQqs=
               "]]},
             
             Annotation[#, 
              "Charting`Private`Tag$1030631#1"]& ]}, {}}, {{{}, {}, 
            TagBox[
             {RGBColor[0.368417, 0.506779, 0.709798], AbsoluteThickness[1.6], 
              Opacity[1.], FaceForm[Opacity[0.3]], LineBox[CompressedData["
1:eJwV0n8wFGgYB3A/apqkVaml4UqbaAtPSaaI591LhdpJpU7S5SqkslkRp5ws
ycjMzUjuqEulX8pJndP2Q8f6rR/rcNlCjXf1Y9U4ymTRcs/98c4zn5n3neeZ
7/PO231oc5iJkZGRlM7/VeGgSr9mBSza7C9Z/TQtJqacEJSST3ZPt60kx3b6
5irJw5mRjUpyeLb6SiO5N9DR/gZZOtZZ84Esq+l8kUW2fj5kssQamL0A1m4m
3zrhnKwkVzrJRV0WWnzV82t842xgo/n7dZ8EWjxeGBI42xbYyO6gzUPmWnwy
tlMvmQPMN1xY+s0ULZ5XOdXusgPWsv/ZZelkLZalv0+6KQI2wbA1f9skLR5+
121Q29N9K7eYlIk0r29DpMgR2A+tdsEnTLX4dfqxsUgxsBnCvFfZxlpcmhAV
nLkYGBZnuqrGOV59tf6SxhnY3wUHipoMHOu7I26PAzDrpAVvB0c5yqSbdDau
wMZbxMULRzhuv+c4NdwNmIElXluu5/ixylOf4Q5M6L5j294vHGuaVqlfrAAW
9VOB38FBjqJVU9RzPYE9Ut5+nPSJ42J/q1xvL2B6z6K+0n6O8UHT/E4hsICq
P/ZV9HE8aLquulRC/WptEz985FhYsl88wQeYsrVk4FMvxz2qHcoNa4Gt25HW
b6rj+CwmUyDzBVY+QxDr/o5jwvyrARX+wEKKZNHfvuGojh7f/mYDsOS+r+8O
aTkWOzhkmWwEJpJXtV7tpvedK29INwGTr8nwv/uaYx6c+lm+BVhMQtgiXRfl
o2gMrd4KrO36ssuDHRw9vP8JNgsC5lhV/MvklxwTc+fYLgoGNk9S3Y0ajiN9
gY3xIfQ/RL6ajc85OvQ0eJ3/HtgWD4NNShvHFxKzjnuhwFTnFHUPWmi+ghV7
TfcAmy6PgeZmyjv/ctmCMGDNHjdbJ6o5Bpwx9MdFAPviJ1wz6ynHLqecwfOR
tE/xzvdrHnPsd9LbVRwAtqfH8UNyI0dfZ7+Vk2XA4mbbPT1dT25qt3aJpvza
zdUNtRyzIrb0HI+hfpP6HrVXc/wu6pymIRbYda97lv1VHJss5ufojgBz9Vp6
RFzJMfVOrueKH4EFtus0qx5x7BlYd2PXUWCbZo2i/CHll1cnOZYEzE8jHS65
z1Evca2tSwZ28OzvNXVKjs3pHRa9KcBSl5coxss5jplcPPuZ3BaRlj1EdkkO
dzSQm3aFXvqXnBU/4D1NAezMBbHqNdl/3ySZO3lkr7FJJbnGb9kTBbn5c63i
OFlpfirDJhWYhVFhhjFZlxEwcwH5YcfSvOE/OVpPFF5wIW89Vlc0QI43XLgr
ITuYGz/uJrv1lb+NIN8JezBVRb6l5j5lZPGoT46C3LX+enMFuUC05Eoi2bwh
KqSe/JtgXnkM+UCl/vBL8ly3mZrdZPFtQaFRGrDTZWi7mhzk3OZiRr4zHuTs
Sc4oyrtvSV5okeC9jPz2on2LA1lwtD50Plk4p3fnErK8fUhuQ/bJv6VbSbbS
O6dakmOFcXGrycOdkTlTyJeyPYylZMv0m1dMyf8BLOpLOg==
               "]]},
             
             Annotation[#, 
              "Charting`Private`Tag$1030657#1"]& ]}, {}}, {{{}, {}, 
            TagBox[
             {RGBColor[0.368417, 0.506779, 0.709798], AbsoluteThickness[1.6], 
              Opacity[1.], FaceForm[Opacity[0.3]], LineBox[CompressedData["
1:eJwV0HtQzWkYB/Au2lCbPUqrY0u1xybK7xUGqZ6Hjku6SbVddDm6sNTWkEKr
e3HaSOlEcowijt1S6mC7iZAoYdI0djfq99Y6JbO1outq9/XHO8985pl53u98
zUKit4drqKmpubL3eY7H9sgFGQRh8kRodyoPr1QCdw3mO5mNRqPM9/0c1UfS
CVYVWDzXTePhpP2V8A7m2NVZ9rbMFlqRy84wt2ZeF+Yzfy8bu/MN87Tugddb
03m4WaXXa5FG8KWKZt3K4OHAkJ2lQwrBmpbUxGwpDxeV9dvnJxB0lPqfqsvm
4bZi6vc1hwmO3410SJPxoLVkQUdkLLtfGTJneSEP06OBEW77CMY887kaWMRD
30iwJO5HgsYrVpuKrvAQvy7jvfMegvV7Ds3eW8aDgyBrbGU4wfbzY6Gnq3gY
MtzmH7aToMf5sq4d1Txs273Gf30gQc8Ncy8UN/BwQdX9W5gfwfsHUxcmP+BB
OLpbes6bYJQV7yJu4WGzu/5okgfrZ+r1mcznPEheJjT+6kowRObWu6uThyVl
OkvSnAg2tNdMNnXxYK4XrxW9kWDSw2U6Or08aBcpHIrXExzueeej6udBfmTc
IMWeoECq5rppiAeTzJlOirWs375hod1Hlq9nnfCnVQSL6z0db07xUNnkHhSy
nKCy8onIQIPC9B/majnWBH/RnzScNZPClK0RRFgSFP9TLU7Vo/Cm5emfxxcR
VJTUGucaUPjUHzbYaEZwRfFoX7qQQrOHSUGJMUEXSXjTJ1MKR96evthmRNC5
2SBLx4ICbbPZWjKPoCTb1fSCNYWDUBGWLSBYpEgc+XolhfGet10NXxJcm6DX
LbKlsLjN6b18Fruncym5GilsHtgd3qhF0C3ibnv3Jgp5ebucJ9QJar5enjfo
QsFEIDh/e4rDRdon3yV6Uhj2fxE07wOHLhoPl172oyCy7fJ/NMjhWHJBg6eE
gs3h0Lkz+zgM7vVuk+2icLajtCKqi8OyUnOt2kgKYU22x0gHh//V7Tz0QwwF
bcMtwqQnHHq9rCq4epiC7r/nVIsfcLgl1Ea5P5lC1PT1wok6Duee8N5qdozC
FYl4ls8NDnd0J1RLTlDY4GtSNaeMw+HKScFSGYVbFXGG3iUcuk9odmYUUjj6
bY6kUc5hRHyz/YMitrca7pPKWP4XHonZCgqN+U9Fr45z6GR21rv/GoUbG7Gv
llkZVV8zo5zC1Y+VlwqYrW9Zmpgx53jnm3sxn15NVX7MQfMCTFuzOJxv3prY
yjwpG1hQ8zOHA+kJteUVrA/ZDP18KYeiqYg9sZUUvhPHte9n/kL+vDOX2eiD
Knfb571fkricWd2r9StdZn+rOlMV8zP9U3ppxzhUeJV1+VZRiMhbOHvfUQ6D
5LEhdkr2v2PuYzfmgJQjHb7M20c0Mq2YlXltm2KZ13i+0e7P4LBO7GZVzqyt
f00rmNl49PHkwhss7z2TJjtmVah5tB3z3/tz0oXMhdpNvb7Mne0xmp3pHM7+
2N+Wy/w49a97SuZB3OtYzlxv45Oay6zRvKqmhfk6fbQ+mjlA6sypmC+eslV3
ZdY/WnpZ8yaF/wG7UkZn
               "]]},
             
             Annotation[#, 
              "Charting`Private`Tag$1030683#1"]& ]}, {}}, {{{}, {}, 
            TagBox[
             {RGBColor[0.368417, 0.506779, 0.709798], AbsoluteThickness[1.6], 
              Opacity[1.], FaceForm[Opacity[0.3]], LineBox[CompressedData["
1:eJwV0n1UDXYYB/AMFU6TldtMSqlWOvLTC3XKfX67Kb0s3FIsh6xbLNO6uEUl
5J7VRUIvcnNj6vaqF0rtrCsta2lIQlRKPZZNJivZXGXs8cdznvM5zznPec73
PBbhMYGRH+no6ARQfeja2AHVrO8Zh/Gjkv6DCLIFVwdmk/8Tspnd5JHbBVaf
kX+NuV9/h/zMfmu5JTky2+GTFnIfDmucyGkjBk3l5F8CJnqCyTG/K8wTyOnW
gjm55D0FMf3GZJtO/2zLFMbbb7zf5peMsPtShdwvlfGCsD9KMvcjzAuv7Nyk
YPzz9lKP8SQE3ebZl6MPMe4kqRJE7UUwLNp1KvMw46+EK5bWJSBIQ6RdhUdo
/8sLqvnxCKMpko/b0xhvlAuCo3Yj1H7b0PXyKOMuf/uur49FaDer0518jPHj
Oe8ybGUI0wMLFy48zniResbi2J0IuUFO1ctPMH7Wu2X8kRThu2m2t/wzGLfw
Lp4kjkGQgNGANJPxL/0695yLRqjwzAs+mMW4h/CO4cztCHNa5zWVZTPee3mL
9YZtCK06U5vaTjJusiY/vuobhDa9I1Z9OYzHmST1z9+K8DJdb99kJeNlF207
pJEI0YOW7oJcxn1ba272SRD0651fwGnGn5iHbrYLR3jqWeESoWLcfVCxKGkz
gpmqeUCWx/isuVv/Gd6EsEt2J1l1hvHtMmXE8o00n7s/5cJZxjWumpbSDQgG
cRnmjT8wXunwJNAslOZiVeXgOcaFex2zd6xHkI+vOPdvPuMljbUaDEGYZjV4
yFzN+HRjhZoFI9yb9EzXs5BxQ/0uTWoQwquK9D8DixifEry2ZEKM4NxjdyW+
mHH9Fsctq9YgXL8n0aaVMO4mPDHasApBLZ9yLbeUcUGqscolAOFM9ekjjWWM
q+3UNmn+CC+qOmpun2e8pcNc+t4XIWzRuw5tOeMpbrWFYh/6n/jfggwqKa/u
Qxk/eyMsjp+IMq1iPOtB1qllXgihbxbEiS4wvs4iQnnUE+Hhyr+erL1I+eT1
iXRECHsFpf77qhl/M2I7JuYI4co2r/waxq9Pmt10Xoigena8oPoS464612wt
lyNoNX6vu2sZf5DgWrTbHaF0Q0HlcB3jiRn3a4fc6P6q8PGJHxl/nfv4rsQV
oUb+qYfFT4znmDgLGpZSvjbR6FjPOC4R9Tq6ICwdXF28jGz8NumtPTkg3zHa
g/x14hVTa3KSmVbrRfZQBmw0IfcK5IZfkePE6kcTzghKPSXsJ49VOT1uJhsN
NefdIJtN7XkeQrYvLpbcJg9FlRusIYsiD9t1kr+Qyx18yTtxde0jcuxdkLqT
O7p7bo6SFUMjY+bk9OsjEyYaxkOeOr996oRQpLjbZErOzgyc95jc4F2XakE2
GZMJH5KfX000sie33rp2oI3sr9G1F5IjtYVTq8nh8UMjIrK915DNeXLCspt1
K8kzvJf4qMllNSdE4g+OaD98kty0Q6YfQrZOti4/Ru5evO5WKNkn8ECbgjw6
7JYVRo550P8imaxfbhoaQc4xXGGYSP4fYLJHIQ==
               "]]},
             
             Annotation[#, 
              "Charting`Private`Tag$1030709#1"]& ]}, {}}, {{{}, {}, 
            TagBox[
             {RGBColor[0.368417, 0.506779, 0.709798], AbsoluteThickness[1.6], 
              Opacity[1.], FaceForm[Opacity[0.3]], LineBox[CompressedData["
1:eJwV0nk01XkUAHCpGJR1et7wyvHS1Fhe328qk3BvXqnotTBJRhshL0shorTI
TCqEabIU4zATdVBESpaKIktvCiNl+f6UMZNK29SZmWS+88c993zOvfece+65
5r5h7v7qampqCh7/59KHW6LWHKDo8mRDb/xXDE65ps1B7s5DbwtPc8fW3HpE
uK+XXo24wO2SNwsMuY/U1us84O4LHNHsiqMYX3HD0dySwdQPUVne3EGRKefr
uYOnpdT476eol+uT99GKgaV7jfr+WIp9F/u1o2UMNoocrD2jKJZYGnU/tGUQ
qb3vclQ4xckOC0wHv2ZQk5RdciGUYuONA5c6HRlUbuxbmqSkaJe9N3mBnEG2
58CiigCKO7clr3RcwYDkTmo75svr1jY9lxUM3kVo3w/fTHF6TPp7Iw8Gv8So
bPO9KUrsDdabeDHQbKmyPehJUT5aYpe6iYGn65a0fHeKFjtcdIp9Gdz3Gt7W
s5rijqjQtkuBDD6VpatqXSm2yXbWzwphIFo8lv2HC8XDcUs0MZyBoHti4k1n
ikM6XXqt0Qx6dv3dX+xEUaz3XA5xDGrVZ4sH7Cn6RSqtvOIZuA9Ev6xbSHFd
vXHi4FEGnSNHpUPzKGqWrXUxSOb7ya+/vSqj6JuVqlOeziBwjsouz5LiNZFJ
0+JMBhWO+T3tX1LcEJIBQTkMynMyxeelFIMLlkdrFTA4a7O6smUGxcDSvWJF
Ee93e9o4bsLn1Y20YkoYxFXk7B4UURS9MQ4VX2ZgqxDt1zGi2Gw6muV9lUEW
KZ85qEvRxHmZSr+OgU2+zKlNm+Lgz7dOXWxgUCpXXvmoQfHzB7/tfdXMYGDu
3dZH6hSXFV6UnrvH7+U27DT+iWB3TOePYx0MVr4fsrD7l6C4O/WlQw//pxHN
IskHglVfrLvzup+BTP/PxBVvCbaB6ObypwzuHnyhIR0l6K106TB6xmCtWdng
khGCfs+Olx0aZTBRsZ7uGSaYIp/q0PWOQdBtyXTPJwQdtQzP5P3DoDqkICBu
gGDFpjzJFDUBarYqFO6PCWaage7oZAFeCt3n7LsJLs5qHr2mI4DWD+abgzoI
xhomLLUwEOBhSkr5MhXB8Vdt7RrGAqRXV2/f0Uowecb23YkSAWIjm47lNhFc
89jC47W5AIYxH9ziGwjOHVNZdswWIKPk953F9QRhw64wDxsB0r77ye0Md3Nm
gkYw94lNXlbHucNsu3ISuA9MbXkWyO0bbdVeyR0QUhI0k7thbbFMLBNgvk1k
YHYdwTkT1MZ6uX8tnuCXWEvwpOivOwFEgJaEaudo7nLD0/4HuRt8IqQB3Avj
IyZlcldNGRLk3AV1T5zvcucGN28dryEobcy6ZUUFCLE+uTmKu+qaT/sr7oBJ
K5z8ucNW3w7TmifAll61Gd9wl/opDaXcHknhfZRbw0jp5cFt/3y9z4vrBK3P
wnAl9/xGXYdebpNVSSfuccvONpm2clscmUaGuc1XLXpcxK061hcjthXA1OJN
dQa38bcSM8o97eOF7O+5G69kNK7k1uv0i93DXZizRunL/VmxxHs7d4b+Uv19
3P8BVzsxYw==
               "]]},
             
             Annotation[#, 
              "Charting`Private`Tag$1030735#1"]& ]}, {}}, {{{}, {}, 
            TagBox[
             {RGBColor[0.368417, 0.506779, 0.709798], AbsoluteThickness[1.6], 
              Opacity[1.], FaceForm[Opacity[0.3]], LineBox[CompressedData["
1:eJwV0Hs01GkYB3ArKpfGpRAzRzUyymXbd+0oJc/bdj0nZU1UaxMlh3UU7RFL
K5fJNLHs9GNcBpVRM7mEJrttTqU6ztqmc4jQhfq9sUmy3eylWpx9+uM5z/n8
8Zzzfb6L9ibKYkxNTEy24HzcjfcjU4KPELpheMdgzlIGXoo1rdvQ4iirnRno
c75u0zvQsU4376aiqwtHcqPQblL/2wno4nX71QfRtj5bW7ej05vTW4rQCdZz
yz3R65Xqt/fQSSmzv+5ZwmBw+e0DUZmEDuypHlqE/tTJJ0KZRejegMPf1UgY
9Lb7NFVmE+r776Qq0J3BVYlaXZ9DqGns0yHmxqBj9sTBbjmhakmXMUbMwOPy
qwvDRwm9xJlLzRYx0D8fematIPS3jhTIXcAgoTPA8NkxQstKbLLnuDJQZEsZ
VRJaF7B9RZOIwY2WxWZxxwnN3ZhT6StkEPKLIf9wHqGc7kVitzMD9wS9/ng+
obqUiv0p8xm4aLnLjT8SKtPKF087MtinEy27XkDortUJgaccGHR5VmlGCwmN
dm4Uus1jkBl9VGOlIjRQ9VLSaM9AHm857XKC0A+hTUqZHYPaN4odazhCNxrC
Wh/YMFi8UTsvtIhQT40wIF3AoE3U0pFRTOgIN1o6Zc3glM7bRqvGfEHnRUor
7Gt6bauhhNCMWNunXpYMPO+FfPOwFPuPmVVsmM2gL2M68mUZoWvDV2XJZjFo
v2/3frKcUG/nM8r35nh/UagUVxCqGeiXy80YrIxoT/+iktDsIEmzZAaD64ro
6IgqQntHNz1o+IRB3r5vWdZJQqeuBYtXmjCosxXcUJ0i9OHEwoU3pngYC6gt
vXSa0MgciaD3Aw/Zy4e7jdWECpdNrnB+x0P4iPz0fS2h0p9leQl/8xDqIIyZ
qiFUMLF7puItD2fsQwoEZwntmpTqu1/x4KjKqPfTEXrF5KxieJyHRwObfDbr
CbUr8T/iMcbDyED62vBzhPrtKeDSnvFgt6smOKsW8z5smDrxBw9cXXwbV0do
eOLzuMEnPPimLXG/Uk8oSe4L/PMxDy6TQQtYA6F/JXWusB7kQbbFNuP1eULn
Z+50iXjAQ5Or8Y5TE+Z7J81M7uch6ppY6dVMaKfIte3qXR7C7Ifu+l8gtMJr
pqVDNw/xI6UOkQZCg7avev15Jw99yvHWpIuE/hp6vjznNg/jG7qyDqGbvafK
UtBm5oYN6eiFt0LL4tG+2ak9cvS2YGGpDF2UZjpWgvZWmavF6OD4+c5X0dyj
rdxNIw/GzetSLVrwn0MtnCl6yMJjtQBd2DnJ/XOLh/cdFjPmouUvgorG0EvX
dRWK0DZJZsU9aGVAuG4Z+o32jlqLXu+T1BeGvlD7SPMletcLWUU42slfW+GH
Tq6V7olEn8w/UOmJrnH/bzwOPZ3metIebeqqMPvhY57DA9VDv/PgPBhnzEK/
Fj/W9qOJZrMqF60uGK0xoqMc7UQ/oY/Xz9MZ0N/3TjwpQrfv9tPr0CquX1+G
7u6NPKdB67+6vL8KrZtzorYQ3Sao9NWi/S2MdTno/wEcB0eM
               "]]},
             
             Annotation[#, 
              "Charting`Private`Tag$1030761#1"]& ]}, {}}, {{{}, {}, 
            TagBox[
             {RGBColor[0.368417, 0.506779, 0.709798], AbsoluteThickness[1.6], 
              Opacity[1.], FaceForm[Opacity[0.3]], LineBox[CompressedData["
1:eJwV0Hsw1XkUAHAJXSSUlqxuKI/E5vdN0aXOSQ+3WlJqa9P20pWVKCQ1zY1S
VF6pbGa1YyvXsMvdcllC7kbc6b0tZYvv16u6md1QUXm13/3jzJnPnDPnnDl2
O6PWyXR1dHT8efyfZd5sTdpBgg0p66//MdgGq4rNdOXcdrnT47q53Wf4qiK5
3zXNkUz40AYjuvlWgdxTbljWfc194U54x2Tus7vdWp5y1387GH0xjqD1UKDp
m49tYB9vkn3lAEGndfJr1sNt0KHybq2MIfiNPPd27Oc2MDtUpX8+iuASkj1Z
K6LgsncoVbWH4IBpWGGtOYX9vdOStbsJKm8Zzo2yphBRvUV8J4SgUetxUftM
Cmsrt055u41g0S1nN5UrhVc6SfmNwQQXj1anrVpAoejJqaLfNhJUbbZZUgkU
vmsNMGkP4vXrB71OSyncdPU0qVlD8IE2PVO8joJxMQ1vX00wW+5QYBFMIaUq
1NtSSrBDka3fGUJBZTG5cHgpwZSDyu6YvRTuXToS64i8PyVcHhpH4eJ+o7Yx
b4JbYhQnxAkUMv+Kr+jxJNiZppGUnKIQI1P023jweW+GLl3KomDk+6FxZC5B
GUvICcqlcCZgwoi9K0Gfu+xGWD6FmnzJ/UEngn3eFqHLlRTEZwLM6UyCpX71
sk8V/B95dqXGtgSDzcsPGd+iEKZj9fbllwTDBrykL+9SCMq8ny6yIjh+qk+e
uJlCeEnIT4ssCP5I0dONUphnOX21rRnBXdLTKn0thR7lhQ0rJxKUptsWS/op
BJ4TRmeICBruSTomGabQpVdiaaRHMKfXf5y5PgOZ4nWGRIdglpm423cSg+ws
ab7ViIBLO5ueoRWDspJQq0UfBfxU3VuQY8fg8ybZWOx7AU9FeIzXuDAY9U9O
3Nwn4J+zg67WeTB4ER228+Q/Al5TG4imLWZwtDOifZtWwEPPlhX7SBkYHHOv
PtotoMuF5qTKtQxuKJuMStsFdJtSdNo4mIGtc+7guVYBe/81NXKTMdj3yB6r
Wvi8HZrLikgGsXX3HDObBMxV1pT1xTO4umxjQvwjAR8PaWVmxxmoB/I8C+4J
aLurf2JyKoOMfpPU4xoBGzY5Rz/MZiCdLlmsqBdQdqRPEpnHwP3pipBWtYAG
Z7Yf7ihkoHke56Cu5v0rfi53UjEIMAtd3lMh4PrkZM+6GgZ+WrHD39zntaaz
33D7qp/qabgPdA1bT7vJwGPfyvp8br9fxj5Hcts8cl26g5sqlA+saxn0ZLzD
lt8F3B6hlkerGZw0TfRpKBcw3UEx276OQeKrhTZl3E/mX3Xy5z5c+3b4CneV
yMAxnjsyaldVInfI8PuZD7g3PPSTLOJ290qYdbiewayMSV6qMgErv/L3enyb
79/daHmFe5luis8o9xeQ8OEsd9evjkucGxgY9vaXR3FnpWaslnP3BzTPn8Od
lGMqc2nk9zqmT7Xmrl35fcQG7hdjKwZE3GufO8YmcLeUVKheqgQsLbif9IT7
8cn955u5TV6Up43TMLi71SW2nvu1SO8HV+6GBV1BpdzJFmV5G7lrJ+XOu8y9
0PBO0THu/wBf/Enn
               "]]},
             
             Annotation[#, 
              "Charting`Private`Tag$1030787#1"]& ]}, {}}, {{{}, {}, 
            TagBox[
             {RGBColor[0.368417, 0.506779, 0.709798], AbsoluteThickness[1.6], 
              Opacity[1.], FaceForm[Opacity[0.3]], LineBox[CompressedData["
1:eJwV039UDFgUB/AUKb92kVrCKbvHxvpRD/2adu6zUyoSS1HtqsZRWEuL6Iet
MUWafmB2SmNKY4ra1KRT2ypWqWwNJqpNRV2G5eiXiM2h7Th794933vmcd959
99zvebbbIzaFGRsZGa2n9f8eJni8IT2K8cZkv/K6dwhPem8o5OQxlZlxFTn4
TF5nJnn8lPpvS8kBw2EhueTkSR7DKvK6wsF9l8k90an2kWT7maPprWRzqzll
C8n/9lvoZ0Uz3isQVqSOIGSo1nrlkrUCzS3/fxCexZQ4NsYwPmmi87zfhxFS
vtQmP4xlPDZT7it6hXBAZhHRd4TxGJf7NjiIEL/nwLpP4hjvc5ztLupHeGQd
kWobT+8PKuw7XlC/Ptvr1koYX5RsIVn1HGGBwx+p+44yvjmwPlLzFOHrZ79V
x0sZf6Qumu9qQIi2uoAXExhvg1JQI8LE2SysOpHx0DbHSQ7dCD13F0qbjjFe
EiwNv9eF0DJ+hmLwOPW3N8LXtQNhjnmO2cckxu0Hjt9p/QshKX1u5MJkxp2m
zX++qhXBsdEk0lvG+H3Qnim4i+DSLOsMSGG8/aZSJ9IjhPqZOkhSGXfvGizW
3kJ4WGQ7JE+j+m+NJrg3IRyWrNBcS6c8SrbZFN5E8Dcv6X18kuqdDLhjWY+Q
Jm5QvD5F+cS5d5bXIhhcWld+Jmd84K34qvV1OjfEuSz5hXF9fNvbsqsIsQJ5
m6uC8X2TLxZuqqJ5W2aLQzMYtxYae9ZVIgzXivwOZDJ++Xyi3fcVCFF9T92y
zzC+odLL9GYZAm/qra7JYtxlZdYO51IE8cF01V0l40byPa+7ihE0arv9I2cZ
H/ezW/qaIgRn1fZis2zGPxdNW28oQPjU2yTWMofxe4KQ6KQLCFOiVULBOcav
NHfoPmgQvjvUEu6Ty7hV+wa7s2oE/ZuxY5Fqxr96Kb0+4RyCQqgzlZ1nvFO1
bGuuCiFHODpXqWE8MFzoJ1Ii6GoWLKrJY/yH5SuzKzMRvKb2K1vyGX/wk6Zt
swKhv7vw44cLdH+rbEftacozWP9+XgHjkqChEKeTCOZlp7YsK2T8fESgU3cq
QrjU+5L/r4yf6Lwd5yNDsLTNE+8uYnznovbMviSEyYfE2qhLjH8zPd5YcQzB
xtvqVU4x/afsJW/ME2j+A3sySksYd3yfqy6RIOQX+QZVkIOuRE3PI1/b6WBT
RR73ektiFrn/73fFdWRds93OBLJ3j7ShnSx3nbM8gGzanPVmlCxsX3HDhCwt
bdjoqWX8sGH1i6B4hLM/Flj6kD3/7AvcSC5bLOvZSH6xQKn3IBsKfHcFkRO8
zMrtyUL1A8lecoqbY5wpeezUq1IFeaBeZ1EehzDDty1SSf6CdZ0oJC+eUul6
jtwye2g0hxyYHNtYQI7dtPTJCXLV0QmPqskhuz5ot5FbhL35NWStys12M7l3
7PbuBrLIIynDi2wVc3pETxaYLD2ygrzc6eC1VnKaZcqQHXnNiL+0gzwr76V4
Pjm4wtmzm9x0cev9meTD+62nGsj5tjovc/J/t35Wzw==
               "]]},
             
             Annotation[#, 
              "Charting`Private`Tag$1030813#1"]& ]}, {}}, {{{}, {}, 
            TagBox[
             {RGBColor[0.368417, 0.506779, 0.709798], AbsoluteThickness[1.6], 
              Opacity[1.], FaceForm[Opacity[0.3]], LineBox[CompressedData["
1:eJwV0H8w1HkYB/CVHFvULamwcXZw6Ez6fu4qUc9Tlz3VboNTXQxHEao7kX6I
onBG0/Zrbq+kttuKqyklyo1fla78OJdWwrGfb9mWbeyk2m38SD/c5/545pnX
zDPzvJ/HfWNKeMIkgUAgZ/V/F6tifFq3Exx38dfGPteCxefHtLXMw1Pzfstm
NhxoUFxl9re1D1cxVyZ4mBXMWqAtWubVfsaaUObp+T516/RayKzbKetKITg6
7dIVWb8WenoPp+h+JhgdF1C1yKCFU7Nqb41uI6i3fZQhMmqhSbv4WXsSwbTk
statZi3oHmVsNscTdGwsCQka14J3eFGsVxzBKG3k3EELChI3OmodTfCmS3UZ
TqFgI376ct4GgktWWuTb2VNQbbLMtlpLsCAn8Xa+M4W4AGHeq1CCEXf/Le+V
UHCANsMcOcszdcT5oi+F9KNVhvEQglav1lMnQuHe9JgVrsEEL/t+WWIZSGGp
q2HG2mUElR8OSVuWU9i6+/jBgCUEMdXXP2g1hTzBB3l8ALs/1yiVfE9hzZPC
qqBvCK7ixNuqoihIF4wd955PMDi/7bZXPAXfZs/WSD82X+QaLdxG4e7FXerF
PgQTMxoti9MpLL/xS2esJ8Gdigu5qiyWz6am9Gt3gu42DzvD8ik8GXpodJlD
8HV3jVCnYP+wVB9e6UTQdbF8vk5JwW3TyVYPR4KTNBqfEyoKU97KkqQigu9n
56orSym4i/S7M+0ItgU62pdfo2DMOOMRI2T7E4fkMX9SUNs7ziuwIvhAnOCV
dYeC9Uh5V7QFwRlS21OyZgqnE/1M333ksKdoKHJMQ0EsTE7e847Dmr0/aux7
KMiHm/avG+Ywp6/0eZ+O/UtkMO01cRhmd89/jpFCVW1/d8UQhxGykufETKGy
/LOoU4Mcbukp9p8Yp3Cm80Xg/QEOT3omdyy05GFB8MvqszoOV+qh39OWh/r+
68p6nsOPvg7tOTN42G4f0f+mh0Nlxd+aW2Ieug65aNo7ORzWlS5Xe/LgTc47
vWvnMOp+RMmYHw++XjJB20MOhRLnUOuFPET90bWhqoXDuZE3k98AD7t++EI0
8IBD+WHvAytCeAiOUCQ0NLC8JwpehYbxMJFdPau/nkNZa87Tpg08vAhoDHKu
4bDdrVs6eyMP2UtHPn28xaFCHztNspUHqx0Drt4VHNZNLk9S7uDh0yrVp5nM
t21H/GqZxyTrn1oxO7kdfdvH/PJx81n9DQ4HN9dkf5XOQwd3VXyOOfDccPFf
zGpzmvNMZhvlhN60k4claYKZk8s5lF5Oqlizh4eFq6qHzdc5/GASHUxnni9J
69Qxb0mYFn6a2fOx/tc7zHs0grcDzLZck0Mmc2VH66J9GTz0mhQi8zUOU1Lf
d1zZy/a3SE19zLOedV9qZ/5HPaF5xHy1wHr/KPPdsNRjZcwqRazPt5k8XLoR
MT2ZWVz4LreX+Xyh3ev1zPuMKVGCLB6K4xrbpMyGIwHEi/mIaNERD+bui436
VObCwTc/OTDHzz5Ud5L5YMNl+STmqR2/K+uZs4o2+pnKOGzunJKiZ96V6mLX
x3zBvTlEuI+H/wDqW0jD
               "]]},
             
             Annotation[#, 
              "Charting`Private`Tag$1030839#1"]& ]}, {}}, {{{}, {}, 
            TagBox[
             {RGBColor[0.368417, 0.506779, 0.709798], AbsoluteThickness[1.6], 
              Opacity[1.], FaceForm[Opacity[0.3]], LineBox[CompressedData["
1:eJwV03swFVgcB3CUnTJ3KK8l2umWyDN3Txuz0jkyZFnvUq6Jxia1eUXkRqzH
jYRwveVxrWQXU2ybUqhUHqt7kfeP1qu2lm0xYTXK/vrjzJnP/M4f3/mec7i+
wW5+cjIyMo64Pu/aJd76f4QQ9kHLFI5PAs13YIFS9Lh/mf1RtOoKt+4F2nKv
WqMzWvHQK/NRtBefU7AfLacQYPcPurnF9Ig2+k24wF/pLGF7V137BieA1jtm
X3dH++ks9Tih7T92cEfRnuFPRvaNA702arhpfRhhu4NiVWbGgFqlGPlqnCNM
cGxu/iEA1Z8V2emFE6brXbskHgb6jWRexzGCsLSv/7M5PAg0O+bdCZ/zmL/j
nr5pP1C1mxOFyZGEqVV4nBzrBToksvCrERD2halQktMN9L3tHtGDC4R13rxy
L1wC1OTCjoapKMIyLPWUdnUBbY6q278cTdiTE8UvZTuBZvEq+fIxOD/2a9vr
NqBJ/pkBBrGYJyvVqOQp0J4zWpMWPxHmEMP7EN0K1HKuyPFEHGFxWsOuJo+A
zu5KcEyKJ0yhybX972agc7s31uUmECbRVM+VPACq3iBUaEok7EV68FpiI9BM
jrhNKiSsu9ewwfcuUKPJ+gsrlwhr+VSjoXIHKCfA8PHWZMLet65lSn4DeuDJ
gUCTy4RFbbawq6sDmnfNRdEjhbDyg933Tt7EufVH5R+v4P3QH3ysa4HySjbV
RKYSJtRcUDCsxr4FWyxK0vB80HL8qyqgVdtbjW+lEyYdlf+qrRL7+d5Xffgq
YcFvC0VRFUCX9U+JVjMI27LHS9WiHKjGAOccJ4uwT609ldwyoEflquyJCPt+
t28nFAN9tzqRaJtN2PyLpJr7RUDbquPdD+VgnkYX4xsFQB+PaGoIcglrylxf
7ZcHVHnImaXkEcaR6dzmkAM0/nC0d30+YZHGZ8TrRPh+xAfHnxUQ1nfKZvNU
BlA3sWCpv5CwpTBp2PN0oDHccrnVIsK4oyYLKalA14JPhyoWE8a3XHQKTgEq
3q83ZFZCWMrhxH7dZKCXHjn0epUSNrb4l/tbIdCHykqmAWWE5X2bUNqbAHTr
dHuCSExYdAhP92oc0OcJXIsb5YQdlLidDY3F/IPjl37/mTCtzJby4xeBDlTn
to9U4HlZlW3bo7B/p5nA2evYb62xq4IAqCdHQubRr546rsigQztvrSx+nruE
iZcjMZ9thHANndwkmZ9Gy1DZYuVKwoLeP8tqQTft/rLLHH2790H/ObTZZmsD
IbqG1+zz53mgztKdc5fRExmpGwbQ/mkb7qSj5X2P13Wh8zZKrPLR6/ka6xrR
i7KentVo77KOymx0/UJQcg86I57373fojluuTgNo4SePfIaeCNqjCmjt2Tgr
M/SmmZXSabSB9huRDjpkKrFhGW0lXTRfi8D/Iva/uIqeHLSdXESX+Nhby97A
9+FWfGUWLQElqQL6fiH/5TD6dcFCthLa5vSjpG70xyP9fFX0gV+MeW1oNfW7
2zTRVfzSkSa0UV/h663oiIvqibfR/wOV3FWs
               "]]},
             
             Annotation[#, 
              "Charting`Private`Tag$1030865#1"]& ]}, {}}, {{{}, {}, 
            TagBox[
             {RGBColor[0.368417, 0.506779, 0.709798], AbsoluteThickness[1.6], 
              Opacity[1.], FaceForm[Opacity[0.3]], LineBox[CompressedData["
1:eJwV0ntUzGkYB/DOsOi21q1TVmVaRFJt7xsJPY+SEdqU29hGNJpSHWWnMpYT
bYpYEtVZl9FqXLpoxVFNm1soMdNZp4vZvL+K7GrJdlUtUe3rj+c853O+fzzP
ec4jlscEKkRGRkZ+vD73eqMWkXEkxaCAX/ykJgzKlONLPkRQ/MtXoonlzv4b
w9u5F8XM/i+NO/LRBb2ee4vXvpwqblF6RGYa9wzL3e9dTRl8a9s/c/LnvOti
kbkZg/QlZr622ylmlLd5PTBn4L/H47hbGMXohbOGnCYwSPAsLxsvpxhy502E
2pLBKdcP4BJM8fyJ4mnHbRk8L7b0CP2e4qdrU4zksxg8+ymo1mcDxf7L+7fX
zGNwZ9/mhzsCKXo89Q25SRmsf5gk9f6O4rB09wGvxQws1ambHVdStFWumlbg
zUCX41cRtJxitbbrcNZKBnN73SrcvSjmu5p2WwUy+FHZbC3zpOj2+rFevIlB
f6Ki86QHRdJp2GK8lYEd+0qmmk+xwL5WeyScgce2vfYaV4rXDXtr0qIZfLHA
OH2PE8UWq+jV83YxGDqligpzoNjdOrrmSgKDVodLF0/Norhsa4BvYTID1diB
PbvtKKpP3Bu94iiDD5PGFGXbUFxZOCRTZPD9ohYmKqdSzLF6cM7mLIOf1/hV
brKgGNN7+JxWw++hmB52aCLFtNo6VW0+A0OVxSX5lxRdDwZNSL3OoGJ9zdJk
E4pHFU/s7pYxaIyVB/w+huJQ4zSnp3cZ5DR9PXxWRJE9ztOnVjPYGJ85rmqY
oEyXKL71B4PbUpdrZwcJPlj8jfaYgUGArlCXMkDwkvxGumcLg7qo116lvQTz
RFdl0a8YjJJKpJmdBKc3z/Be0sHvFafQl7UTfEPOaY/0MdhhE3q9u43gBcmC
3NKP/J8mHaSGlwRLlCQ1aZQAa93Dp4ieE+xRjqM1JgJ05EZlCIygaf6opNKJ
AsRJnGM+Gni+pYTaTBXAPr7+tlM9wUjZPetQsQDHOs7kj39CULxVd2DVHAFa
ssTv5usJOi4ZPFTkIkBrqv6ZaTVBz5GZt0vcBZhosoH03efzfdTxZ1CAeTd/
bbe7S7AGHUYGJQJ8KjWDkXKCL86nqYf9BSh96d4j1hLc92hYk7BRgGy1j4X0
BsHHr3JlLFiA+TnxjYuKCKZEWBkLYQLcfBr6XnGF4GCG/7oN0QKU/GbduI5b
cyi2UsVdlGLQenOfDmqmp7k1bitUYu7C3CSLJu4jWXMHmgoIDrRNag6JEUC6
vvfdWm4fbYBqx04B+hr2dy3NJ9gvwRfJSgE6C92fuHB7G8SbLnP/k9xz1Za7
Mti3rpq7iW6LHsrj+4VEVpnECnA/c3lHGffLZX1X07lPrDN/68y9yH32cXUc
n+/4UGfDfVEXYXaH+8Do/QXm3M6hPYefc6uKuyPe5hLsKqpLsYsXIHhyw+vL
3NUVzYl53NJ/jz7K4h7R+BvpuAMrffKSuf88OTbxLbdPnDZczp2f7ZvotEsA
WL1TEsDteaveaA33whlz7JH7RvuFn37gJp9axzhzNziUizK4HRvOtFlz70qw
SC7m/h89B0cn
               "]]},
             
             Annotation[#, 
              "Charting`Private`Tag$1030891#1"]& ]}, {}}, {{{}, {}, 
            TagBox[
             {RGBColor[0.368417, 0.506779, 0.709798], AbsoluteThickness[1.6], 
              Opacity[1.], FaceForm[Opacity[0.3]], LineBox[CompressedData["
1:eJwV0n00FXYYB/AbN9FWMjKvp3SMVadSPTKK56eal9qV7qR2bKLphK5ciVy9
qZjXcL3kLUKUaKZyVNIKx2RCouZ3M9XkrSSp7KK0Z3885zmf8/zznO/zmOwK
FO9WEQgEIqr/e4egR0XDH5jH1gzRjtkK3FJ+22EOeY952W+u5GaPgjgtskVb
nZYzuaHK5wsDsjL140Nr8nXJS5OlZL2xfE9Dcl6XkonIltN50h4NBfpVaB+T
k/vWh2X4kGd4OU/p7wUG/XmjUnUFirFsyF4CrPKH+QovNQUqh8vWugcAu3bK
VPWAUIFPXbQX7d4HzPrnWm25igJfWgRNxwUC+zswQRYlUODmZwF2uVJghRvc
5+VOc7yn5X3gjyBgKmoB6gkfOCaNV9u92A8sbn78cOQkx9KLVyWTwcB05DVj
+UqOfd2FySYhwC4J7f3SxjmG9FjoWYYCM9uzbrL0HUfntK9gw0FgURMzfZvH
ONr9Oc/BNwzYcUWtW/0ox5jW7JsyGbDv+8JFPSMc34oNzQvDgQXcWtJ+f5jj
uXgV84ZDwHZ+pr+m5QXHCykxcZ2Hge1rsM4cHuTYoj/z+eQRynuWVVpvP0en
wIUFc44BU32niPr4nGPvxlVuVhHAtEN3Gb/+h2N9a2mOx3Fg9tG2yS+ecpww
q3OQnAD2r+abIfUnHF0+tQ2kngSWfV+qnO6mefHh4QuRwPw91/Z/+ZjjoCA5
qioK2EyhXb4N56h8nKXT/Qswg4YkY8u/OHpGrZ81Eg2s5mLrXvFDjs/Ln73W
jQVmVO0c69jBsTxhQGITB2xc5nPQoZ1j6zcJok3xlP+R38192zjO3W1uGpQA
bMUm4yrvFo7FO709I0/Rv3xr9+lIM8ejc1WWpSQCUxQLZxc1cZTZZr2pSgI2
LVo9o7CR412bNv27ycBGNPuL6ho42lyfshqVA+vd38lu1nOcIWy8IUwFlt7Z
ePxRLUcN4USbdhqwHydzj07d5rgm0qTbOp3+54ruCeUtjlUPBjd/dxpYi4fY
SK+G4/aC85dDMoCVnFNr0qyme5o2l2VlAltw54Ol1nWOB0MSNUqz6J5Opkst
qzh2ODj91J4NbHC/1H5lJcfI/nydvhxgTZ7HurZcof1tvLzengGWXDK2MKyC
Y+Jc3UK9PGDxvg8yw8op/wp/xyVngW1dLD6Zc4njvEDRnBXks3vkK1PJXy+z
6FhNVm58+CSOvP3ie09bcn23/7pw8rWCiFBX8uaIlvc7yMEpp4tDyYI0qZ8u
eSS4TrWeHN65zE1exlFtVXFTI9nxlUA1lmw8Gp10j/xrUdflCLJIIjJ8RF7+
Ol1TSr7k07VqiFw55tjsQvbbNuKtmQ/sdEXshs/JEdrt5jrk5ZfPj6mSM9uv
vtIjm7reLZgq5dgokskWkY389AUvyWYOQrkl+YHa25omsq1wwN2GPD4Bklry
tromIyRvjz9keIMcaZdU4kS+H6MbXkI+8yFon4j85J3/4nxyZbUbiMkLPtV3
ZZDvhVlNupMTL5jEJJF71xjc8SAvGTlpFU3+D0ysT2Y=
               "]]},
             
             Annotation[#, 
              "Charting`Private`Tag$1030917#1"]& ]}, {}}, {{{}, {}, 
            TagBox[
             {RGBColor[0.368417, 0.506779, 0.709798], AbsoluteThickness[1.6], 
              Opacity[1.], FaceForm[Opacity[0.3]], LineBox[CompressedData["
1:eJwV0XtYDWYYAPBkyqWVPWWEkfQ8qZalvs9h8bxvK7ohl9oY1aQmnDhRucxT
jpRuuun6oFInjsPkUjrKVss5cjlulXzfNHRKWKphKtf27Y/3eZ/fP+91WsiW
5WGGBgYGi0X8n5PXBbYtXEdxdVB8+PowBlvupadLhCVRhjxOOMCzHmcIq/ae
9C4QtnKYXj5K+EXKLw7XhNWvnkXoQih+4W/+0v5nBs/kUUPLhKm19b5eYc+S
VOvAtaLezrpr0eEMjP66GL4tmKKbzKx53yYG5Ojc7MWrKa7bW6WfsZWBX+4O
y80/UExPDBwXvINB3vgC89IVFGU+EdU7YhlkdP6pivejmMtalZYJDKLb24pP
+or5KkdYL0plMMbO0FnuSTFgck6MUTaD25+MJRvdKZamvopWFDDY89nNwkKg
WHypbU1zEQO9f1VhjKvYZ3/M7ZRyBk731gwUSigGp3ixppMMTnV0Nt5xoXhx
gtfzj2cZ8HmZtOobig+TbFzOqRm81L4zeOxAMUO5LLr/dwa1hUkb1LYUzcpu
xGq0DCrf93soplO0stPronUMCg7YxLZOpeg6x1d2oYmB48Zo/wuTKB4YEZQu
5wwqYhKS2sZTrMsbWfHgEYP2m+pVZ8wpxrJFD+q7GHx3Xnck34xixJsSi+Qe
BplXi0E7hqKDV4vq0WsGB2bkxZYYU9yaaTu84R2D7WrfSQ3DKZqEzA91HsYh
o7XdfmCI4Li9M+0TjDmshEP3+XuClxPTwkJNOZgyc73hIEG3H1cY3bXgEFVb
kcxfE9ylHqq4PonDSMevFZf7CIbmOX48Zs0h+db6yf92E0x+bWM81o5DTc2V
WU1PCcbl1DYbOXFgrZ2K/g6CNXsSjVNmc7CRd6TMfEywOeJXl755HKbFjDC1
aCPo6t/B9O4cRh3q6gVGUDPLEkJ8OChGd0stWwh6PpBWypZxcFCd9pp7h+Cx
rrqDo1dyeHh/eb5UR5A9SXBKDOLgsXRi/OKrBL3jzPOywjjkDpboojQELTTF
l2ylHPK7fc571xMsdT/usWQbh2vSeybOlwh6kC9vfL+LQ+dXUzU/qQm6HDcJ
fb6HwznLtAnzKwk+1LZM+TyJg3SB+nrwGYLtkwsP1qRzCBjS9OWeIvhWdj7A
O5dDz/A3Z3cqCe42yunfcJjD1jmdd8sUBM99iCw3L+OwaeyRs9nCXT1S6Szh
sGcBWXLhE3ZlLn7CqwoalwYLx8X/0ZAi7Daouj1RuK5J2zFMIf6jjryZVUaw
N7LH6R9hlWToalwpwUMLfxvQHRP3MlMrNwtLbllf+Vu46KksKVB4adXlnJHH
OWTn6z1dhYsU1c4ewjsHtFf6jxLsswyPrBX2qk7TRAhbvOp+e0Ip+mcsUKwR
nl5vrGsU/nb9p3hfYfvBoKInwo7jZe52wvXKOvdpJziM276iobOE4KopPlkF
wqZ+JqXNwvIlbmEXhEfZauUNwm092+a2CH9one1WInx/d6reTMWh/3SfVYaw
JkJW7Sjcl6g0iBVOvpOZ5iv8PGjtY6lwY/mLtRuEO2ZPrF8tbN8bL9kv/B8b
Q1jr
               "]]},
             
             Annotation[#, 
              "Charting`Private`Tag$1030943#1"]& ]}, {}}, {{{}, {}, 
            TagBox[
             {RGBColor[0.368417, 0.506779, 0.709798], AbsoluteThickness[1.6], 
              Opacity[1.], FaceForm[Opacity[0.3]], LineBox[CompressedData["
1:eJwd0glQDngUAPBPyrEdn0ooa3w6RNcUnlJN76UVXVJZbZR0fR0o1VZfX9m2
r/pQjrYDIdI2VhbVJHLLsSmGrFZ/tPWxjjCyVnZZtPt238ybN79582bevHnT
olOC47QkEkkA5391U0xEr3cM0IqVBQnxcQJHGaLMj+0/2L9zFVt1ThYbyL58
ATvC2Lmmj16Esp3sx9r4s1NuJn1IYN+zuPTCkb3UTWFWws5U3075O1agzLj8
q5vsRYZy5RZ268Wr3aGxQE1tQVXNMQLH1NpcyosD8o6vCL8fJbAh0NakQg60
pyOz1nyVwB1NZR9q44EiN4a0pa0UWFv+e8/VBKCzWe55e8MFan3xcuL9RKBT
XYHNz5bzvl9rArRXA0UNXC0dFybQO8x10ow1QKY4zo9CBUbpzfZ2WQuU9vin
5G1fCtyD5kmRyUD15q2LToUItPNsfJ2WAjRz4q4i7WCBkr/q9PPXAZV/8i8L
XSLwrV3p1AOpQAlPT0SpFwv0cDKrPJEGpBKtG7r9BR5q2SXRpAOl17Uoh30F
Lh/Ml4zMAJqoCPR08hG48u3oWKNMoNBZ/UEFCwUW5haedckCsuizdG9aIHD4
1j6lnwJobsOrxGEvgbt+aLLPyAY6M3A8x3q+QKWTTUaVEkjrnTQ8jPhemzxl
h3KAzpX5ph/yEKgTHdh2Kxeoodkjp8ddYOOYj1cerwdqPLm/2cJN4L4YaeTQ
N0BZdk1HFPN43sN00PRboAPVmrp6Z4EmA20a23yg889dL7wHgbsNozqWqoBk
Vk8eWs0RGPdK7q0oAOrt1bq2fJbAot261hsLgXB7W+dRR4FX2g98OloEVPVz
el+fg8AVFzXOF9VABy1iRjrYC4TU/FFdG4C8Pr7XFNkKdKyZdG1oI9D7zq6+
kzMF5lUvfqNTDPSw49QDvRkCX5vlGDqUAK2NkEjdp/P/yL3L528GuuH8h2ux
pcALckV90BagiIb9Zg/MBb58UtOStRXoZN1Hx/HTBK6BBKvibUCJZnfmyacK
NNCeXtJcCnQkPrugYorAIbVvUc93QMG5OwuvTRZoL/R/e1oGlDTh8uppZgKL
69vnSiuAsrUX1IRMEujqIxs0rwQaa5t9rG4C71/dP89pO/djMtOHxwtckFqZ
s2wH0BTdf0rmGPP9jZ/LEnYCTTeyVmwyFNh+6/qTNex1XXt0VOz+bQ2HU9lj
VRPKlWwDvQyXHPbU8yZHV7OTtSVLtrLzarweBbBt3prkHWMXfwoPMmLX3fH8
VVIF9EJX7bB7nMAzFZbf67BjHZRnytndwaMTP2Pf8Erz3czWvnl9yJgdvzBZ
vp4d3R6qZ82ObqrcG8mWta51C2B36tdKLdnOmUtGBLOfRfxS/Tl78ZzZ7cv+
69fo2Zmw1ze+C17FbhtWLxrF7j1YkJTOdpn8Y/6AVOAbudxRwdYdMSx9wNaz
8vkzl73h7tK9d9lu+w1UanZ6tMHpTnZI5OuFJex7Rqk+l9hJU7r1S9malp6e
02zV/eO3K9h5fvPlx9hV/wfQ8duNQ4fZ/wI4ZSQU
               "]]},
             
             Annotation[#, 
              "Charting`Private`Tag$1030969#1"]& ]}, {}}, {{{}, {}, 
            TagBox[
             {RGBColor[0.368417, 0.506779, 0.709798], AbsoluteThickness[1.6], 
              Opacity[1.], FaceForm[Opacity[0.3]], LineBox[CompressedData["
1:eJwdz3tU0wUUB/AlCGsBKgq444uHgKIwArf99mNwL+EDMhBEYCqPUIa8ETww
0kESpoKCBoUTTT2ASulU0nikIRhITCj4/fY6cyWkiShSItlAxX55z7nnns8/
33u+TtuyN0pnsFisUGb/v8ffDh+b6CsTF2fpoW6soH+KcWz1qlg7xsogiWVs
DR95VYtUhTZ66Hhqn7f4BB9Z1xa1hlnrYSTwy/C6k3ysHbxz/2+OHojHFZbK
03zs2FmWLrDQg47cl9d+lo8eGx4G3n6lAztjVsRwI5PXOjhhGtHBxa9PJGAv
H/PHfSbKOnRQ2cjONTzgo0O7t/uqkzqwkqdMml7xUfzSuGBKpoMzXUt0zg4C
1Pt9FMSN0EFJokNrOU+AXzhv6PP11EGxPPmZ2YcCbHH8LqfZQge2YQ2nprcL
cLSk3CgZ0sJ4jkc4KRdg44HXRw1tWhibZy4prhbgjGs3a3XHtUBwFie9e1mA
Ss6j2edlWrBr8vjTrluAQeF2SQXRWrAZqrjhOSRA+cFfCK2PFmLifRX7JwXo
nffrq6dztPDDFp7q8VwhDlVN55wZ00Cj9eIc2lOIwynbn0T1auCFbejC12uE
OKIqlCsvaiD6GL3I52Mh3m09bX+lTAMWWTUuDQVClK7tPRCcroH+n1o+XV4l
xKP3/UKOh2jAq78nnKcU4qzdweb3lmnA4LXALb9LiG2K5bH1HA3UWnVG/HxP
iIYOatP7j9XQIlYWbzUJ8RYnptCnVw2JLqVuu2YTODI4v33OZTW4l95wqvYg
MGUqjdN9RA1koLfT1AcENvvLpcZcNaQVvMxPjSPQdcH5K3SkGjyTWwPjZATW
eMf5f8tXA5xrnl15hMCi2NUefVw1pEutBdQ3BHKfTPTde0nDcH5dQuQtAs0f
2lxdNUjDi4CV0xIDgT5Lyo5t6qLBcb/V89QJAuv2tHjkNNCgWOI5et1KhCGX
yhzbymlYSZz147qLkFv1idw2hwaburgjzSDCzzaTbeXRNOzrZEsMMSIM8Cet
VWIa7KXvydi5IrS3x0muE/MvJqxGVibCilyuxV5LGsZ7Hs0drxdh4Myb3Waj
FBSP58141ibCmC2rW0MGKEjIDPrHWydC0jpu81ctFEh2pATIn4kwXrw+mXOK
gtNX+w6xOSRedaxQyj+nYHeTaxjXmcSMH6uJM5kU7CQ0yXwxie0str8pkoLv
rbpKKjeRuFZhWxwgpgCmu0PfMC5MJNkaPwq6/1I5ZESRaPZAVpXO2ED1X1gT
TaKM59ukICl4ozDSphgSG2rqVz4nKAh2nXBJ2EpiaD3+1sCn4K6/S+eKbSSe
T+tb78CjIInnVqFgrCrxj7rkRcGo43LJzO0k8n1ubFvD+I0Zb/R3xtL0B6W7
PClYqiLnVUpJfGe+gd2/goLM6I1JphQSDyqX9ZQuo+DfdVFe0lQSX+/ZMdeJ
8V6RxDTAuDOyMbHFnYLKhfGHL6SROCCWcobdKGj6I/VafAaJ1zvXHV7tyvRV
ZxTdYZyk1L+4u5SCnq7sYCKTxPuGXOkuxsaGPOOcLKav862wWhcKpDUF54oY
n7qT3yNiPHZoz84njG/qfIMHnCnILywiJdkkZtlMqlIYs7KLzbsYBwpvR7AY
/wfEjzAa
               "]]},
             Annotation[#, "Charting`Private`Tag$1030995#1"]& ]}, {}}}, {{}, 
          {RGBColor[0, 0, 1], PointSize[Medium], AbsoluteThickness[1.6], 
           PointBox[{{13.732180000000001`, 1.}, {7.136686576100992, 2.5}, {
            5.581333333333334, 2.5}, {10.739419919321499`, 1.}}]}, {{}, {}}}}, 
        {RGBColor[0, 0, 1], InsetBox["1", {13.832180000000001, 1.05}]}, 
        {RGBColor[0, 0, 1], InsetBox["2", {7.2366865761009915, 2.55}]}, 
        {RGBColor[0, 0, 1], InsetBox["3", {5.681333333333334, 2.55}]},
[truncated: 441,434 more chars]
